# Supplementary material for: Transcriptomic and Proteomic Analysis of CRISPR/Cas9-Mediated ARC-Knockout HEK293 Cells
Source: Int J Mol Sci. 2022 Apr 19;23(9):4498. doi: 10.3390/ijms23094498 (PMC9101110; doi:10.3390/ijms23094498)
Supplement: Supplementary file 1 [file ijms-23-04498-s001.zip]

Archive with 7 entries (7 files):
- Supplementary Figure S1.pdf
- Supplementary Table S1.pdf
- Supplementary Table S2.pdf
- Supplementary Table S3.xlsx
- Supplementary Table S4.pdf
- Supplementary Table S5.xlsx
- Supplementary Table S6.xlsx
