# Supplementary material for: Transcriptomic and Proteomic Analysis of CRISPR/Cas9-Mediated ARC-Knockout HEK293 Cells
Source: Int J Mol Sci. 2022 Apr 19;23(9):4498. doi: 10.3390/ijms23094498 (PMC9101110; doi:10.3390/ijms23094498)
Supplement: Supplementary file 1 [file ijms-23-04498-s001.zip › Supplementary Table S3.xlsx]

## Sheet: DEG_Filtered
Supplementary Table S3. Differentially expressed genes in RNA sequencing
Index	ensembl_gene_id	symbol	entrezgene	description	baseMean	log2FoldChange	lfcSE	stat	pvalue	padj	ARC-KO_1	ARC-KO_2	ARC-KO_3	ARC-WT_1	ARC-WT_2	ARC-WT_3	ARC-KO.norm.count.mean	ARC-WT.norm.count.mean
21	ENSG00000002745	WNT16	51384	Wnt family member 16	44.8199	-1.35558	0.410944	-3.2987	0.000971336	0.0117995	16.1788	17.3435	2.86063	34.2533	34.6781	24.0572	12.1277	30.9962
27	ENSG00000003096	KLHL13	90293	kelch like family member 13	616.558	1.0898	0.10696	10.1889	2.22347e-24	7.42255e-22	845.344	800.541	689.413	349.585	389.045	358.67	778.433	365.767
96	ENSG00000006016	CRLF1	9244	cytokine receptor like factor 1	39.5258	1.12915	0.321528	3.51182	0.000445057	0.00615909	37.4136	35.5999	42.9095	18.1341	19.5064	15.3091	38.641	17.6499
129	ENSG00000006747	SCIN	85477	scinderin	1003.64	3.13472	0.116117	26.9962	1.63875e-160	1.42235e-156	928.261	920.12	877.261	115.857	102.951	90.7611	908.547	103.189
174	ENSG00000008394	MGST1	4257	microsomal glutathione S-transferase 1	149.195	2.26674	0.174188	13.0132	1.02906e-38	8.11978e-36	346.834	330.44	302.274	68.5066	70.4398	64.5169	326.516	67.8211
212	ENSG00000010327	STAB1	23166	stabilin 1	22.8258	-1.73632	0.447445	-3.88053	0.00010423	0.00179367	6.06707	8.21536	8.5819	22.1639	35.7618	18.5896	7.62144	25.5051
215	ENSG00000010438	PRSS3	5646	protease, serine 3	61.4156	-4.58685	0.87236	-5.25798	1.45644e-07	5.61828e-06	0	0.912818	1.90709	20.149	20.5901	28.4312	0.939969	23.0568
220	ENSG00000010704	HFE	3077	hemochromatosis	14.9222	4.92535	0.800462	6.15314	7.59622e-10	4.74326e-08	67.7489	47.4665	46.7237	0	5.41845	0	53.9797	1.80615
311	ENSG00000018236	CNTN1	1272	contactin 1	191.7	-5.50653	0.451501	-12.1961	3.26251e-34	1.95289e-31	6.06707	23.7333	10.489	684.059	777.006	386.008	13.4298	615.691
322	ENSG00000019549	SNAI2	6591	snail family transcriptional repressor 2	58.2824	1.14739	0.310057	3.70058	0.000215111	0.00332809	103.14	89.4561	44.8166	36.2682	27.0922	43.7403	79.1376	35.7002
323	ENSG00000019582	CD74	972	CD74 molecule	66.5369	1.57079	0.307257	5.1123	3.18252e-07	1.13208e-05	67.7489	63.8972	44.8166	19.1416	26.0086	14.2156	58.8209	19.7886
324	ENSG00000019991	HGF	3082	hepatocyte growth factor	24.4843	-1.7783	0.524819	-3.38841	0.000702998	0.00910018	9.1006	6.38972	0	24.1788	15.1717	13.1221	5.16344	17.4909
339	ENSG00000021826	CPS1	1373	carbamoyl-phosphate synthase 1	555.079	1.40115	0.110557	12.6736	8.28372e-37	5.53066e-34	878.713	876.305	857.237	345.556	363.036	279.938	870.752	329.51
419	ENSG00000033122	LRRC7	57554	leucine rich repeat containing 7	69.8516	1.79621	0.30066	5.97423	2.31178e-09	1.31574e-07	96.0619	96.7587	105.843	24.1788	44.4313	17.4961	99.5547	28.7021
548	ENSG00000049246	PER3	8863	period circadian clock 3	141.118	1.03546	0.163178	6.3456	2.21555e-10	1.50822e-08	190.101	193.517	209.78	93.6929	96.4484	99.5091	197.8	96.5501
648	ENSG00000057657	PRDM1	639	PR domain 1	75.1621	1.74731	0.276449	6.32052	2.60677e-10	1.74042e-08	160.777	156.092	97.2616	56.4172	28.1759	38.2727	138.044	40.9553
667	ENSG00000058866	DGKG	1608	diacylglycerol kinase gamma	37.0268	1.21304	0.373329	3.24926	0.00115706	0.013608	52.5812	40.164	67.7017	19.1416	11.9206	38.2727	53.4823	23.1116
694	ENSG00000061337	LZTS1	11178	leucine zipper, putative tumor suppressor 1	47.8705	1.06043	0.298611	3.5512	0.000383473	0.00541636	52.5812	73.0254	48.6308	29.2161	29.2596	25.1507	58.0791	27.8755
735	ENSG00000064195	DLX3	1747	distal-less homeobox 3	38.5278	1.29424	0.341924	3.78517	0.000153602	0.00250411	56.6259	52.9434	45.7702	28.2086	19.5064	15.3091	51.7798	21.008
752	ENSG00000064655	EYA2	2139	EYA transcriptional coactivator and phosphatase 2	130.832	1.84009	0.201223	9.14452	5.98955e-20	1.44406e-17	171.9	155.179	170.685	45.3353	30.3433	63.4234	165.921	46.3673
866	ENSG00000067715	SYT1	6857	synaptotagmin 1	8.01155	-4.75704	1.02855	-4.62498	3.74626e-06	0.00010177	2.02236	0	0.953545	29.2161	26.0086	22.9636	0.991967	26.0628
908	ENSG00000069122	ADGRF5	221395	adhesion G protein-coupled receptor F5	19.9471	1.36261	0.432302	3.15199	0.0016216	0.0179868	45.503	41.0768	27.6528	17.1267	19.5064	7.65455	38.0775	14.7625
932	ENSG00000070019	GUCY2C	2984	guanylate cyclase 2C	8.81834	5.2968	1.32077	4.0104	6.06164e-05	0.00113756	6.06707	4.56409	12.3961	0	0	0	7.67575	0
1053	ENSG00000073756	PTGS2	5743	prostaglandin-endoperoxide synthase 2	15.4879	-2.2912	0.557202	-4.11198	3.92277e-05	0.000782706	4.04471	12.7794	2.86063	33.2459	42.2639	21.8701	6.5616	32.46
1084	ENSG00000074706	IPCEF1	26034	interaction protein for cytohesin exchange factors 1	28.5289	1.40189	0.392696	3.56991	0.000357109	0.00509791	24.2683	24.6461	29.5599	9.06706	8.66952	12.0286	26.1581	9.92172
1124	ENSG00000075673	ATP12A	479	ATPase H+/K+ transporting non-gastric alpha2 subunit	42.5372	-1.2137	0.340441	-3.56508	0.000363751	0.00517146	15.1677	14.6051	9.53545	33.2459	24.9249	32.8052	13.1027	30.3253
1150	ENSG00000076554	TPD52	7163	tumor protein D52	871.465	-1.03914	0.0877259	-11.8453	2.27504e-32	1.16154e-29	596.595	596.07	548.288	1177.71	1242.99	1156.93	580.318	1192.54
1192	ENSG00000077713	SLC25A43	203427	solute carrier family 25 member 43	107.258	1.02817	0.199994	5.14102	2.73255e-07	9.90279e-06	194.146	162.482	161.149	97.7227	94.281	61.2364	172.592	84.4134
1195	ENSG00000077935	SMC1B	27127	structural maintenance of chromosomes 1B	17.2038	2.04008	0.513302	3.97443	7.05477e-05	0.0012925	21.2347	25.5589	26.6993	11.082	4.33476	2.18701	24.4976	5.86791
1212	ENSG00000078295	ADCY2	108	adenylate cyclase 2 (brain)	64.3993	-1.62707	0.296097	-5.49506	3.90589e-08	1.72087e-06	41.4583	54.7691	61.9804	146.08	113.787	229.636	52.7359	163.168
1217	ENSG00000078401	EDN1	1906	endothelin 1	14.6744	1.55611	0.535299	2.90699	0.0036493	0.0346622	16.1788	19.1692	36.2347	9.06706	3.25107	12.0286	23.8609	8.11557
1250	ENSG00000079435	LIPE	3991	lipase E, hormone sensitive type	82.3811	-1.31483	0.261745	-5.02331	5.0789e-07	1.71861e-05	28.313	51.1178	30.5134	106.79	78.0257	89.6676	36.6481	91.4943
1268	ENSG00000080224	EPHA6	285220	EPH receptor A6	44.0838	-1.2474	0.328793	-3.79387	0.000148318	0.00243122	15.1677	31.9486	14.3032	58.4321	50.9334	37.1792	20.4732	48.8483
1327	ENSG00000082293	COL19A1	1310	collagen type XIX alpha 1	165.645	1.55421	0.201292	7.72114	1.15293e-14	1.50479e-12	255.828	252.85	185.941	97.7227	80.1931	57.9559	231.54	78.6239
1384	ENSG00000084453	SLCO1A2	6579	solute carrier organic anion transporter family member 1A2	28.0047	-2.42056	0.479485	-5.04824	4.45893e-07	1.5268e-05	3.03353	6.38972	7.62836	34.2533	35.7618	21.8701	5.68387	30.6284
1470	ENSG00000087116	ADAMTS2	9509	ADAM metallopeptidase with thrombospondin type 1 motif 2	108.791	1.1509	0.249658	4.60992	4.02819e-06	0.000107909	117.297	118.666	86.7726	68.5066	46.5987	29.5247	107.578	48.21
1475	ENSG00000087245	MMP2	4313	matrix metallopeptidase 2	333.467	1.4892	0.13128	11.3437	7.9718e-30	3.29482e-27	331.666	318.573	328.019	127.946	108.369	111.538	326.086	115.951
1535	ENSG00000088882	CPXM1	56265	carboxypeptidase X (M14 family), member 1	341.95	2.33885	0.13488	17.3402	2.34112e-67	6.77326e-64	647.154	682.787	595.966	149.103	121.373	109.351	641.969	126.609
1545	ENSG00000089041	P2RX7	5027	purinergic receptor P2X 7	45.1393	1.0418	0.314624	3.31124	0.000928822	0.0114108	42.4695	44.7281	59.1198	22.1639	20.5901	28.4312	48.7724	23.7284
1643	ENSG00000091482	SMPX	23676	small muscle protein, X-linked	16.5378	2.42955	0.614219	3.95552	7.63696e-05	0.00138094	13.1453	26.4717	22.8851	5.03725	1.08369	5.46753	20.834	3.86283
1649	ENSG00000091592	NLRP1	22861	NLR family, pyrin domain containing 1	60.973	1.06952	0.230932	4.63132	3.6334e-06	9.93263e-05	85.9501	91.2818	87.7261	38.2831	44.4313	43.7403	88.3193	42.1516
1818	ENSG00000099958	DERL3	91319	derlin 3	42.998	1.02449	0.278005	3.68515	0.000228569	0.00349672	89.9948	75.7639	59.1198	32.2384	43.3476	34.9922	74.9595	36.8594
1873	ENSG00000100206	DMC1	11144	DNA meiotic recombinase 1	29.0761	-1.0669	0.357611	-2.9834	0.00285069	0.0282681	22.2459	10.9538	18.1174	39.2906	37.9291	29.5247	17.1057	35.5815
2026	ENSG00000100867	DHRS2	10202	dehydrogenase/reductase (SDR family) member 2	95.6308	1.52185	0.308391	4.93482	8.02234e-07	2.63251e-05	126.397	119.579	216.455	39.2906	42.2639	79.826	154.144	53.7935
2126	ENSG00000101443	WFDC2	10406	WAP four-disulfide core domain 2	46.6259	1.26351	0.386049	3.27292	0.00106441	0.0127429	50.5589	54.7691	17.1638	14.1043	14.088	22.9636	40.8306	17.052
2179	ENSG00000101955	SRPX	8406	sushi repeat containing protein, X-linked	139.179	1.29046	0.198049	6.51585	7.22805e-11	5.22799e-09	113.252	116.841	96.308	49.3651	37.9291	45.9273	108.8	44.4072
2192	ENSG00000102038	SMARCA1	6594	SWI/SNF related, matrix associated, actin dependent regulator of chromatin, subfamily a, member 1	2667.21	1.09232	0.24998	4.36964	1.2445e-05	0.000287277	3871.8	3283.4	2130.22	1670.35	1740.41	943.696	3095.14	1451.49
2194	ENSG00000102048	ASB9	140462	ankyrin repeat and SOCS box containing 9	21.3803	1.57874	0.463859	3.40349	0.000665298	0.0086834	36.4024	20.082	20.0244	6.0447	10.8369	8.74806	25.5029	8.54322
2210	ENSG00000102174	PHEX	5251	phosphate regulating endopeptidase homolog, X-linked	82.3967	-1.06129	0.232089	-4.57279	4.81282e-06	0.000126776	33.3689	38.3383	28.6063	75.5588	75.8583	57.9559	33.4378	69.791
2220	ENSG00000102271	KLHL4	56062	kelch like family member 4	540.339	1.34251	0.149787	8.96279	3.16562e-19	7.23053e-17	1037.47	815.146	738.997	372.757	378.208	270.096	863.871	340.354
2221	ENSG00000102287	GABRE	2564	gamma-aminobutyric acid type A receptor epsilon subunit	351.314	2.20057	0.136598	16.1098	2.17739e-58	3.43611e-55	548.058	617.065	576.895	111.827	121.373	146.53	580.673	126.577
2225	ENSG00000102316	MAGED2	10916	MAGE family member D2	2006.86	1.07703	0.241	4.469	7.85847e-06	0.000193772	3528	3119.1	2099.71	1549.46	1671.05	925.107	2915.6	1381.87
2228	ENSG00000102359	SRPX2	27286	sushi repeat containing protein, X-linked 2	21.4543	1.16478	0.416092	2.79932	0.00512096	0.0450328	28.313	26.4717	23.8386	10.0745	8.66952	16.4026	26.2078	11.7155
2231	ENSG00000102385	DRP2	1821	dystrophin related protein 2	17.7064	1.33703	0.43433	3.07836	0.00208141	0.022008	24.2683	31.9486	26.6993	11.082	7.58583	14.2156	27.6387	10.9611
2235	ENSG00000102401	ARMCX3	51566	armadillo repeat containing, X-linked 3	1198.92	1.11182	0.123772	8.98282	2.63925e-19	6.10864e-17	1675.52	1661.33	1349.27	645.776	861.534	661.572	1562.04	722.96
2261	ENSG00000102802	MEDAG	84935	mesenteric estrogen dependent adipogenesis	14.9344	4.40178	1.30208	3.38057	0.000723361	0.00931666	1.01118	5.47691	5.72127	0	0	0	4.06978	0
2283	ENSG00000102935	ZNF423	23090	zinc finger protein 423	67.0219	1.08526	0.260364	4.16825	3.06948e-05	0.000626859	101.118	117.753	79.1442	55.4098	54.1845	30.6182	99.3385	46.7375
2372	ENSG00000103534	TMC5	79838	transmembrane channel like 5	45.1133	-1.06283	0.347248	-3.06073	0.00220798	0.0229924	10.1118	15.5179	13.3496	22.1639	22.7575	37.1792	12.9931	27.3669
2431	ENSG00000104321	TRPA1	8989	transient receptor potential cation channel subfamily A member 1	136.094	-1.04651	0.18669	-5.60559	2.07543e-08	9.79006e-07	68.7601	68.4613	68.6552	118.879	157.135	149.81	68.6255	141.942
2433	ENSG00000104325	DECR1	1666	2,4-dienoyl-CoA reductase 1, mitochondrial	139.231	-7.95432	1.19278	-6.6687	2.58083e-11	2.11324e-09	0	0	0	53.3949	43.3476	33.8987	0	43.5471
2448	ENSG00000104413	ESRP1	54845	epithelial splicing regulatory protein 1	178.98	-3.39318	0.276803	-12.2584	1.5138e-34	9.38503e-32	18.2012	13.6923	20.978	239.773	167.972	145.436	17.6238	184.394
2457	ENSG00000104517	UBR5	51366	ubiquitin protein ligase E3 component n-recognin 5	2872.73	-1.25353	0.077111	-16.2562	2.0188e-59	3.50444e-56	2146.73	2026.45	2032	5074.53	5085.76	4632.1	2068.4	4930.79
2458	ENSG00000104518	GSDMD	79792	gasdermin D	226.223	-1.36206	0.129292	-10.5347	5.97791e-26	2.25588e-23	135.498	144.225	136.357	365.705	373.873	330.239	138.693	356.606
2476	ENSG00000104722	NEFM	4741	neurofilament, medium polypeptide	202.895	-2.94964	0.247821	-11.9023	1.15173e-32	6.24779e-30	22.2459	10.9538	24.7922	118.879	145.214	181.522	19.3306	148.539
2498	ENSG00000104856	RELB	5971	RELB proto-oncogene, NF-kB subunit	46.1784	-1.21942	0.343158	-3.55351	0.000380121	0.00537776	26.2906	19.1692	22.8851	41.3055	36.8455	80.9195	22.7816	53.0235
2679	ENSG00000105889	STEAP1B	256227|401312	STEAP family member 1B	34.8548	2.46568	0.383665	6.42664	1.30454e-10	9.14937e-09	54.6036	41.9896	56.2592	6.0447	7.58583	14.2156	50.9508	9.28204
2760	ENSG00000106484	MEST	4232	mesoderm specific transcript	102.993	1.40679	0.200247	7.02525	2.13684e-12	2.14412e-10	135.498	166.133	187.848	54.4023	59.6029	71.078	163.16	61.6944
2767	ENSG00000106565	TMEM176B	28959	transmembrane protein 176B	9.19685	2.66627	0.896967	2.97254	0.00295345	0.0291135	7.07824	4.56409	15.2567	2.0149	1.08369	1.09351	8.96635	1.39737
2872	ENSG00000107796	ACTA2	59	actin, alpha 2, smooth muscle, aorta	317.229	1.06919	0.14342	7.45497	8.98855e-14	1.06871e-11	514.689	579.639	509.193	285.109	281.759	196.831	534.507	254.566
2953	ENSG00000108511	HOXB6	3216	homeobox B6	200.353	-1.53862	0.184699	-8.33038	8.05843e-17	1.42741e-14	87.9724	107.712	81.0513	316.339	209.152	278.844	92.2454	268.112
2972	ENSG00000108622	ICAM2	3384	intercellular adhesion molecule 2	13.0412	-3.04439	0.664685	-4.5802	4.64537e-06	0.000123113	2.02236	2.73845	5.72127	16.1192	28.1759	42.6468	3.49403	28.9806
3120	ENSG00000110148	CCKBR	887	cholecystokinin B receptor	35.06	1.69292	0.362955	4.66428	3.09697e-06	8.5742e-05	35.3912	53.8562	78.1907	19.1416	17.339	15.3091	55.8127	17.2632
3178	ENSG00000110900	TSPAN11	441631	tetraspanin 11	200.605	1.53565	0.217086	7.07393	1.50611e-12	1.54702e-10	449.974	366.04	268.9	160.185	123.541	89.6676	361.638	124.464
3191	ENSG00000111052	LIN7A	8825	lin-7 homolog A, crumbs cell polarity complex component	37.0869	-3.55619	0.461372	-7.70786	1.27946e-14	1.65748e-12	10.1118	6.38972	3.81418	93.6929	98.6158	44.8338	6.77189	79.0475
3219	ENSG00000111319	SCNN1A	6337	sodium channel epithelial 1 alpha subunit	52.3967	-1.18886	0.257214	-4.62206	3.79941e-06	0.000103053	38.4247	31.0358	28.6063	85.6333	74.7746	62.3299	32.689	74.2459
3220	ENSG00000111321	LTBR	4055	lymphotoxin beta receptor	118.907	3.1455	0.452391	6.95307	3.57416e-12	3.42784e-10	51.5701	23.7333	56.2592	9.06706	1.08369	4.37403	43.8542	4.84159
3223	ENSG00000111331	OAS3	4940	2'-5'-oligoadenylate synthetase 3	539.714	-1.34201	0.128393	-10.4523	1.43011e-25	5.17192e-23	322.566	304.881	371.883	792.864	740.16	1000.56	333.11	844.528
3232	ENSG00000111432	FZD10	11211	frizzled class receptor 10	82.8231	1.5502	0.303405	5.10934	3.23287e-07	1.14529e-05	57.6371	60.246	45.7702	29.2161	15.1717	10.9351	54.5511	18.4409
3356	ENSG00000112333	NR2E1	7101	nuclear receptor subfamily 2 group E member 1	23.7939	1.5184	0.390836	3.88501	0.000102327	0.00176922	37.4136	41.9896	36.2347	11.082	8.66952	20.7766	38.546	13.5094
3371	ENSG00000112494	UNC93A	54346	unc-93 homolog A (C. elegans)	51.3086	1.01443	0.316557	3.20457	0.00135266	0.0155217	57.6371	53.8562	82.9584	37.2757	23.8412	34.9922	64.8173	32.0364
3378	ENSG00000112562	SMOC2	64094	SPARC related modular calcium binding 2	18.4477	1.88199	0.597748	3.14847	0.00164127	0.0181585	16.1788	22.8204	7.62836	6.0447	3.25107	3.28052	15.5425	4.1921
3412	ENSG00000112852	PCDHB2	56133	protocadherin beta 2	120.857	1.7222	0.212981	8.08618	6.15634e-16	9.37438e-14	218.414	275.671	171.638	78.5811	72.6072	50.3013	221.908	67.1632
3419	ENSG00000112964	GHR	2690	growth hormone receptor	53.32	-1.44765	0.309942	-4.67073	3.00137e-06	8.3629e-05	58.6483	34.6871	35.2812	129.961	138.712	80.9195	42.8722	116.531
3440	ENSG00000113196	HAND1	9421	heart and neural crest derivatives expressed 1	78.9747	-3.26096	0.468305	-6.96331	3.3236e-12	3.22315e-10	3.03353	5.47691	3.81418	53.3949	39.0128	26.2442	4.10821	39.5506
3461	ENSG00000113396	SLC27A6	28965	solute carrier family 27 member 6	40.3236	-1.32383	0.286035	-4.62818	3.68885e-06	0.000100526	28.313	30.123	28.6063	78.5811	78.0257	61.2364	29.0141	72.6144
3471	ENSG00000113532	ST8SIA4	7903	ST8 alpha-N-acetyl-neuraminide alpha-2,8-sialyltransferase 4	56.5925	-1.43854	0.258799	-5.55853	2.72063e-08	1.24283e-06	32.3577	42.9024	36.2347	105.782	105.118	91.8546	37.1649	100.918
3523	ENSG00000114115	RBP1	5947	retinol binding protein 1	90.4933	-9.22307	1.1945	-7.72131	1.15138e-14	1.50479e-12	0	0	0	119.887	118.122	77.639	0	105.216
3529	ENSG00000114200	BCHE	590	butyrylcholinesterase	14.0023	-8.28641	1.27719	-6.48798	8.69955e-11	6.21463e-09	0	0	0	56.4172	75.8583	32.8052	0	55.0269
3533	ENSG00000114270	COL7A1	1294	collagen type VII alpha 1	914.548	3.26966	0.268558	12.1749	4.22952e-34	2.44734e-31	1125.44	1359.19	1912.81	140.036	109.453	206.673	1465.81	152.054
3534	ENSG00000114279	FGF12	2257	fibroblast growth factor 12	72.8373	-1.27558	0.382585	-3.33411	0.000855737	0.0106562	45.503	51.1178	11.4425	88.6557	97.5321	75.452	36.0211	87.2132
3627	ENSG00000115194	SLC30A3	7781	solute carrier family 30 member 3	77.0415	1.14393	0.238026	4.80591	1.54049e-06	4.65068e-05	101.118	80.3279	99.1687	51.38	42.2639	32.8052	93.5381	42.1497
3663	ENSG00000115361	ACADL	33	acyl-CoA dehydrogenase, long chain	129.988	1.46771	0.173141	8.477	2.31083e-17	4.3133e-15	181.001	171.61	193.57	58.4321	68.2725	71.078	182.06	65.9275
3670	ENSG00000115414	FN1	2335	fibronectin 1	20879.9	1.90695	0.0849862	22.4383	1.66401e-111	9.62852e-108	23019.5	26320.2	28151.5	7356.4	6320.08	6986.42	25830.4	6887.63
3701	ENSG00000115616	SLC9A2	6549	solute carrier family 9 member A2	42.7961	-1.13989	0.377855	-3.01673	0.00255517	0.0258781	27.3018	18.2564	43.8631	40.298	63.9377	92.9481	29.8071	65.7279
3825	ENSG00000116711	PLA2G4A	5321	phospholipase A2 group IVA	49.4321	-7.66341	0.869439	-8.81419	1.2055e-18	2.49122e-16	2.02236	0.912818	0	166.229	217.822	199.018	0.978391	194.356
3897	ENSG00000117322	CR2	1380	complement component 3d receptor 2	126.182	-1.73664	0.263249	-6.59694	4.19725e-11	3.20969e-09	49.5477	52.0306	79.1442	137.013	208.068	258.068	60.2408	201.05
3905	ENSG00000117407	ARTN	9048	artemin	23.8684	1.43839	0.449158	3.20242	0.00136278	0.0156149	18.2012	24.6461	25.7457	11.082	10.8369	3.28052	22.8643	8.39979
3986	ENSG00000118407	FILIP1	27145	filamin A interacting protein 1	272.735	1.2101	0.169362	7.14507	8.99484e-13	9.57923e-11	424.695	458.234	510.147	170.259	161.47	271.19	464.359	200.973
4072	ENSG00000119508	NR4A3	8013	nuclear receptor subfamily 4 group A member 3	32.9243	-1.02988	0.337085	-3.05525	0.00224875	0.0233444	12.1341	18.2564	17.1638	33.2459	29.2596	34.9922	15.8514	32.4992
4159	ENSG00000120075	HOXB5	3215	homeobox B5	118.438	-1.12312	0.203662	-5.51465	3.49484e-08	1.55363e-06	72.8048	78.5023	52.445	169.252	145.214	129.034	67.9174	147.833
4195	ENSG00000120594	PLXDC2	84898	plexin domain containing 2	153.967	-1.15223	0.234635	-4.91073	9.07361e-07	2.9496e-05	113.252	107.712	88.6797	284.101	262.253	141.062	103.215	229.139
4237	ENSG00000120913	PDLIM2	64236	PDZ and LIM domain 2	58.7874	-1.54395	0.285929	-5.39977	6.6725e-08	2.82339e-06	32.3577	34.6871	28.6063	124.924	69.3562	84.2	31.8837	92.8267
4270	ENSG00000121316	PLBD1	79887	phospholipase B domain containing 1	168.147	2.90033	0.255358	11.3579	6.77469e-30	2.86834e-27	123.364	123.23	125.868	11.082	23.8412	15.3091	124.154	16.7441
4304	ENSG00000121871	SLITRK3	22865	SLIT and NTRK like family member 3	19.856	-7.84293	1.25499	-6.24942	4.11984e-10	2.67851e-08	1.01118	0	0	89.6631	99.6995	47.0208	0.337059	78.7945
4364	ENSG00000122641	INHBA	3624	inhibin beta A	18.5229	-1.93381	0.527011	-3.66939	0.000243131	0.00366971	10.1118	6.38972	8.5819	15.1118	27.0922	53.5818	8.36113	31.9286
4408	ENSG00000123096	SSPN	8082	sarcospan	83.9239	1.13897	0.276238	4.12314	3.7374e-05	0.000749162	69.7713	55.6819	47.6772	24.1788	37.9291	16.4026	57.7101	26.1702
4479	ENSG00000123892	RAB38	23682	RAB38, member RAS oncogene family	96.0702	1.18011	0.230882	5.11133	3.19901e-07	1.13561e-05	73.816	81.2408	70.5623	33.2459	37.9291	28.4312	75.2063	33.2021
4524	ENSG00000124253	PCK1	5105	phosphoenolpyruvate carboxykinase 1	89.616	-2.08706	0.293645	-7.10742	1.18233e-12	1.24388e-10	41.4583	42.9024	23.8386	168.244	203.734	87.4806	36.0664	153.153
4574	ENSG00000124749	COL21A1	81578	collagen type XXI alpha 1	131.241	1.0443	0.302202	3.45563	0.000549012	0.00740505	225.493	182.564	98.2151	70.5215	123.541	51.3948	168.757	81.819
4575	ENSG00000124762	CDKN1A	1026	cyclin-dependent kinase inhibitor 1A	3138.13	1.31273	0.113754	11.5401	8.28513e-31	3.78478e-28	6179.31	5876.72	4544.6	2489.41	2221.56	1970.5	5533.54	2227.16
4701	ENSG00000125872	LRRN4	164312	leucine rich repeat neuronal 4	15.7352	1.36161	0.492089	2.767	0.00565753	0.0486665	28.313	20.082	17.1638	8.0596	9.75321	7.65455	21.8529	8.48912
4761	ENSG00000126561	STAT5A	6776	signal transducer and activator of transcription 5A	55.4316	2.7933	0.472176	5.9158	3.30275e-09	1.82008e-07	27.3018	35.5999	32.4205	5.03725	0	8.74806	31.7741	4.5951
4795	ENSG00000126947	ARMCX1	51309	armadillo repeat containing, X-linked 1	40.5514	1.60693	0.500123	3.21306	0.00131329	0.0151477	21.2347	10.9538	13.3496	5.03725	3.25107	6.56104	15.1794	4.94979
4796	ENSG00000126950	TMEM35	59353		14.1467	5.20925	1.12476	4.63145	3.63113e-06	9.93263e-05	33.3689	32.8614	12.3961	0	2.16738	0	26.2088	0.72246
4806	ENSG00000127152	BCL11B	64919	B-cell CLL/lymphoma 11B	102.518	1.10992	0.323871	3.42704	0.0006102	0.00810441	83.9277	85.8048	32.4205	45.3353	29.2596	18.5896	67.3844	31.0615
5049	ENSG00000130052	STARD8	9754	StAR related lipid transfer domain containing 8	55.36	1.23943	0.311488	3.97905	6.91918e-05	0.00127505	49.5477	46.5537	48.6308	26.1937	24.9249	9.84156	48.2441	20.32
5074	ENSG00000130294	KIF1A	547	kinesin family member 1A	870.783	1.82163	0.152939	11.9109	1.0388e-32	5.81695e-30	1100.16	1172.06	1535.21	334.474	287.178	455.992	1269.14	359.215
5102	ENSG00000130508	PXDN	7837	peroxidasin	1276.24	3.54048	0.116648	30.3518	2.37614e-202	4.12474e-198	2206.39	2386.1	1890.88	193.431	192.897	170.587	2161.12	185.638
5112	ENSG00000130545	CRB3	92359	crumbs 3, cell polarity complex component	59.1494	-4.52719	0.418891	-10.8076	3.16964e-27	1.22271e-24	6.06707	5.47691	3.81418	110.82	134.378	108.257	5.11938	117.818
5120	ENSG00000130635	COL5A1	1289	collagen type V alpha 1	786.841	1.57313	0.10014	15.7093	1.30628e-55	1.88964e-52	798.83	947.505	858.19	312.31	279.592	283.218	868.175	291.707
5191	ENSG00000131037	EPS8L1	54869	EPS8 like 1	53.3115	-1.05546	0.28519	-3.7009	0.000214838	0.00332682	27.3018	23.7333	36.2347	62.4619	46.5987	72.1715	29.0899	60.4107
5275	ENSG00000131771	PPP1R1B	84152	protein phosphatase 1 regulatory inhibitor subunit 1B	70.3954	-2.04151	0.317679	-6.42634	1.30713e-10	9.14937e-09	6.06707	15.5179	17.1638	54.4023	59.6029	47.0208	12.9163	53.6754
5326	ENSG00000132274	TRIM22	10346	tripartite motif containing 22	14.0933	2.26405	0.608265	3.72214	0.000197543	0.00309769	38.4247	25.5589	17.1638	8.0596	6.50214	2.18701	27.0491	5.58292
5333	ENSG00000132321	IQCA1	79781	IQ motif containing with AAA domain 1	21.147	3.2384	0.489507	6.61563	3.6998e-11	2.8705e-09	63.7042	60.246	76.2836	7.05215	3.25107	10.9351	66.7446	7.07943
5336	ENSG00000132329	RAMP1	10267	receptor activity modifying protein 1	83.4135	-2.39996	0.279482	-8.58717	8.91393e-18	1.73862e-15	22.2459	14.6051	9.53545	75.5588	74.7746	92.9481	15.4621	81.0938
5402	ENSG00000132718	SYT11	23208	synaptotagmin 11	320.436	1.29295	0.136072	9.50193	2.06034e-21	5.41902e-19	515.701	444.542	526.357	217.609	224.324	164.026	495.533	201.986
5437	ENSG00000133019	CHRM3	1131	cholinergic receptor muscarinic 3	209.083	-1.5141	0.154265	-9.81492	9.71106e-23	2.80957e-20	104.151	110.451	81.0513	285.109	279.592	279.938	98.5512	281.546
5497	ENSG00000133636	NTS	4922	neurotensin	8.19579	-3.78495	0.841103	-4.49998	6.79601e-06	0.000171844	0	0.912818	3.81418	21.1565	17.339	27.3377	1.57567	21.9444
5507	ENSG00000133710	SPINK5	11005	serine peptidase inhibitor, Kazal type 5	16.7636	2.02427	0.558386	3.62521	0.000288723	0.00423305	39.4359	38.3383	17.1638	7.05215	13.0043	3.28052	31.646	7.77899
5559	ENSG00000134242	PTPN22	26191	protein tyrosine phosphatase, non-receptor type 22	32.394	1.73644	0.437929	3.96512	7.33588e-05	0.00133905	63.7042	31.0358	51.4914	8.0596	9.75321	26.2442	48.7438	14.6857
5582	ENSG00000134323	MYCN	4613	v-myc avian myelocytomatosis viral oncogene neuroblastoma derived homolog	53.0239	1.30331	0.319679	4.07693	4.56352e-05	0.000890091	47.5253	47.4665	30.5134	18.1341	21.6738	10.9351	41.8351	16.9143
5600	ENSG00000134463	ECHDC3	79746	enoyl-CoA hydratase domain containing 3	126.852	-4.58741	0.395321	-11.6043	3.91977e-31	1.83901e-28	6.06707	7.30254	2.86063	146.08	148.466	96.2286	5.41008	130.258
5614	ENSG00000134594	RAB33A	9363	RAB33A, member RAS oncogene family	11.4234	2.1024	0.722395	2.91032	0.00361057	0.0343805	15.1677	10.041	6.67481	4.0298	1.08369	2.18701	10.6278	2.4335
5680	ENSG00000135083	CCNJL	79616	cyclin J like	19.0233	1.96455	0.504603	3.89327	9.89034e-05	0.00171858	16.1788	29.2102	24.7922	5.03725	7.58583	5.46753	23.3937	6.03021
5709	ENSG00000135318	NT5E	4907	5'-nucleotidase ecto	86.8846	1.08608	0.2635	4.12174	3.7602e-05	0.000752863	109.207	102.236	99.1687	47.3502	67.1888	31.7117	103.537	48.7502
5740	ENSG00000135454	B4GALNT1	2583	beta-1,4-N-acetyl-galactosaminyltransferase 1	177.763	1.18464	0.15668	7.56091	4.00271e-14	4.92788e-12	267.962	247.374	220.269	103.767	118.122	101.696	245.201	107.862
5743	ENSG00000135472	FAIM2	23017	Fas apoptotic inhibitory molecule 2	11.3502	-2.04771	0.606409	-3.37678	0.000733409	0.00940269	4.04471	3.65127	4.76772	26.1937	9.75321	15.3091	4.15457	17.0853
5889	ENSG00000136378	ADAMTS7	11173	ADAM metallopeptidase with thrombospondin type 1 motif 7	414.257	1.03449	0.154707	6.68676	2.2817e-11	1.8861e-09	540.98	622.542	451.98	308.28	276.341	203.392	538.501	262.671
6005	ENSG00000137142	IGFBPL1	347252	insulin like growth factor binding protein-like 1	194.638	1.06668	0.189629	5.62506	1.85442e-08	8.8194e-07	137.52	134.184	178.313	55.4098	69.3562	90.7611	150.006	71.8423
6024	ENSG00000137265	IRF4	3662	interferon regulatory factor 4	25.3925	1.45186	0.498894	2.91015	0.00361254	0.0343805	19.2124	25.5589	10.489	3.02235	8.66952	8.74806	18.4201	6.81331
6091	ENSG00000137801	THBS1	7057	thrombospondin 1	145.125	1.72308	0.583588	2.95256	0.00315156	0.0305803	113.252	121.405	371.883	32.2384	35.7618	115.912	202.18	61.304
6233	ENSG00000138650	PCDH10	57575	protocadherin 10	29.3838	-5.32695	1.07686	-4.94676	7.54602e-07	2.48561e-05	1.01118	0	0.953545	34.2533	23.8412	18.5896	0.654908	25.5614
6270	ENSG00000138792	ENPEP	2028	glutamyl aminopeptidase	568.401	-2.41837	0.120773	-20.0242	3.39166e-89	1.4719e-85	127.408	143.312	142.078	729.394	835.525	644.076	137.6	736.332
6282	ENSG00000138835	RGS3	5998	regulator of G-protein signaling 3	142.851	-2.27758	0.226192	-10.0692	7.55742e-24	2.42943e-21	30.3353	24.6461	23.8386	137.013	128.959	114.818	26.2733	126.93
6325	ENSG00000139329	LUM	4060	lumican	36.8549	-1.36153	0.313256	-4.34638	1.384e-05	0.00031364	30.3353	27.3845	19.0709	65.4843	83.4441	48.1143	25.5969	65.6809
6369	ENSG00000139679	LPAR6	10161	lysophosphatidic acid receptor 6	36.1026	2.01496	0.387629	5.19818	2.01253e-07	7.54545e-06	77.8607	52.0306	37.1883	16.1192	13.0043	12.0286	55.6932	13.7174
6470	ENSG00000140557	ST8SIA2	8128	ST8 alpha-N-acetyl-neuraminide alpha-2,8-sialyltransferase 2	19.6435	1.97294	0.486872	4.05228	5.07206e-05	0.000975037	26.2906	24.6461	23.8386	8.0596	6.50214	4.37403	24.9251	6.31192
6540	ENSG00000141293	SKAP1	8631	src kinase associated phosphoprotein 1	37.9249	-1.52969	0.410645	-3.72508	0.000195251	0.00306452	5.05589	8.21536	10.489	20.149	29.2596	19.6831	7.92008	23.0306
6546	ENSG00000141338	ABCA8	10351	ATP binding cassette subfamily A member 8	77.006	2.01467	0.213156	9.45163	3.33597e-21	8.51605e-19	218.414	227.292	183.081	57.4247	48.766	49.2078	209.596	51.7995
6577	ENSG00000141506	PIK3R5	23533	phosphoinositide-3-kinase regulatory subunit 5	16.175	-1.43583	0.471099	-3.04783	0.00230498	0.0238026	7.07824	7.30254	13.3496	29.2161	16.2553	29.5247	9.24347	24.9987
6610	ENSG00000141665	FBXO15	201456	F-box protein 15	16.4918	1.40446	0.496958	2.82611	0.00471175	0.0423789	19.2124	27.3845	20.0244	15.1118	4.33476	5.46753	22.2071	8.30468
6620	ENSG00000141753	IGFBP4	3487	insulin like growth factor binding protein 4	54.2163	1.49244	0.308488	4.83792	1.31206e-06	4.04588e-05	43.4806	55.6819	67.7017	19.1416	18.4227	21.8701	55.6214	19.8115
6629	ENSG00000141934	PLPP2	8612	phospholipid phosphatase 2	44.7525	-1.31056	0.334551	-3.91737	8.95198e-05	0.00157924	14.1565	10.041	21.9315	45.3353	35.7618	32.8052	15.3763	37.9674
6642	ENSG00000142089	IFITM3	10410	interferon induced transmembrane protein 3	313.776	-1.23042	0.128662	-9.56324	1.14125e-21	3.09546e-19	215.381	240.071	176.406	494.658	455.15	533.631	210.619	494.48
6695	ENSG00000142661	MYOM3	127294	myomesin 3	159.613	1.07442	0.163539	6.5698	5.03814e-11	3.73748e-09	335.711	360.563	310.856	173.282	166.888	137.782	335.71	159.317
6703	ENSG00000142700	DMRTA2	63950	DMRT like family A2	104.32	-1.83242	0.18463	-9.92481	3.24735e-23	9.71908e-21	63.7042	63.8972	60.0733	233.729	205.901	228.543	62.5582	222.724
6748	ENSG00000143184	XCL1	6375	X-C motif chemokine ligand 1	12.6132	-2.08842	0.670917	-3.11279	0.00185327	0.0199819	5.05589	1.82564	1.90709	18.1341	9.75321	8.74806	2.92954	12.2118
6753	ENSG00000143217	PVRL4	81607		289.439	1.50819	0.195324	7.72146	1.15008e-14	1.50479e-12	665.355	616.152	403.35	232.721	210.236	148.717	561.619	197.225
6780	ENSG00000143369	ECM1	1893	extracellular matrix protein 1	321.116	1.23157	0.150979	8.15721	3.42858e-16	5.41061e-14	539.969	586.029	703.716	259.922	237.328	282.125	609.905	259.792
6788	ENSG00000143387	CTSK	1513	cathepsin K	27.0789	-1.05731	0.382714	-2.76267	0.005733	0.0490968	13.1453	22.8204	10.489	39.2906	31.427	26.2442	15.4849	32.3206
6837	ENSG00000143631	FLG	2312	filaggrin	29.8786	2.90977	0.480617	6.05423	1.41087e-09	8.30211e-08	51.5701	87.6305	133.496	7.05215	7.58583	21.8701	90.8989	12.1694
6916	ENSG00000144227	NXPH2	11249	neurexophilin 2	14.2246	2.16112	0.642536	3.36342	0.000769824	0.0097757	24.2683	18.2564	38.1418	6.0447	4.33476	7.65455	26.8888	6.01134
6956	ENSG00000144619	CNTN4	152330	contactin 4	77.9929	1.36267	0.228048	5.97537	2.29571e-09	1.31486e-07	133.475	97.6715	93.4474	46.3427	41.1802	38.2727	108.198	41.9319
7006	ENSG00000145040	UCN2	90226	urocortin 2	11.7889	3.5182	0.730656	4.81513	1.47101e-06	4.47986e-05	19.2124	19.1692	34.3276	3.02235	1.08369	2.18701	24.2364	2.09769
7034	ENSG00000145358	DDIT4L	115265	DNA damage inducible transcript 4 like	52.6607	-1.12189	0.307125	-3.65288	0.000259311	0.00387715	34.38	27.3845	13.3496	58.4321	60.6866	43.7403	25.0381	54.2864
7045	ENSG00000145428	RNF175	285533	ring finger protein 175	21.9985	-2.15741	0.587412	-3.67274	0.000239963	0.00362957	7.07824	1.82564	2.86063	24.1788	17.339	9.84156	3.9215	17.1198
7064	ENSG00000145703	IQGAP2	10788	IQ motif containing GTPase activating protein 2	637.079	1.0403	0.101776	10.2215	1.58891e-24	5.51639e-22	680.522	567.772	641.736	301.228	301.266	316.024	630.01	306.172
7099	ENSG00000145949	MYLK4	340156	myosin light chain kinase family member 4	17.2324	1.43366	0.487893	2.93848	0.00329828	0.0318082	27.3018	27.3845	22.8851	7.05215	11.9206	9.84156	25.8571	9.60477
7106	ENSG00000146013	GFRA3	2676	GDNF family receptor alpha 3	24.9778	3.43949	0.632637	5.43676	5.4259e-08	2.32564e-06	30.3353	22.8204	27.6528	1.00745	3.25107	3.28052	26.9362	2.51301
7124	ENSG00000146197	SCUBE3	222663	signal peptide, CUB domain and EGF like domain containing 3	181.257	1.11841	0.18203	6.14407	8.0434e-10	4.96887e-08	287.174	348.696	245.061	154.14	139.796	111.538	293.644	135.158
7204	ENSG00000147100	SLC16A2	6567	solute carrier family 16 member 2	643.941	1.14294	0.116051	9.84857	6.95249e-23	2.04557e-20	692.657	784.11	649.364	366.712	326.191	269.003	708.71	320.635
7240	ENSG00000147437	GNRH1	2796	gonadotropin releasing hormone 1	30.5591	-1.14032	0.350268	-3.25557	0.00113167	0.0133546	27.3018	14.6051	25.7457	48.3576	42.2639	57.9559	22.5509	49.5258
7265	ENSG00000147676	MAL2	114569	mal, T-cell differentiation protein 2 (gene/pseudogene)	1310.14	-1.56729	0.0898274	-17.4477	3.58078e-68	1.24318e-64	780.629	704.695	745.672	1954.45	2266	2390.41	743.665	2203.62
7377	ENSG00000148935	GAS2	2620	growth arrest specific 2	11.4106	1.63653	0.540937	3.02536	0.00248338	0.0253516	21.2347	14.6051	23.8386	4.0298	5.41845	9.84156	19.8928	6.42994
7440	ENSG00000149591	TAGLN	6876	transgelin	48.6976	1.4479	0.452069	3.20284	0.00136081	0.0156026	36.4024	52.9434	174.499	28.2086	29.2596	39.3663	87.9482	32.2782
7473	ENSG00000150394	CDH8	1006	cadherin 8	37.0399	3.49301	0.401026	8.71018	3.034e-18	6.12409e-16	117.297	139.661	111.565	14.1043	15.1717	3.28052	122.841	10.8522
7585	ENSG00000151640	DPYSL4	10570	dihydropyrimidinase like 4	29.7015	1.48089	0.476579	3.10732	0.0018879	0.0203049	28.313	17.3435	46.7237	7.05215	5.41845	20.7766	30.7934	11.0824
7596	ENSG00000151715	TMEM45B	120224	transmembrane protein 45B	22.9345	1.67017	0.458103	3.64584	0.000266517	0.00396782	23.2571	26.4717	34.3276	11.082	7.58583	7.65455	28.0188	8.77411
7661	ENSG00000152430	BOLL	66037	boule homolog, RNA binding protein	22.0668	1.80514	0.46599	3.87378	0.000107159	0.00183449	17.19	36.5127	27.6528	6.0447	7.58583	9.84156	27.1185	7.82403
7697	ENSG00000152779	SLC16A12	387700	solute carrier family 16 member 12	21.2624	2.06823	0.486968	4.24716	2.16499e-05	0.000460001	36.4024	27.3845	33.3741	13.0969	8.66952	1.09351	32.387	7.61996
7711	ENSG00000152977	ZIC1	7545	Zic family member 1	14.9924	-6.36563	1.24126	-5.12836	2.92277e-07	1.05231e-05	0	0.912818	0	26.1937	28.1759	30.6182	0.304273	28.3293
7741	ENSG00000153234	NR4A2	4929	nuclear receptor subfamily 4 group A member 2	164.652	1.08405	0.240403	4.50931	6.50375e-06	0.000164815	249.761	263.804	129.682	113.842	104.034	85.2935	214.416	101.057
7753	ENSG00000153404	PLEKHG4B	153478	pleckstrin homology and RhoGEF domain containing G4B	56.3831	1.41143	0.307173	4.5949	4.32948e-06	0.000114917	50.5589	60.246	49.5843	22.1639	20.5901	17.4961	53.4631	20.0834
7798	ENSG00000154080	CHST9	83539	carbohydrate sulfotransferase 9	30.4005	-1.38631	0.442494	-3.13294	0.00173066	0.0189066	16.1788	8.21536	7.62836	39.2906	27.0922	16.4026	10.6742	27.5951
7802	ENSG00000154118	JPH3	57338	junctophilin 3	82.988	1.8107	0.243568	7.43407	1.05305e-13	1.22684e-11	126.397	114.102	139.218	34.2533	35.7618	38.2727	126.572	36.0959
7812	ENSG00000154188	ANGPT1	284	angiopoietin 1	7.15405	-3.20856	1.03014	-3.11467	0.00184148	0.0199043	2.02236	0.912818	0	6.0447	9.75321	10.9351	0.978391	8.91099
7821	ENSG00000154274	C4orf19	55286	chromosome 4 open reading frame 19	34.4154	1.20652	0.354764	3.40091	0.000671618	0.00875271	27.3018	29.2102	43.8631	12.0894	18.4227	13.1221	33.4583	14.5447
7890	ENSG00000155096	AZIN1	51582	antizyme inhibitor 1	3657.91	-1.20885	0.0725986	-16.6512	2.96589e-62	5.72055e-59	2677.6	2696.46	2780.54	6087.02	6876.01	5887.44	2718.2	6283.49
7891	ENSG00000155097	ATP6V1C1	528	ATPase H+ transporting V1 subunit C1	1679.32	-1.30332	0.0939394	-13.874	9.10353e-44	9.29577e-41	1226.56	1109.07	1314.94	2745.3	3123.19	3140.55	1216.86	3003.02
7983	ENSG00000156298	TSPAN7	7102	tetraspanin 7	63.8734	1.03906	0.325284	3.1943	0.00140169	0.0159763	76.8495	87.6305	37.1883	40.298	36.8455	20.7766	67.2227	32.64
8004	ENSG00000156509	FBXO43	286151	F-box protein 43	30.5646	-3.96107	0.511497	-7.74408	9.62795e-15	1.29559e-12	3.03353	1.82564	6.67481	59.4396	73.6909	45.9273	3.84466	59.6859
8038	ENSG00000156959	LHFPL4	375323	lipoma HMGIC fusion partner-like 4	22.4875	-2.0316	0.591609	-3.43402	0.000594703	0.00792283	3.03353	1.82564	4.76772	14.1043	13.0043	12.0286	3.20896	13.0457
8066	ENSG00000157227	MMP14	4323	matrix metallopeptidase 14	274.299	-1.99975	0.212599	-9.4062	5.14408e-21	1.29415e-18	27.3018	27.3845	22.8851	113.842	108.369	87.4806	25.8571	103.23
8079	ENSG00000157423	HYDIN	54768	HYDIN, axonemal central pair apparatus protein	44.0113	1.0376	0.264698	3.91993	8.8574e-05	0.00156574	81.9054	78.5023	85.819	37.2757	37.9291	44.8338	82.0756	40.0129
8099	ENSG00000157613	CREB3L1	90993	cAMP responsive element binding protein 3-like 1	33.3426	-1.32052	0.359552	-3.67267	0.000240034	0.00362957	14.1565	15.5179	13.3496	25.1863	48.766	33.8987	14.3413	35.9503
8156	ENSG00000158220	ESYT3	83850	extended synaptotagmin protein 3	47.1315	1.37829	0.30325	4.54507	5.49172e-06	0.000143139	54.6036	62.9844	52.445	30.2235	15.1717	19.6831	56.6777	21.6928
8167	ENSG00000158352	SHROOM4	57477	shroom family member 4	39.6498	-6.46922	1.20843	-5.3534	8.63154e-08	3.52553e-06	0	0	0.953545	28.2086	31.427	31.7117	0.317848	30.4491
8170	ENSG00000158406	HIST1H4H	8365	histone cluster 1, H4h	52.346	1.09135	0.300566	3.63098	0.00028235	0.00415366	94.0395	66.6357	60.0733	44.3278	28.1759	30.6182	73.5828	34.374
8182	ENSG00000158486	DNAH3	55567	dynein axonemal heavy chain 3	37.906	1.6726	0.366891	4.55884	5.14359e-06	0.000134672	52.5812	51.1178	72.4694	16.1192	9.75321	29.5247	58.7228	18.4657
8240	ENSG00000159166	LAD1	3898	ladinin 1	85.1981	-2.76268	0.345614	-7.99355	1.31106e-15	1.91249e-13	6.06707	12.7794	15.2567	63.4694	56.3519	113.725	11.3677	77.8487
8249	ENSG00000159212	CLIC6	54102	chloride intracellular channel 6	20.9001	3.38851	0.685859	4.94053	7.79124e-07	2.56152e-05	18.2012	23.7333	24.7922	0	2.16738	4.37403	22.2422	2.18047
8362	ENSG00000160284	SPATC1L	84221	spermatogenesis and centriole associated 1-like	25.5192	-3.48833	0.520468	-6.70228	2.05187e-11	1.72905e-09	5.05589	7.30254	3.81418	47.3502	58.5193	76.5455	5.39087	60.805
8473	ENSG00000161509	GRIN2C	2905	glutamate ionotropic receptor NMDA type subunit 2C	19.1758	1.27557	0.440696	2.89445	0.0037982	0.0357748	38.4247	33.7742	24.7922	19.1416	13.0043	7.65455	32.3304	13.2668
8529	ENSG00000162105	SHANK2	22941	SH3 and multiple ankyrin repeat domains 2	147.658	1.22491	0.193931	6.31622	2.68038e-10	1.78271e-08	124.375	120.492	106.797	54.4023	49.8497	45.9273	117.221	50.0598
8574	ENSG00000162490	DRAXIN	374946	dorsal inhibitory axon guidance protein	44.0311	1.89423	0.327673	5.78084	7.43274e-09	3.87462e-07	86.9613	92.1946	64.8411	23.1714	28.1759	14.2156	81.3323	21.8543
8590	ENSG00000162591	MEGF6	1953	multiple EGF like domains 6	38.0544	1.42288	0.380401	3.74047	0.000183674	0.00291444	57.6371	37.4255	46.7237	22.1639	21.6738	8.74806	47.2621	17.5286
8660	ENSG00000162944	RFTN2	130132	raftlin family member 2	30.7185	1.09862	0.392251	2.8008	0.00509765	0.0449631	44.4918	41.9896	27.6528	11.082	26.0086	16.4026	38.0447	17.831
8719	ENSG00000163283	ALPP	250	alkaline phosphatase, placental	63.221	1.17527	0.236284	4.97395	6.56027e-07	2.17743e-05	82.9166	86.7177	93.4474	41.3055	36.8455	38.2727	87.6939	38.8079
8752	ENSG00000163435	ELF3	1999	E74 like ETS transcription factor 3	21.4292	-4.0445	0.576005	-7.02165	2.19265e-12	2.18748e-10	2.02236	2.73845	3.81418	47.3502	41.1802	53.5818	2.85833	47.3707
8807	ENSG00000163638	ADAMTS9	56999	ADAM metallopeptidase with thrombospondin type 1 motif 9	61.6045	1.05236	0.2915	3.61016	0.000306007	0.00444516	97.073	76.6767	46.7237	32.2384	36.8455	37.1792	73.4911	35.421
8822	ENSG00000163701	IL17RE	132014	interleukin 17 receptor E	78.9798	1.06297	0.212508	5.00203	5.67299e-07	1.90478e-05	128.42	132.359	121.1	74.5513	56.3519	51.3948	127.293	60.766
8852	ENSG00000163864	NMNAT3	349565	nicotinamide nucleotide adenylyltransferase 3	33.6924	-1.57865	0.381236	-4.14088	3.45974e-05	0.000697534	7.07824	17.3435	13.3496	52.3874	28.1759	32.8052	12.5905	37.7895
8891	ENSG00000164007	CLDN19	149461	claudin 19	9.488	-3.20387	0.655172	-4.89012	1.00772e-06	3.2275e-05	2.02236	3.65127	2.86063	31.231	27.0922	20.7766	2.84475	26.3666
9015	ENSG00000164458	T	6862	T brachyury transcription factor	14.3431	2.44412	0.640392	3.81661	0.000135299	0.00225832	21.2347	14.6051	16.2103	3.02235	4.33476	2.18701	17.35	3.18138
9031	ENSG00000164591	MYOZ3	91977	myozenin 3	15.5252	-2.03753	0.699326	-2.91357	0.00357324	0.0341188	5.05589	0	2.86063	13.0969	8.66952	9.84156	2.63884	10.536
9034	ENSG00000164604	GPR85	54329	G protein-coupled receptor 85	27.4043	-1.56343	0.407763	-3.83417	0.000125987	0.00212331	16.1788	18.2564	9.53545	31.231	50.9334	48.1143	14.6569	43.4262
9059	ENSG00000164694	FNDC1	84624	fibronectin type III domain containing 1	58.744	1.24897	0.249655	5.00278	5.65092e-07	1.90105e-05	83.9277	89.4561	93.4474	40.298	24.9249	47.0208	88.9438	37.4146
9069	ENSG00000164749	HNF4G	3174	hepatocyte nuclear factor 4 gamma	26.9085	-3.35318	0.444526	-7.54327	4.58337e-14	5.56383e-12	13.1453	2.73845	7.62836	72.5364	80.1931	84.2	7.83737	78.9765
9073	ENSG00000164764	SBSPON	157869	somatomedin B and thrombospondin type 1 domain containing	77.3231	-3.39649	0.249312	-13.6235	2.90363e-42	2.80022e-39	20.2236	20.9948	24.7922	197.46	250.332	248.226	22.0035	232.006
9082	ENSG00000164841	TMEM74	157753	transmembrane protein 74	46.8326	-1.43498	0.268815	-5.33818	9.38836e-08	3.79889e-06	33.3689	21.9076	25.7457	77.5737	67.1888	73.265	27.0074	72.6758
9085	ENSG00000164850	GPER1	2852	G protein-coupled estrogen receptor 1	13.1956	-1.70636	0.598154	-2.85271	0.00433478	0.0397084	11.123	1.82564	4.76772	23.1714	20.5901	13.1221	5.90544	18.9612
9102	ENSG00000164929	BAALC	79870	brain and acute leukemia, cytoplasmic	64.0954	-1.01617	0.226613	-4.48419	7.31926e-06	0.000182813	49.5477	45.6409	43.8631	90.6706	107.285	83.1065	46.3505	93.6875
9103	ENSG00000164930	FZD6	8323	frizzled class receptor 6	1413.4	-1.21375	0.122164	-9.93546	2.91822e-23	8.88725e-21	1218.47	948.417	1011.71	2535.75	2742.82	2090.79	1059.53	2456.45
9106	ENSG00000164934	DCAF13	25879	DDB1 and CUL4 associated factor 13	1304.18	-1.23685	0.154012	-8.03087	9.67807e-16	1.43591e-13	966.686	838.879	1132.81	1826.51	2155.46	2943.72	979.459	2308.56
9131	ENSG00000165084	C8orf34	116328	chromosome 8 open reading frame 34	67.5224	-1.33892	0.255447	-5.24149	1.59289e-07	6.07712e-06	44.4918	43.8152	47.6772	121.902	128.959	92.9481	45.3281	114.603
9143	ENSG00000165152	TMEM246	84302	transmembrane protein 246	168.037	3.20125	0.23883	13.4039	5.73996e-41	4.74476e-38	158.755	186.215	171.638	16.1192	17.339	22.9636	172.203	18.8073
9200	ENSG00000165512	ZNF22	7570	zinc finger protein 22	88.717	-6.1446	0.539451	-11.3905	4.6647e-30	2.02436e-27	0	5.47691	1.90709	173.282	199.399	168.4	2.46133	180.36
9224	ENSG00000165655	ZNF503	84858	zinc finger protein 503	1433.93	-1.77852	0.304146	-5.84759	4.98733e-09	2.67207e-07	978.82	1042.44	461.516	3415.26	3147.04	1955.19	827.591	2839.16
9243	ENSG00000165731	RET	5979	ret proto-oncogene	13.1217	2.2247	0.548472	4.05617	4.98835e-05	0.000963212	26.2906	22.8204	35.2812	5.03725	7.58583	5.46753	28.1307	6.03021
9277	ENSG00000165923	AGBL2	79841	ATP/GTP binding protein-like 2	30.3787	1.49908	0.38696	3.87399	0.000107066	0.00183449	32.3577	50.205	36.2347	22.1639	9.75321	9.84156	39.5991	13.9196
9314	ENSG00000166147	FBN1	2200	fibrillin 1	747.892	2.00366	0.136756	14.6514	1.32017e-48	1.63692e-45	1545.08	1506.15	1291.1	396.936	413.97	271.19	1447.44	360.698
9332	ENSG00000166206	GABRB3	2562	gamma-aminobutyric acid type A receptor beta3 subunit	64.7203	-8.75721	1.19393	-7.33477	2.22109e-13	2.52e-11	1.01118	0	0	141.043	154.968	149.81	0.337059	148.607
9432	ENSG00000166770	ZNF667-AS1	100128252	ZNF667 antisense RNA 1 (head to head)	261.765	1.99562	0.168203	11.8644	1.81195e-32	9.53139e-30	386.27	295.753	332.787	86.6408	105.118	62.3299	338.27	84.6962
9576	ENSG00000167555	ZNF528	84436	zinc finger protein 528	442.49	1.03955	0.11208	9.27507	1.77509e-20	4.40196e-18	516.712	550.429	528.264	295.183	252.5	227.449	531.802	258.377
9691	ENSG00000168079	SCARA5	286133	scavenger receptor class A member 5	15.8668	-2.04249	0.573022	-3.56442	0.000364668	0.00518025	11.123	0.912818	3.81418	15.1118	23.8412	25.1507	5.28332	21.3679
9698	ENSG00000168135	KCNJ4	3761	potassium voltage-gated channel subfamily J member 4	15.018	-1.85938	0.66916	-2.77868	0.005458	0.0473354	4.04471	3.65127	2.86063	11.082	14.088	13.1221	3.51887	12.764
9743	ENSG00000168404	MLKL	197259	mixed lineage kinase domain-like	163.414	1.01657	0.224084	4.53658	5.71725e-06	0.000148128	151.677	184.389	254.597	71.529	85.6115	135.595	196.887	97.5785
9767	ENSG00000168542	COL3A1	1281	collagen type III alpha 1	80.7529	1.06056	0.230589	4.59934	4.23825e-06	0.00011284	86.9613	100.41	94.401	57.4247	43.3476	33.8987	93.924	44.8903
9778	ENSG00000168621	GDNF	2668	glial cell derived neurotrophic factor	21.7914	2.05802	0.52926	3.88849	0.000100869	0.00174574	36.4024	31.0358	12.3961	4.0298	9.75321	5.46753	26.6114	6.41685
9795	ENSG00000168765	GSTM4	2948	glutathione S-transferase mu 4	14.5699	-5.122	0.771254	-6.64113	3.11293e-11	2.4902e-09	3.03353	1.82564	0	60.447	61.7703	44.8338	1.61972	55.6837
9811	ENSG00000168824	NSG1	27065	neuron specific gene family member 1	27.9262	1.30108	0.397527	3.27295	0.00106432	0.0127429	31.3465	47.4665	22.8851	13.0969	15.1717	13.1221	33.8994	13.7969
9829	ENSG00000168918	INPP5D	3635	inositol polyphosphate-5-phosphatase D	152.655	2.77994	0.490281	5.6701	1.42714e-08	6.99824e-07	494.466	516.655	228.851	98.7302	56.3519	25.1507	413.324	60.0776
9892	ENSG00000169255	B3GALNT1	8706	beta-1,3-N-acetylgalactosaminyltransferase 1 (globoside blood group)	256.423	7.28111	0.559822	13.0061	1.12919e-38	8.52245e-36	404.471	324.05	426.235	3.02235	3.25107	1.09351	384.919	2.45564
9909	ENSG00000169429	CXCL8	3576	C-X-C motif chemokine ligand 8	24.7023	-1.60276	0.432577	-3.70515	0.000211267	0.00328618	15.1677	8.21536	17.1638	28.2086	45.515	49.2078	13.5156	40.9771
9921	ENSG00000169548	ZNF280A	129025	zinc finger protein 280A	23.0083	2.20629	0.558073	3.95341	7.70449e-05	0.0013913	24.2683	15.5179	14.3032	3.02235	5.41845	3.28052	18.0298	3.90711
9970	ENSG00000169862	CTNND2	1501	catenin delta 2	16.8098	-5.08941	0.767161	-6.63408	3.26532e-11	2.58825e-09	1.01118	1.82564	1.90709	61.4545	52.0171	49.2078	1.5813	54.2265
9972	ENSG00000169884	WNT10B	7480	Wnt family member 10B	30.6755	-1.38623	0.402647	-3.44278	0.000575758	0.00769999	13.1453	14.6051	11.4425	21.1565	30.3433	51.3948	13.0643	34.2982
10054	ENSG00000170381	SEMA3E	9723	semaphorin 3E	363.139	-1.01647	0.112174	-9.06153	1.28628e-19	3.05871e-17	210.325	190.779	207.873	408.017	394.463	428.655	202.992	410.378
10055	ENSG00000170382	LRRN2	10446	leucine rich repeat neuronal 2	37.3024	1.99774	0.380468	5.25074	1.51492e-07	5.81801e-06	39.4359	52.0306	35.2812	11.082	11.9206	8.74806	42.2492	10.5835
10116	ENSG00000170835	CEL	1056	carboxyl ester lipase	58.3655	1.09089	0.358835	3.04009	0.00236505	0.0242785	110.218	120.492	61.0269	57.4247	58.5193	20.7766	97.2457	45.5735
10141	ENSG00000170962	PDGFD	80310	platelet derived growth factor D	55.694	-1.95752	0.289381	-6.7645	1.33766e-11	1.16686e-09	37.4136	22.8204	32.4205	127.946	145.214	85.2935	30.8848	119.485
10214	ENSG00000171451	DSEL	92126	dermatan sulfate epimerase-like	26.976	-1.40871	0.362711	-3.88383	0.000102824	0.00177428	14.1565	16.4307	18.1174	41.3055	34.6781	53.5818	16.2349	43.1885
10263	ENSG00000171798	KNDC1	85442	kinase non-catalytic C-lobe domain (KIND) containing 1	38.1352	1.49471	0.332874	4.49031	7.11192e-06	0.000178921	89.9948	72.1126	47.6772	21.1565	28.1759	25.1507	69.9282	24.8277
10273	ENSG00000171847	FAM90A1	55138	family with sequence similarity 90 member A1	26.9912	1.86034	0.379051	4.90788	9.2064e-07	2.98717e-05	46.5142	49.2921	38.1418	19.1416	9.75321	7.65455	44.6494	12.1831
10360	ENSG00000172460	PRSS30P	124221	protease, serine, 30 pseudogene	22.1415	-5.00779	0.897337	-5.58073	2.39514e-08	1.11169e-06	0	0.912818	1.90709	28.2086	39.0128	25.1507	0.939969	30.7907
10417	ENSG00000172936	MYD88	4615	myeloid differentiation primary response 88	215.156	5.10376	0.359929	14.1799	1.22018e-45	1.41207e-42	230.548	205.384	256.504	9.06706	4.33476	6.56104	230.812	6.65429
10444	ENSG00000173157	ADAMTS20	80070	ADAM metallopeptidase with thrombospondin type 1 motif 20	9.03137	-2.54288	0.865195	-2.93908	0.00329187	0.031764	1.01118	3.65127	0.953545	5.03725	9.75321	18.5896	1.872	11.1267
10493	ENSG00000173535	TNFRSF10C	8794	tumor necrosis factor receptor superfamily member 10c	90.5016	5.6201	0.419211	13.4064	5.54858e-41	4.74476e-38	298.297	295.753	239.34	7.05215	6.50214	3.28052	277.797	5.61161
10552	ENSG00000173947	PIFO	128344	primary cilia formation	14.5425	1.82405	0.533933	3.41625	0.000634892	0.00837469	29.3241	17.3435	24.7922	7.05215	5.41845	7.65455	23.82	6.70838
10558	ENSG00000174004	NRROS	375387	negative regulator of reactive oxygen species	27.5497	-2.03479	0.424303	-4.7956	1.62186e-06	4.84576e-05	8.08942	5.47691	9.53545	32.2384	31.427	30.6182	7.70059	31.4279
10578	ENSG00000174225	ARL13A	392509	ADP ribosylation factor like GTPase 13A	8.96267	-2.22839	0.707344	-3.15036	0.00163071	0.0180763	1.01118	6.38972	2.86063	14.1043	26.0086	8.74806	3.42051	16.287
10594	ENSG00000174348	PODN	127435	podocan	23.3661	6.57172	1.22204	5.37768	7.54531e-08	3.14441e-06	22.2459	16.4307	17.1638	0	0	0	18.6135	0
10608	ENSG00000174460	ZCCHC12	170261	zinc finger CCHC-type containing 12	1221.38	-1.38178	0.439682	-3.14269	0.00167401	0.0184268	460.086	465.537	1136.63	1161.59	1262.5	2950.28	687.416	1791.46
10649	ENSG00000174808	BTC	685	betacellulin	27.5169	4.76325	1.07779	4.41944	9.89547e-06	0.000236605	18.2012	17.3435	21.9315	2.0149	0	0	19.1588	0.671634
10659	ENSG00000174899	PQLC2L	152078	PQ loop repeat containing 2-like	11.2499	-3.72863	1.12461	-3.3155	0.000914788	0.0113104	1.01118	0	0.953545	9.06706	6.50214	9.84156	0.654908	8.47025
10682	ENSG00000175093	SPSB4	92369	splA/ryanodine receptor domain and SOCS box containing 4	42.8791	1.00053	0.268084	3.73216	0.000189845	0.00298777	58.6483	77.5895	64.8411	35.2608	29.2596	36.0857	67.0263	33.5354
10730	ENSG00000175426	PCSK1	5122	proprotein convertase subtilisin/kexin type 1	18.93	2.12447	0.58313	3.64322	0.000269252	0.00399483	29.3241	12.7794	18.1174	6.0447	2.16738	5.46753	20.0736	4.55987
10731	ENSG00000175445	LPL	4023	lipoprotein lipase	49.1327	1.13674	0.311336	3.65117	0.000261052	0.00389648	42.4695	48.3793	53.3985	23.1714	28.1759	14.2156	48.0824	21.8543
10827	ENSG00000176293	ZNF135	7694	zinc finger protein 135	136.103	1.42663	0.179185	7.9618	1.6956e-15	2.43255e-13	163.811	162.482	141.125	57.4247	65.0214	51.3948	155.806	57.947
10867	ENSG00000176692	FOXC2	2303	forkhead box C2	49.3997	1.56663	0.382413	4.09669	4.19093e-05	0.000828591	38.4247	53.8562	71.5159	14.1043	10.8369	30.6182	54.599	18.5198
10868	ENSG00000176697	BDNF	627	brain-derived neurotrophic factor	25.9234	1.11098	0.360017	3.08592	0.00202921	0.0215982	33.3689	39.2512	30.5134	13.0969	18.4227	16.4026	34.3778	15.9741
10888	ENSG00000176887	SOX11	6664	SRY-box 11	1006.31	2.29039	0.155824	14.6986	6.58056e-49	8.78707e-46	1703.83	1708.79	1139.49	360.667	308.852	260.255	1517.37	309.925
10909	ENSG00000177025	C19orf18	147685	chromosome 19 open reading frame 18	12.2307	1.64679	0.523477	3.14587	0.00165594	0.0182665	26.2906	20.9948	19.0709	8.0596	8.66952	4.37403	22.1188	7.03438
10993	ENSG00000177706	FAM20C	56975	family with sequence similarity 20 member C	207.073	1.57661	0.157341	10.0204	1.24047e-23	3.91515e-21	262.906	243.722	216.455	94.7004	71.5235	75.452	241.028	80.5586
11027	ENSG00000178033	FAM26E	254228	family with sequence similarity 26 member E	235.534	1.03097	0.156814	6.57451	4.88148e-11	3.63681e-09	416.605	386.122	321.345	205.52	185.311	158.559	374.691	183.13
11173	ENSG00000179388	EGR3	1960	early growth response 3	87.6358	1.75268	0.390245	4.49123	7.08144e-06	0.000178581	148.643	209.035	55.3056	31.231	32.5107	59.0494	137.661	40.9303
11193	ENSG00000179603	GRM8	2918	glutamate metabotropic receptor 8	16.0016	2.04248	0.471779	4.32933	1.49565e-05	0.000333287	46.5142	39.2512	36.2347	12.0894	9.75321	7.65455	40.6667	9.83239
11252	ENSG00000180287	PLD5	200150	phospholipase D family member 5	7.70176	-4.1913	0.941866	-4.44999	8.58725e-06	0.000209362	0	4.56409	0	25.1863	37.9291	22.9636	1.52136	28.693
11254	ENSG00000180318	ALX1	8092	ALX homeobox 1	107.655	-1.46233	0.215997	-6.77013	1.28666e-11	1.12804e-09	58.6483	62.9844	39.0953	167.237	137.629	137.782	53.576	147.549
11401	ENSG00000181885	CLDN7	1366	claudin 7	363.27	-1.21704	0.214302	-5.67907	1.35431e-08	6.7556e-07	202.236	221.815	105.843	473.502	457.317	300.714	176.631	410.511
11446	ENSG00000182257	PRR34		proline rich 34	18.4724	-1.3767	0.483432	-2.84776	0.00440277	0.0402039	7.07824	10.041	9.53545	32.2384	27.0922	9.84156	8.8849	23.0574
11477	ENSG00000182511	FES	2242	FES proto-oncogene, tyrosine kinase	84.292	1.02388	0.191901	5.33546	9.53029e-08	3.84736e-06	164.822	128.707	140.171	72.5364	71.5235	68.8909	144.567	70.9836
11542	ENSG00000183010	PYCR1	5831	pyrroline-5-carboxylate reductase 1	158.493	-1.04738	0.189803	-5.51824	3.42414e-08	1.5351e-06	97.073	61.1588	64.8411	165.222	170.139	123.566	74.3576	152.976
11570	ENSG00000183230	CTNNA3	29119	catenin alpha 3	20.3116	-2.58546	0.555757	-4.65214	3.28512e-06	9.0518e-05	6.06707	11.8666	4.76772	54.4023	68.2725	14.2156	7.56714	45.6301
11586	ENSG00000183346	C10orf107	219621	chromosome 10 open reading frame 107	56.8781	1.19457	0.267922	4.45864	8.24815e-06	0.000202804	70.7824	49.2921	55.3056	22.1639	28.1759	26.2442	58.4601	25.528
11613	ENSG00000183580	FBXL7	23194	F-box and leucine-rich repeat protein 7	37.0231	1.51544	0.346733	4.37063	1.23887e-05	0.000286358	66.7377	47.4665	46.7237	18.1341	22.7575	15.3091	53.6426	18.7336
11690	ENSG00000184194	GPR173	54328	G protein-coupled receptor 173	91.4107	1.56505	0.291276	5.3731	7.73934e-08	3.20638e-06	86.9613	115.928	63.8875	26.1937	35.7618	28.4312	88.9255	30.1289
11701	ENSG00000184227	ACOT1	641371	acyl-CoA thioesterase 1	24.5234	-2.78803	0.555574	-5.01829	5.21339e-07	1.76068e-05	5.05589	1.82564	7.62836	33.2459	45.515	20.7766	4.83663	33.1792
11718	ENSG00000184368	MAP7D2	256714	MAP7 domain containing 2	228.097	-2.00269	0.155412	-12.8863	5.3745e-38	3.88733e-35	86.9613	119.579	109.658	371.749	458.401	440.683	105.399	423.611
11731	ENSG00000184454	NCMAP	400746	non-compact myelin associated protein	42.5248	-1.36716	0.317678	-4.30361	1.68038e-05	0.000369705	14.1565	22.8204	16.2103	44.3278	48.766	44.8338	17.7291	45.9759
11748	ENSG00000184613	NELL2	4753	neural EGFL like 2	70.9722	-2.56322	0.253326	-10.1183	4.5843e-24	1.50149e-21	33.3689	31.9486	32.4205	209.55	218.905	148.717	32.5793	192.391
11802	ENSG00000185008	ROBO2	6092	roundabout guidance receptor 2	122.253	-10.1701	1.2086	-8.41481	3.93546e-17	7.19113e-15	0	0	0	258.915	241.663	108.257	0	202.945
11868	ENSG00000185404	SP140L	93349	SP140 nuclear body protein like	52.133	1.50347	0.382308	3.93262	8.40254e-05	0.00150061	80.8942	83.9792	117.286	19.1416	19.5064	61.2364	94.0531	33.2948
12005	ENSG00000186340	THBS2	7058	thrombospondin 2	42.5172	1.9524	0.318668	6.12675	8.96914e-10	5.5016e-08	52.5812	53.8562	65.7946	15.1118	16.2553	13.1221	57.4107	14.8297
12039	ENSG00000186603	HPDL	84842	4-hydroxyphenylpyruvate dioxygenase like	16.8784	-1.98416	0.560781	-3.53821	0.000402844	0.00564404	7.07824	6.38972	1.90709	16.1192	16.2553	28.4312	5.12502	20.2686
12053	ENSG00000186732	MPPED1	758	metallophosphoesterase domain containing 1	10.4464	2.44356	0.842025	2.902	0.00370784	0.0351142	11.123	8.21536	9.53545	2.0149	1.08369	2.18701	9.62459	1.76187
12128	ENSG00000187601	MAGEH1	28986	MAGE family member H1	78.3877	3.28095	0.301238	10.8915	1.2647e-27	4.98952e-25	169.878	168.871	115.379	12.0894	22.7575	12.0286	151.376	15.6252
12133	ENSG00000187621	TCL6		T-cell leukemia/lymphoma 6 (non-protein coding)	12.3129	2.84657	0.59277	4.80214	1.56976e-06	4.72261e-05	21.2347	41.0768	37.1883	2.0149	4.33476	7.65455	33.1666	4.66807
12163	ENSG00000187824	TMEM220	388335	transmembrane protein 220	37.2027	1.07809	0.305095	3.53363	0.000409893	0.00572432	46.5142	44.7281	42.9095	24.1788	17.339	21.8701	44.7172	21.1293
12172	ENSG00000187955	COL14A1	7373	collagen type XIV alpha 1	738.152	-1.80165	0.165205	-10.9055	1.08471e-27	4.37895e-25	375.147	385.209	274.621	1424.54	1327.52	855.122	344.992	1202.39
12175	ENSG00000187984	ANKRD19P	138649	ankyrin repeat domain 19, pseudogene	76.538	1.43595	0.33727	4.25757	2.06662e-05	0.000441346	77.8607	62.0716	62.934	33.2459	17.339	24.0572	67.6221	24.8807
12229	ENSG00000188372	ZP3	7784	zona pellucida glycoprotein 3 (sperm receptor)	45.323	-1.06064	0.33717	-3.14572	0.00165676	0.0182665	11.123	31.9486	19.0709	37.2757	49.8497	43.7403	20.7142	43.6219
12258	ENSG00000188620	HMX3	340784	H6 family homeobox 3	66.7103	1.44758	0.269514	5.37107	7.82714e-08	3.23503e-06	65.7265	81.2408	68.6552	38.2831	15.1717	25.1507	71.8742	26.2018
12302	ENSG00000188921	HACD4	401494	3-hydroxyacyl-CoA dehydratase 4	134.852	-1.01394	0.176237	-5.7533	8.75155e-09	4.48136e-07	58.6483	67.5485	65.7946	122.909	140.88	124.66	63.9971	129.483
12320	ENSG00000189058	APOD	347	apolipoprotein D	23.9917	1.74318	0.437557	3.98389	6.77968e-05	0.00125169	41.4583	57.5075	35.2812	16.1192	17.339	6.56104	44.749	13.3398
12338	ENSG00000189190	ZNF600	162966	zinc finger protein 600	154.146	1.24139	0.170771	7.26936	3.61201e-13	4.01928e-11	229.537	186.215	205.966	92.6855	82.3604	87.4806	207.239	87.5088
12384	ENSG00000196172	ZNF681	148213	zinc finger protein 681	391.777	-2.56404	0.149636	-17.1352	8.11363e-66	2.01206e-62	62.693	62.0716	47.6772	350.593	322.94	345.548	57.4806	339.694
12417	ENSG00000196345	ZKSCAN7	55888	zinc finger with KRAB and SCAN domains 7	32.8489	1.61913	0.419772	3.85715	0.000114715	0.00195037	30.3353	30.123	23.8386	14.1043	7.58583	5.46753	28.099	9.05256
12445	ENSG00000196440	ARMCX4	100131755	armadillo repeat containing, X-linked 4	197.685	1.35768	0.165229	8.21696	2.08725e-16	3.45073e-14	202.236	245.548	285.11	96.7153	84.5278	104.977	244.298	95.4066
12472	ENSG00000196557	CACNA1H	8912	calcium voltage-gated channel subunit alpha1 H	222.107	1.23195	0.155152	7.94025	2.01781e-15	2.84774e-13	214.37	220.902	226.944	96.7153	69.3562	115.912	220.738	93.9944
12578	ENSG00000197093	GAL3ST4	79690	galactose-3-O-sulfotransferase 4	57.4587	1.36986	0.305296	4.48698	7.22385e-06	0.000180951	111.23	98.5843	60.0733	46.3427	34.6781	22.9636	89.9624	34.6615
12599	ENSG00000197182	MIRLET7BHG	400931	MIRLET7B host gene	53.9727	-1.25683	0.336669	-3.73313	0.000189118	0.00297905	39.4359	52.9434	17.1638	98.7302	82.3604	80.9195	36.5144	87.3367
12681	ENSG00000197647	ZNF433	163059	zinc finger protein 433	59.3579	1.30882	0.309243	4.23234	2.31274e-05	0.000488999	62.693	49.2921	32.4205	24.1788	17.339	16.4026	48.1352	19.3068
12686	ENSG00000197705	KLHL14	57565	kelch like family member 14	440.318	-1.39863	0.147786	-9.46391	2.96642e-21	7.68568e-19	282.119	295.753	241.247	852.303	757.499	548.94	273.039	719.581
12732	ENSG00000197928	ZNF677	342926	zinc finger protein 677	363.266	2.78433	0.165761	16.7972	2.5589e-63	5.5525e-60	411.549	354.173	360.44	49.3651	63.9377	50.3013	375.387	54.5347
12735	ENSG00000197937	ZNF347	84671	zinc finger protein 347	64.4591	2.26455	0.280436	8.0751	6.74201e-16	1.01769e-13	84.9389	78.5023	81.0513	18.1341	19.5064	13.1221	81.4975	16.9209
12761	ENSG00000198046	ZNF667	63934	zinc finger protein 667	287.548	2.17887	0.156967	13.8811	8.25132e-44	8.95217e-41	397.393	401.64	383.325	106.79	73.6909	79.826	394.119	86.7689
12802	ENSG00000198237	RP11-98J23			17.4574	-1.51502	0.436171	-3.47345	0.000513814	0.00700652	14.1565	8.21536	12.3961	26.1937	43.3476	29.5247	11.5893	33.022
12840	ENSG00000198467	TPM2	7169	tropomyosin 2 (beta)	1139.5	-1.21404	0.182601	-6.6486	2.95886e-11	2.37791e-09	896.914	838.879	1264.4	1915.16	1920.3	3125.24	1000.06	2320.24
12867	ENSG00000198597	ZNF536	9745	zinc finger protein 536	80.0551	1.71781	0.412568	4.1637	3.13131e-05	0.000637987	25.2794	31.0358	13.3496	6.0447	4.33476	10.9351	23.2216	7.10484
12893	ENSG00000198719	DLL1	28514	delta-like 1 (Drosophila)	161.052	1.22722	0.205531	5.97095	2.35871e-09	1.33525e-07	138.531	139.661	136.357	84.6259	44.4313	47.0208	138.183	58.6926
12915	ENSG00000198774	RASSF9	9182	Ras association domain family member 9	41.6328	-1.267	0.331842	-3.81809	0.00013449	0.00224914	24.2683	21.9076	23.8386	76.5662	57.4356	33.8987	23.3382	55.9668
12926	ENSG00000198797	BRINP2	57795	BMP/retinoic acid inducible neural specific 2	61.4134	1.23366	0.314216	3.92616	8.63138e-05	0.00153046	58.6483	54.7691	86.7726	22.1639	22.7575	40.4598	66.73	28.4604
12976	ENSG00000198910	L1CAM	3897	L1 cell adhesion molecule	32.5281	1.47931	0.387529	3.81728	0.000134933	0.00225437	28.313	26.4717	42.9095	10.0745	9.75321	15.3091	32.5647	11.7123
13133	ENSG00000204385	SLC44A4	80736	solute carrier family 44 member 4	36.8022	1.19946	0.328159	3.65513	0.000257056	0.0038534	57.6371	57.5075	69.6088	28.2086	36.8455	15.3091	61.5845	26.7877
13136	ENSG00000204388	HSPA1B	3304	heat shock protein family A (Hsp70) member 1B	5353.14	-1.23008	0.235477	-5.22377	1.75313e-07	6.6302e-06	3194.31	3769.02	4090.71	6690.48	6907.44	12333.7	3684.68	8643.86
13137	ENSG00000204389	HSPA1A	3303	heat shock protein family A (Hsp70) member 1A	9282.77	-1.55633	0.327015	-4.75921	1.94351e-06	5.67971e-05	4654.45	5498.81	6290.54	11420.5	11058	25884.4	5481.27	16120.9
13138	ENSG00000204390	HSPA1L	3305	heat shock protein family A (Hsp70) member 1 like	72.0181	-1.04845	0.257284	-4.07507	4.60011e-05	0.000896221	41.4583	57.5075	47.6772	92.6855	72.6072	138.875	48.881	101.389
13196	ENSG00000204710	SPDYC	387778	speedy/RINGO cell cycle regulator family member C	14.6607	-2.0557	0.559018	-3.67735	0.000235674	0.00358236	10.1118	2.73845	3.81418	33.2459	19.5064	15.3091	5.5548	22.6871
13257	ENSG00000205403	CFI	3426	complement factor I	15.4088	1.52407	0.445297	3.42258	0.000620303	0.008226	39.4359	37.4255	23.8386	11.082	14.088	9.84156	33.5667	11.6705
13290	ENSG00000205744	DENND1C	79958	DENN domain containing 1C	109.854	-3.26318	0.256814	-12.7064	5.45032e-37	3.78449e-34	21.2347	26.4717	10.489	212.572	192.897	154.184	19.3985	186.551
13386	ENSG00000212747	FAM127C	441518	family with sequence similarity 127 member C	316.625	1.04239	0.116992	8.90985	5.11001e-19	1.10881e-16	390.315	360.563	338.508	184.363	179.893	164.026	363.129	176.094
13463	ENSG00000213654	GPSM3	63940	G-protein signaling modulator 3	221.182	1.10184	0.155081	7.10495	1.20363e-12	1.25867e-10	382.225	337.742	343.276	181.341	170.139	143.249	354.415	164.91
13504	ENSG00000213988	ZNF90	7643	zinc finger protein 90	93.4285	4.44848	0.496992	8.95081	3.52881e-19	7.85503e-17	92.0172	77.5895	61.9804	5.03725	3.25107	2.18701	77.1957	3.49178
13515	ENSG00000214077	GNAQP1		G protein subunit alpha q pseudogene 1	47.1544	1.0947	0.286147	3.82567	0.000130419	0.00218739	54.6036	52.0306	49.5843	26.1937	15.1717	31.7117	52.0728	24.359
13553	ENSG00000214491	SEC14L6	730005	SEC14 like lipid binding 6	34.7868	-4.79008	0.785049	-6.10164	1.04988e-09	6.3361e-08	0	0	3.81418	37.2757	28.1759	40.4598	1.27139	35.3038
13556	ENSG00000214553	LRRC37A11P	342666	leucine-rich repeat containing 37 member A11, pseudogene	28.9549	1.70894	0.382134	4.47208	7.7461e-06	0.000191273	38.4247	41.0768	31.467	10.0745	13.0043	10.9351	36.9895	11.338
13592	ENSG00000215022	RP1-257A7	100130357		17.9929	1.47483	0.452663	3.25812	0.00112152	0.0132611	24.2683	35.5999	25.7457	7.05215	10.8369	13.1221	28.538	10.337
13680	ENSG00000219665	CTD-2006C1	101928464		28.1388	1.45462	0.455083	3.19638	0.00139164	0.0158826	21.2347	28.2973	14.3032	7.05215	8.66952	7.65455	21.2784	7.79207
13687	ENSG00000220323	HIST2H2BD		histone cluster 2, H2bd (pseudogene)	46.8248	1.00121	0.297719	3.36292	0.000771221	0.00977912	55.6148	52.9434	43.8631	31.231	23.8412	20.7766	50.8071	25.2829
13723	ENSG00000221994	ZNF630	57232	zinc finger protein 630	25.8916	-3.56458	0.62926	-5.66471	1.47271e-08	7.16102e-07	4.04471	2.73845	0	29.2161	22.7575	27.3377	2.26105	26.4371
13727	ENSG00000222014	RAB6C	84084	RAB6C, member RAS oncogene family	13.0717	1.49173	0.517955	2.88004	0.00397626	0.03703	17.19	15.5179	23.8386	8.0596	6.50214	5.46753	18.8488	6.67643
13871	ENSG00000225449	RAB6C-AS1	100131320	RAB6C antisense RNA 1	15.2037	1.80386	0.486377	3.70876	0.000208276	0.0032484	29.3241	23.7333	24.7922	7.05215	8.66952	6.56104	25.9499	7.42757
13875	ENSG00000225492	GBP1P1	400759	guanylate binding protein 1 pseudogene 1	8.4228	-2.3924	0.790943	-3.02475	0.00248842	0.025368	1.01118	3.65127	1.90709	11.082	18.4227	5.46753	2.18985	11.6574
13881	ENSG00000225548	AC098973			11.2217	-2.65125	0.765735	-3.46236	0.000535464	0.00726182	2.02236	3.65127	0	13.0969	10.8369	12.0286	1.89121	11.9874
13883	ENSG00000225614	ZNF469	84627	zinc finger protein 469	40.9126	1.13266	0.392529	2.88554	0.00390737	0.0366044	27.3018	28.2973	56.2592	14.1043	10.8369	26.2442	37.2861	17.0618
13921	ENSG00000226051	ZNF503-AS1	253264	ZNF503 antisense RNA 1	28.614	-1.34996	0.339533	-3.97593	7.01055e-05	0.00128779	23.2571	27.3845	19.0709	61.4545	69.3562	47.0208	23.2375	59.2771
13952	ENSG00000226445	XXyac-YX65C7_A	101929523		11.8938	2.28758	0.676694	3.38052	0.000723478	0.00931666	9.1006	26.4717	20.978	5.03725	3.25107	3.28052	18.8501	3.85628
13967	ENSG00000226752	PSMD5-AS1	253039	PSMD5 antisense RNA 1 (head to head)	197.617	1.11362	0.160622	6.93316	4.11541e-12	3.90379e-10	214.37	256.502	195.477	108.805	110.536	88.5741	222.116	102.638
13995	ENSG00000227124	ZNF717	100131827	zinc finger protein 717	48.4734	4.43089	0.645476	6.86452	6.67151e-12	6.03181e-10	47.5253	38.3383	51.4914	2.0149	2.16738	2.18701	45.785	2.1231
14101	ENSG00000228727	SAPCD1	401251	suppressor APC domain containing 1	23.6604	1.30821	0.420051	3.1144	0.00184318	0.0199102	38.4247	41.9896	32.4205	15.1118	17.339	13.1221	37.6116	15.191
14108	ENSG00000228835	AC012123			39.2026	-2.30307	0.41167	-5.59445	2.21327e-08	1.0328e-06	11.123	18.2564	15.2567	93.6929	91.03	36.0857	14.8787	73.6029
14245	ENSG00000231205	ZNF826P		zinc finger protein 826, pseudogene	170.132	1.76651	0.222055	7.95531	1.78677e-15	2.54233e-13	269.984	218.163	184.988	75.5588	70.4398	51.3948	224.379	65.7978
14263	ENSG00000231513	E2F6P4		E2F transcription factor 6 pseudogene 4	48.3804	3.17374	0.328919	9.64902	4.9627e-22	1.38947e-19	99.0954	117.753	118.24	10.0745	11.9206	15.3091	111.696	12.4347
14377	ENSG00000233087	AC073869	150786		28.0831	1.13734	0.37629	3.02251	0.00250685	0.0254929	57.6371	51.1178	33.3741	24.1788	16.2553	24.0572	47.3763	21.4971
14378	ENSG00000233098	CCDC144NL-AS1	339260|440416	CCDC144NL antisense RNA 1	12.9652	2.66473	0.781327	3.41052	0.000648384	0.00853967	9.1006	5.47691	32.4205	3.02235	1.08369	3.28052	15.666	2.46219
14423	ENSG00000233836	RP11-255H23			82.9523	-8.91142	1.19437	-7.46118	8.57513e-14	1.02659e-11	0	0	0	79.5886	97.5321	77.639	0	84.9199
14532	ENSG00000235493	AC092415			7.76004	-2.58689	0.850923	-3.0401	0.00236498	0.0242785	2.02236	1.82564	0.953545	6.0447	14.088	8.74806	1.60051	9.62691
14541	ENSG00000235590	GNAS-AS1	149775	GNAS antisense RNA 1	14.865	-1.74589	0.590538	-2.95645	0.00311207	0.0303667	1.01118	6.38972	5.72127	12.0894	18.4227	14.2156	4.37406	14.9092
14611	ENSG00000236824	BCYRN1	618	brain cytoplasmic RNA 1	2947.25	1.01531	0.249246	4.07353	4.63055e-05	0.00090114	4692.87	3943.37	5809.95	1945.39	1935.47	3266.31	4815.4	2382.39
14634	ENSG00000237149	ZNF503-AS2	100131213	ZNF503 antisense RNA 2	174.311	-1.71071	0.245236	-6.97579	3.04162e-12	2.96626e-10	118.308	95.8458	61.0269	369.734	343.53	185.896	91.7268	299.72
14649	ENSG00000237417	XRCC6P1		X-ray repair complementing defective repair in Chinese hamster cells 6 pseudogene 1	26.0699	1.28231	0.379023	3.38319	0.000716478	0.00924709	28.313	36.5127	38.1418	14.1043	16.2553	12.0286	34.3225	14.1294
14687	ENSG00000237975	FLG-AS1	339400	FLG antisense RNA 1	18.9782	3.27407	0.517976	6.32089	2.60054e-10	1.74042e-08	48.5365	63.8972	62.934	2.0149	7.58583	8.74806	58.4559	6.11626
14751	ENSG00000240086	RP11-657O9			9.51768	-2.95682	0.771043	-3.83483	0.00012565	0.00211969	1.01118	1.82564	2.86063	14.1043	21.6738	8.74806	1.89915	14.8421
14828	ENSG00000241990	PRR34-AS1		PRR34 antisense RNA 1	36.0527	-1.17071	0.309267	-3.78544	0.000153435	0.00250411	19.2124	27.3845	18.1174	51.38	45.515	49.2078	21.5714	48.7009
14852	ENSG00000242516	LINC00960	401074	long intergenic non-protein coding RNA 960	7.93888	-2.1703	0.656684	-3.30494	0.000949957	0.0116057	3.03353	6.38972	2.86063	26.1937	17.339	12.0286	4.09463	18.5204
14853	ENSG00000242540	AC010729			7.06683	2.51478	0.87265	2.88177	0.00395445	0.0369657	14.1565	15.5179	12.3961	4.0298	3.25107	0	14.0235	2.42696
14949	ENSG00000244694	PTCHD4	442213	patched domain containing 4	118.822	2.0699	0.293119	7.06164	1.64546e-12	1.68021e-10	373.125	373.342	188.802	86.6408	92.1136	43.7403	311.756	74.1649
14963	ENSG00000245149	RNF139-AS1	101927612	RNF139 antisense RNA 1 (head to head)	21.2221	-1.38462	0.417322	-3.31786	0.00090709	0.0112312	15.1677	14.6051	7.62836	32.2384	29.2596	36.0857	12.467	32.5279
14996	ENSG00000246263	UBR5-AS1	101927221	UBR5 antisense RNA 1	30.4771	-1.15422	0.363483	-3.17545	0.00149606	0.0168166	13.1453	21.9076	22.8851	40.298	54.1845	34.9922	19.3127	43.1582
15045	ENSG00000247746	USP51	158880	ubiquitin specific peptidase 51	34.5015	2.19132	0.370909	5.90798	3.46323e-09	1.89417e-07	79.883	77.5895	60.0733	17.1267	23.8412	6.56104	72.5153	15.843
15083	ENSG00000248587	GDNF-AS1		GDNF antisense RNA 1 (head to head)	17.7447	2.60188	0.585477	4.44404	8.82867e-06	0.000214345	25.2794	23.7333	21.9315	3.02235	3.25107	5.46753	23.6481	3.91365
15094	ENSG00000248905	FMN1	342184	formin 1	31.0481	1.46579	0.401171	3.65378	0.000258403	0.00386691	32.3577	34.6871	35.2812	13.0969	17.339	6.56104	34.1086	12.3323
15137	ENSG00000250056	LINC01018	255167	long intergenic non-protein coding RNA 1018	20.5752	1.59235	0.553906	2.87476	0.0040433	0.0375335	14.1565	10.9538	13.3496	4.0298	4.33476	4.37403	12.82	4.2462
15148	ENSG00000250208	FZD10-AS1	440119	FZD10 antisense RNA 1 (head to head)	72.5573	2.53987	0.362625	7.00411	2.48564e-12	2.46562e-10	121.341	99.4971	49.5843	20.149	17.339	8.74806	90.1409	15.412
15192	ENSG00000251095	RP11-115D19			21.5743	1.99306	0.528127	3.77382	0.000160767	0.00259846	57.6371	46.5537	22.8851	8.0596	17.339	6.56104	42.3586	10.6532
15193	ENSG00000251129	RP11-734I18	102723828		90.5415	4.03082	0.353642	11.398	4.27661e-30	1.90353e-27	144.598	117.753	119.193	8.0596	10.8369	4.37403	127.182	7.75684
15204	ENSG00000251381	LINC00958	100506305	long intergenic non-protein coding RNA 958	44.3933	-8.40032	1.21444	-6.91704	4.61167e-12	4.30397e-10	0	0	0.953545	83.6184	105.118	159.652	0.317848	116.129
15242	ENSG00000253320	AZIN1-AS1		AZIN1 antisense RNA 1	22.941	-1.18733	0.407266	-2.91537	0.00355262	0.0339406	19.2124	21.9076	12.3961	56.4172	43.3476	21.8701	17.8387	40.545
15257	ENSG00000253636	RP11-531A24			37.4594	-1.18775	0.316387	-3.75411	0.000173958	0.00278317	25.2794	24.6461	33.3741	63.4694	60.6866	65.6104	27.7665	63.2555
15299	ENSG00000254369	HOXA-AS3	100133311	HOXA cluster antisense RNA 3	162.175	-1.30864	0.188981	-6.92471	4.36863e-12	4.12147e-10	74.8271	84.892	58.1662	186.378	196.148	157.465	72.6285	179.997
15314	ENSG00000254615	RP11-395G23			56.2479	-1.03865	0.231521	-4.48618	7.25104e-06	0.00018137	35.3912	43.8152	41.956	78.5811	78.0257	92.9481	40.3875	83.185
15395	ENSG00000256124	LINC01152	102606463	long intergenic non-protein coding RNA 1152	36.2811	1.51349	0.346528	4.3676	1.25622e-05	0.000289519	63.7042	62.0716	37.1883	24.1788	14.088	18.5896	54.3213	18.9521
15434	ENSG00000257178	RP11-357H14			40.7526	-1.07434	0.315248	-3.40793	0.00065457	0.00858857	21.2347	19.1692	31.467	56.4172	45.515	49.2078	23.957	50.38
15487	ENSG00000258405	ZNF578	147660	zinc finger protein 578	77.3221	1.29143	0.226137	5.71082	1.1243e-08	5.65704e-07	95.0507	88.5433	94.401	34.2533	45.515	33.8987	92.665	37.889
15641	ENSG00000260265	RP11-44F21			62.6754	-2.03654	0.335091	-6.07758	1.22007e-09	7.22837e-08	30.3353	25.5589	17.1638	123.916	121.373	53.5818	24.3527	99.6238
15804	ENSG00000261787	TCF24	100129654	transcription factor 24	121.176	-1.56374	0.233708	-6.69098	2.21684e-11	1.8501e-09	49.5477	52.9434	35.2812	144.065	167.972	95.1351	45.9241	135.724
15934	ENSG00000265018	AGAP12P	414224	ArfGAP with GTPase domain, ankyrin repeat and PH domain 12, pseudogene	53.0282	-1.22095	0.301758	-4.04611	5.20762e-05	0.000997783	25.2794	26.4717	27.6528	50.3725	54.1845	80.9195	26.468	61.8255
16138	ENSG00000268089	GABRQ	55879	gamma-aminobutyric acid type A receptor theta subunit	133.204	2.00931	0.2338	8.59413	8.3899e-18	1.655e-15	114.263	134.184	136.357	25.1863	19.5064	51.3948	128.268	32.0292
16195	ENSG00000269416	LINC01224	104472717	long intergenic non-protein coding RNA 1224	27.5808	1.22446	0.419522	2.9187	0.00351496	0.0336178	17.19	30.123	19.0709	13.0969	6.50214	8.74806	22.128	9.44902
16215	ENSG00000269834	ZNF528-AS1	102724105	ZNF528 antisense RNA 1	90.9851	1.9557	0.24746	7.90308	2.721e-15	3.80918e-13	164.822	160.656	122.054	43.3204	37.9291	33.8987	149.177	38.3827
16251	ENSG00000270025	BMS1P7		BMS1, ribosome biogenesis factor pseudogene 7	18.7347	-1.58865	0.54698	-2.9044	0.00367958	0.0348847	5.05589	14.6051	2.86063	13.0969	28.1759	27.3377	7.5072	22.8702
16292	ENSG00000270638	RP3-466P17			7.294	2.22161	0.742299	2.99287	0.00276363	0.0276347	19.2124	14.6051	10.489	5.03725	2.16738	2.18701	14.7688	3.13055
16379	ENSG00000272079	LA16c-380H5			29.7334	1.07846	0.381235	2.82887	0.0046713	0.0421242	28.313	28.2973	41.956	14.1043	19.5064	13.1221	32.8554	15.5776
16395	ENSG00000272168	CASC15		cancer susceptibility candidate 15 (non-protein coding)	26.445	1.63868	0.39718	4.12578	3.69485e-05	0.000741491	32.3577	30.123	33.3741	9.06706	11.9206	9.84156	31.9516	10.2764
16428	ENSG00000272398	CD24	100133941	CD24 molecule	173.352	1.7121	0.212146	8.07037	7.0084e-16	1.04878e-13	136.509	140.574	90.5868	43.3204	33.5944	34.9922	122.557	37.3023
16445	ENSG00000272518	RP11-26J3			10.4992	-1.80015	0.576112	-3.12466	0.00178012	0.0193373	9.1006	1.82564	5.72127	19.1416	22.7575	15.3091	5.54917	19.0694
16663	ENSG00000275234	CTD-2396E7			46.1438	-4.22807	0.444554	-9.51081	1.89183e-21	5.05235e-19	1.01118	5.47691	7.62836	86.6408	76.942	104.977	4.70548	89.5198
16671	ENSG00000275410	HNF1B	6928	HNF1 homeobox B	28.3758	-4.59656	0.600084	-7.65986	1.86139e-14	2.35854e-12	2.02236	3.65127	2.86063	66.4917	56.3519	85.2935	2.84475	69.3791
16684	ENSG00000275560	RP11-180M15			26.9013	-1.10406	0.361497	-3.05413	0.00225713	0.0234059	14.1565	14.6051	21.9315	38.2831	45.515	25.1507	16.8977	36.3163
16711	ENSG00000276168	RN7SL1	6029	RNA, 7SL, cytoplasmic 1	1414.98	-2.24245	0.804275	-2.78816	0.00530083	0.0462397	546.036	594.244	432.909	3206.72	2870.69	1366.88	524.396	2481.43
16790	ENSG00000277531	LLNLF-187D8			24.4907	1.06685	0.361869	2.94816	0.00319667	0.0309345	29.3241	37.4255	43.8631	21.1565	15.1717	16.4026	36.8709	17.5769
16813	ENSG00000278041	RP5-984P4			64.3686	1.08927	0.302146	3.60512	0.000312005	0.00452095	94.0395	86.7177	95.3545	36.2682	40.0965	53.5818	92.0372	43.3155
16886	ENSG00000278998	RP11-1430O6			14.9864	2.20484	0.652324	3.37997	0.000724928	0.00932841	12.1341	12.7794	14.3032	1.00745	2.16738	5.46753	13.0723	2.88079
16900	ENSG00000279110	CTA-243E7			21.6902	-1.98346	0.398279	-4.98009	6.35547e-07	2.1135e-05	13.1453	13.6923	7.62836	53.3949	42.2639	40.4598	11.4886	45.3728
16916	ENSG00000279208	bP-21264C1			21.423	1.15179	0.390684	2.94813	0.00319698	0.0309345	33.3689	33.7742	36.2347	18.1341	17.339	10.9351	34.4593	15.4694
17046	ENSG00000280351	CTD-2561B21	100129503		27.3438	-1.12768	0.378111	-2.98239	0.00286003	0.0283375	20.2236	14.6051	15.2567	38.2831	30.3433	40.4598	16.6951	36.3621
17131	ENSG00000283633				158.69	-1.93034	0.193989	-9.95077	2.50249e-23	7.75727e-21	54.6036	54.7691	57.2127	179.326	209.152	247.133	55.5284	211.87
17137	ENSG00000283740				10.2269	2.85176	0.661181	4.31313	1.60963e-05	0.000355039	36.4024	29.2102	33.3741	7.05215	0	6.56104	32.9955	4.53773
17213	ENSG00000285877				13.9995	2.34103	0.555986	4.21059	2.54706e-05	0.000533346	17.19	32.8614	24.7922	6.0447	3.25107	5.46753	24.9479	4.9211
17227	ENSG00000286004				21.4494	-1.21066	0.432377	-2.80001	0.00511005	0.0449824	10.1118	24.6461	12.3961	44.3278	30.3433	34.9922	15.718	36.5545
