# Supplementary material for: Transcriptomic and Proteomic Analysis of CRISPR/Cas9-Mediated ARC-Knockout HEK293 Cells
Source: Int J Mol Sci. 2022 Apr 19;23(9):4498. doi: 10.3390/ijms23094498 (PMC9101110; doi:10.3390/ijms23094498)
Supplement: Supplementary file 1 [file ijms-23-04498-s001.zip › Supplementary Table S5.xlsx]

## Sheet: Sheet1
Supplementary Table S5. Label-free LC-MS/MS analysis
Accession	Description	MW [kDa]	Σ# PSMs	Protein Area												#PSM												Normalized PSM
				293ARC_2G_1	293ARC_2G_2	293ARC_2G_3	293ARC_5F_1	293ARC_5F_2	293ARC_5F_3	293ARC_14F_1	293ARC_14F_2	293ARC_14F_3	293ARC_20B_1	293ARC_20B_2	293ARC_29B_3	293ARC_2G_1	293ARC_2G_2	293ARC_2G_3	293ARC_5F_1	293ARC_5F_2	293ARC_5F_3	293ARC_14F_1	293ARC_14F_2	293ARC_14F_3	293ARC_20B_1	293ARC_20B_2	293ARC_29B_3	ARC-WT_1	ARC-WT_2	ARC-WT_3	ARC-KO_1	ARC-KO_2	ARC-KO_3	Mean (ARC-WT)	Mean (ARC-KO)	p (Student’s t test)
P0DMV8	Heat shock 70 kDa protein 1A OS=Homo sapiens OX=9606 GN=HSPA1A PE=1 SV=1 - [HS71A_HUMAN]	70.009	1531	4.23816e+09	3.56082e+09	3.42447e+09	3.35283e+09	2.54602e+09	2.98176e+09	1.49378e+09	1.40647e+09	1.33653e+09	1.2738e+09	1.2537e+09	1.67688e+09	164	166	158	159	150	149	107	99	98	98	91	92	165.128	164.911	158.351	97.6809	90.6104	92.014	162.797	93.4351	2.36482e-05
P04406	Glyceraldehyde-3-phosphate dehydrogenase OS=Homo sapiens OX=9606 GN=GAPDH PE=1 SV=3 - [G3P_HUMAN]	36.0304	1624	3.80667e+09	4.81262e+09	4.43131e+09	4.17191e+09	3.76834e+09	3.44824e+09	3.26987e+09	2.46777e+09	3.0929e+09	3.17838e+09	3.21895e+09	4.1247e+09	132	144	153	137	130	143	151	125	113	124	140	132	132.908	143.055	153.34	123.596	139.401	132.02	143.101	131.672	0.200232
P06733	Alpha-enolase OS=Homo sapiens OX=9606 GN=ENO1 PE=1 SV=2 - [ENOA_HUMAN]	47.1393	1633	3.12422e+09	3.19332e+09	3.16514e+09	2.6794e+09	2.45937e+09	2.51152e+09	2.67882e+09	2.51044e+09	2.48086e+09	1.8267e+09	2.14955e+09	2.33054e+09	149	152	154	151	135	141	130	127	126	117	132	119	150.025	151.002	154.343	116.619	131.435	119.018	151.79	122.357	0.00351311
P08238	Heat shock protein HSP 90-beta OS=Homo sapiens OX=9606 GN=HSP90AB1 PE=1 SV=4 - [HS90B_HUMAN]	83.2121	1983	2.66659e+09	2.96003e+09	2.66249e+09	2.1879e+09	2.27362e+09	1.92329e+09	2.08464e+09	1.86946e+09	2.13396e+09	2.03721e+09	2.34828e+09	2.29462e+09	174	166	176	164	161	157	179	159	153	157	168	169	175.197	164.911	176.392	156.489	167.281	169.026	172.166	164.265	0.213955
P68104	Elongation factor 1-alpha 1 OS=Homo sapiens OX=9606 GN=EEF1A1 PE=1 SV=1 - [EF1A1_HUMAN]	50.1091	1182	2.4176e+09	3.17055e+09	2.35218e+09	1.78544e+09	2.45477e+09	2.22739e+09	1.52034e+09	2.69266e+09	2.92362e+09	2.77217e+09	3.19083e+09	2.65658e+09	92	97	89	90	91	89	85	105	107	119	113	105	92.6328	96.3634	89.198	118.613	112.516	105.016	92.7314	112.048	0.0121801
P60709	Actin, cytoplasmic 1 OS=Homo sapiens OX=9606 GN=ACTB PE=1 SV=1 - [ACTB_HUMAN]	41.7097	1064	2.38331e+09	3.59791e+09	3.27565e+09	3.06056e+09	2.20033e+09	2.64611e+09	2.98402e+09	1836995039	2277132604	2.45999e+09	2.90681e+09	2.93455e+09			89				104						-	-	89.198	-	-	-	89.198	#DIV/0!	#DIV/0!
P63261	Actin, cytoplasmic 2 OS=Homo sapiens OX=9606 GN=ACTG1 PE=1 SV=1 - [ACTG_HUMAN]	41.7658	1080	2.38331e+09	3.59791e+09	3.27565e+09	3.06056e+09	2.20033e+09	2.64611e+09	2.98402e+09	1836995039	2277132604	2.45999e+09	2.90681e+09	2.93455e+09	77	101		96	84	79		83	83	98	105	85	77.5296	100.337	-	97.6809	104.55	85.013	88.9334	95.7481	0.587797
P07900	Heat shock protein HSP 90-alpha OS=Homo sapiens OX=9606 GN=HSP90AA1 PE=1 SV=5 - [HS90A_HUMAN]	84.6067	1894	2.27281e+09	2.89387e+09	2.41473e+09	1.9973e+09	2.03115e+09	1.92329e+09	1.9733e+09	2.0953e+09	2.01488e+09	2.10419e+09	1.98209e+09	2.28261e+09	168	168	171	161	153	148	169	154	149	148	145	160	169.156	166.897	171.38	147.518	144.379	160.024	169.144	150.641	0.0201631
P62258	14-3-3 protein epsilon OS=Homo sapiens OX=9606 GN=YWHAE PE=1 SV=1 - [1433E_HUMAN]	29.1554	525	2.02156e+09	2.07031e+09	1.62599e+09	1.56331e+09	1.65767e+09	1.50547e+09	1.55172e+09	1.39555e+09	1.78401e+09	1.30424e+09	1.4585e+09	1.32609e+09	45	44	40	46	43	47	43	46	41	44	40	46	45.3095	43.7112	40.089	43.8567	39.8287	46.007	43.0366	43.2308	0.938871
P63104	14-3-3 protein zeta/delta OS=Homo sapiens OX=9606 GN=YWHAZ PE=1 SV=1 - [1433Z_HUMAN]	27.7277	396	2.01643e+09	1.94969e+09	1.58038e+09	1.31601e+09	1.52651e+09	1.30656e+09	1.44981e+09	1.24553e+09	1.50369e+09	1.17575e+09	1.34179e+09	1.15825e+09	36	35	34	32	32	33	35	35	30	28	31	35	36.2476	34.7703	34.0756	27.9088	30.8673	35.0053	35.0312	31.2605	0.155112
P11142	Heat shock cognate 71 kDa protein OS=Homo sapiens OX=9606 GN=HSPA8 PE=1 SV=1 - [HSP7C_HUMAN]	70.8542	800	1.95323e+09	1.93677e+09	1.68801e+09	1.94999e+09	1.57941e+09	1.80248e+09	1.02506e+09	8.42026e+08	9.7249e+08	1.11875e+09	1.00015e+09	8.90302e+08	67	63	66	67	66	66	66	65	64	71	70	69	67.4608	62.5866	66.1468	70.7688	69.7003	69.0105	65.3981	69.8265	0.0454898
P27348	14-3-3 protein theta OS=Homo sapiens OX=9606 GN=YWHAQ PE=1 SV=1 - [1433T_HUMAN]	27.7468	367	1.88501e+09	1.86951e+09	1.34054e+09	1.33294e+09	1.48784e+09	1.23889e+09	1.40539e+09	1.24013e+09	1.5021e+09	1.136e+09	1.30442e+09	1.23703e+09	32	32	30	32	31	34	32	30	29	27	28	30	32.2201	31.79	30.0667	26.9121	27.8801	30.0046	31.3589	28.2656	0.0514701
P31946	14-3-3 protein beta/alpha OS=Homo sapiens OX=9606 GN=YWHAB PE=1 SV=3 - [1433B_HUMAN]	28.0648	332	1.84865e+09	1.73886e+09	1.29256e+09	1.18893e+09	1.3253e+09	1.1915e+09	1.31516e+09	1.17101e+09	1.41986e+09	1.02968e+09	1.23972e+09	1.06626e+09	29	29	28	26	26	30	30	29	25	27	27	26	29.1995	28.8097	28.0623	26.9121	26.8844	26.004	28.6905	26.6001	0.00950897
P61981	14-3-3 protein gamma OS=Homo sapiens OX=9606 GN=YWHAG PE=1 SV=2 - [1433G_HUMAN]	28.2849	224	1.82576e+09	1.72123e+09	1.25227e+09	1.15102e+09	1.32413e+09	1.18337e+09	1.31516e+09	1.17101e+09	1.41801e+09	1.02968e+09	1.23972e+09	1.06626e+09	19	21	16	19	17	21	19	20	17	18	19	18	19.1307	20.8622	16.0356	17.9414	18.9186	18.0027	18.6762	18.2876	0.801529
Q04917	14-3-3 protein eta OS=Homo sapiens OX=9606 GN=YWHAH PE=1 SV=4 - [1433F_HUMAN]	28.201	252	1.80034e+09	1.69623e+09	1.25413e+09	1.12792e+09	1.32307e+09	1.18337e+09	1.30777e+09	1.16182e+09	1.41586e+09	1.02968e+09	1.23972e+09	1.04952e+09	22	21	21	18	19	18	25	23	22	21	22	20	22.1513	20.8622	21.0467	20.9316	21.9058	20.003	21.3534	20.9468	0.582637
P31947	14-3-3 protein sigma OS=Homo sapiens OX=9606 GN=SFN PE=1 SV=1 - [1433S_HUMAN]	27.7567	201	1.78291e+09	1.70092e+09	1.2536e+09	1.66086e+09	1.9033e+09	1.13522e+09	1.28211e+09	1.12961e+09	1.37058e+09	9.74741e+08	1.18967e+09	1.03777e+09	24	24	18			10	20	17	16	19	20	19	24.1651	23.8425	18.04	18.9381	19.9144	19.0029	22.0159	19.2851	0.246808
P62937	Peptidyl-prolyl cis-trans isomerase A OS=Homo sapiens OX=9606 GN=PPIA PE=1 SV=2 - [PPIA_HUMAN]	18.0009	451	1.71725e+09	2.29715e+09	2.28152e+09	2.36639e+09	2.21435e+09	2.47383e+09	1.6523e+09	1.62049e+09	1.63224e+09	1.75883e+09	1.73878e+09	1.98967e+09	38	35	38	46	35	40	35	30	32	40	41	41	38.2614	34.7703	38.0845	39.8698	40.8244	41.0062	37.0387	40.5668	0.0412369
P15531	Nucleoside diphosphate kinase A OS=Homo sapiens OX=9606 GN=NME1 PE=1 SV=1 - [NDKA_HUMAN]	17.1377	358	1.70559e+09	1.78337e+09	1.70908e+09	1.59681e+09	1.43593e+09	1.34662e+09	1.95225e+09	1.62604e+09	1.608e+09	1.28889e+09	1.35887e+09	1.7018e+09	29	30	30	27	32	28	30	31	28	30	32	31	29.1995	29.8031	30.0667	29.9023	31.863	31.0047	29.6898	30.9233	0.118715
P22392	Nucleoside diphosphate kinase B OS=Homo sapiens OX=9606 GN=NME2 PE=1 SV=1 - [NDKB_HUMAN]	17.2869	365	1.70559e+09	1.78166e+09	1.82669e+09	1.59681e+09	1.43593e+09	1.47369e+09	2.00458e+09	1.60638e+09	1.68729e+09	1.43127e+09	1.37752e+09	1.77967e+09	30	32	30	29	31	28	30	31	28	31	33	32	30.2063	31.79	30.0667	30.8991	32.8587	32.0049	30.6877	31.9209	0.194422
P14618	Pyruvate kinase PKM OS=Homo sapiens OX=9606 GN=PKM PE=1 SV=4 - [KPYM_HUMAN]	57.9	1376	1.61839e+09	2.01736e+09	1.82414e+09	1.5081e+09	1.28393e+09	1.40263e+09	8.53574e+08	1.16592e+09	1.20581e+09	1.34268e+09	1.28347e+09	1.69651e+09	119	129	127	121	116	108	96	108	110	112	113	117	119.819	128.153	127.283	111.635	112.516	117.018	125.085	113.723	0.022082
P07737	Profilin-1 OS=Homo sapiens OX=9606 GN=PFN1 PE=1 SV=2 - [PROF1_HUMAN]	15.0446	407	1.43233e+09	1.53271e+09	1.64795e+09	1.13763e+09	1.22993e+09	1.23398e+09	1.34719e+09	1.13857e+09	1.25221e+09	1.02616e+09	1.2321e+09	1.48861e+09	37	31	38	43	30	35	36	27	30	29	35	36	37.2545	30.7966	38.0845	28.9056	34.8501	36.0055	35.3785	33.2537	0.541199
P10809	60 kDa heat shock protein, mitochondrial OS=Homo sapiens OX=9606 GN=HSPD1 PE=1 SV=2 - [CH60_HUMAN]	61.0164	1262	1.31796e+09	1.11938e+09	8.76957e+08	8.34275e+08	1.14809e+09	7.79622e+08	5.26317e+08	7.47361e+08	9.05391e+08	9.78388e+08	7.04986e+08	9.02088e+08	113	106	112	92	112	101	82	113	106	113	105	107	113.777	105.304	112.249	112.632	104.55	107.016	110.444	108.066	0.538413
P60174	Triosephosphate isomerase OS=Homo sapiens OX=9606 GN=TPI1 PE=1 SV=3 - [TPIS_HUMAN]	30.7717	537	1.26217e+09	1.52355e+09	1.26763e+09	9.51218e+08	8.37996e+08	8.15133e+08	9.41777e+08	8.195e+08	9.29474e+08	7.18756e+08	7.48331e+08	9.53392e+08	47	45	40	44	43	48	43	48	43	44	46	46	47.3233	44.7047	40.089	43.8567	45.803	46.007	44.039	45.2223	0.622716
P07195	L-lactate dehydrogenase B chain OS=Homo sapiens OX=9606 GN=LDHB PE=1 SV=2 - [LDHB_HUMAN]	36.6151	634	1.2345e+09	1.25847e+09	1.33708e+09	1.09692e+09	8.79097e+08	9.11366e+08	1.00685e+09	1.16896e+09	9.46566e+08	8.11721e+08	6.42644e+08	8.73385e+08	52	56	60	51	51	52	51	52	57	49	49	54	52.3577	55.6325	60.1335	48.8405	48.7902	54.0082	56.0412	50.5463	0.125312
P14625	Endoplasmin OS=Homo sapiens OX=9606 GN=HSP90B1 PE=1 SV=1 - [ENPL_HUMAN]	92.4113	1182	1.22312e+09	1.44726e+09	1.30915e+09	1.02788e+09	1.01855e+09	8.83154e+08	1.04656e+09	6.89935e+08	1.06797e+09	1.02635e+09	1.34595e+09	1.1564e+09	99	103	108	93	89	91	101	86	93	110	111	98	99.681	102.324	108.24	109.642	110.525	98.0149	103.415	106.061	0.607939
P62328	Thymosin beta-4 OS=Homo sapiens OX=9606 GN=TMSB4X PE=1 SV=2 - [TYB4_HUMAN]	5.04952	104	1.20318e+09	9.35779e+08	1.02875e+09	1.42689e+09	1.22719e+09	1.52242e+09	1.65592e+09	1.40952e+09	1.11248e+09	7.46808e+08	7.17269e+08	1.50011e+09	8	8	8	8	8	9	10	10	9	8	10	8	8.05503	7.9475	8.0178	7.97395	9.95718	8.00122	8.00677	8.64412	0.387157
P09104	Gamma-enolase OS=Homo sapiens OX=9606 GN=ENO2 PE=1 SV=3 - [ENOG_HUMAN]	47.239	572	1.11841e+09	1.30041e+09	1.08746e+09	1.09657e+09	9.34616e+08	825267965	1.04512e+09	7.03077e+08	9.91683e+08	7.1494e+08	6.82418e+08	7.57572e+08	55	62	60	59	51		44	40	40	39	42		55.3783	61.5931	60.1335	38.873	41.8202	-	59.035	40.3466	0.00592136
P04075	Fructose-bisphosphate aldolase A OS=Homo sapiens OX=9606 GN=ALDOA PE=1 SV=2 - [ALDOA_HUMAN]	39.3953	486	1.05514e+09	1.23137e+09	1.098e+09	8.78434e+08	8.6221e+08	8.52597e+08	8.45499e+08	7.37996e+08	7.10909e+08	7.91985e+08	8.7605e+08	9.72953e+08	42	45	42	39	40	38	42	34	37	42	45	40	42.2889	44.7047	42.0934	41.8633	44.8073	40.0061	43.029	42.2256	0.648032
P11021	Endoplasmic reticulum chaperone BiP OS=Homo sapiens OX=9606 GN=HSPA5 PE=1 SV=2 - [BIP_HUMAN]	72.2884	629	9.75471e+08	9.65445e+08	9.52636e+08	9.34059e+08	7.542e+08	9.49198e+08	6.1321e+08	5.49873e+08	5.96759e+08	7.05729e+08	5.07037e+08	4.01697e+08	52	51	58	59	50	55	47	40	45	55	58	59	52.3577	50.6653	58.129	54.8209	57.7517	59.009	53.7173	57.1939	0.248715
Q06830	Peroxiredoxin-1 OS=Homo sapiens OX=9606 GN=PRDX1 PE=1 SV=1 - [PRDX1_HUMAN]	22.0963	370	9.7156e+08	8.36343e+08	9.86431e+08	1.22832e+09	9.51888e+08	1.16651e+09	9.21228e+08	9.73105e+08	8.00754e+08	6.62042e+08	7.79927e+08	1.01306e+09	31	29	32	30	30	31	33	31	31	30	32	30	31.2132	28.8097	32.0712	29.9023	31.863	30.0046	30.698	30.59	0.93059
Q12931	Heat shock protein 75 kDa, mitochondrial OS=Homo sapiens OX=9606 GN=TRAP1 PE=1 SV=3 - [TRAP1_HUMAN]	80.0597	263	9.11991e+08	1.59553e+09	1.10182e+09	912416267	1.14275e+09	9.68141e+08	8.06801e+08	7.67088e+08	9.4674e+08	8.53804e+08	8.52044e+08	7.82189e+08	23	22	23	21	23	21	19	23	19	21	22	26	23.1582	21.8556	23.0512	20.9316	21.9058	26.004	22.6883	22.9471	0.880025
P13639	Elongation factor 2 OS=Homo sapiens OX=9606 GN=EEF2 PE=1 SV=4 - [EF2_HUMAN]	95.277	1643	8.59918e+08	1.04311e+09	1.21064e+09	1.15265e+09	8.02765e+08	9.54675e+08	8.16128e+08	7.46116e+08	8.6349e+08	7.33273e+08	6.09703e+08	1.03646e+09	144	145	143	143	136	135	136	123	126	136	131	145	144.99	144.048	143.318	135.557	130.439	145.022	144.119	137.006	0.173358
P09211	Glutathione S-transferase P OS=Homo sapiens OX=9606 GN=GSTP1 PE=1 SV=2 - [GSTP1_HUMAN]	23.341	265	855392092	1.03908e+09	1.00259e+09	7.39633e+08	6.54424e+08	6.10533e+08	9.0938e+08	6.11271e+08	7.30446e+08	5.88e+08	6.6465e+08	8.54118e+08	23	24	23	22	20	23	23	19	22	23	22	21	23.1582	23.8425	23.0512	22.9251	21.9058	21.0032	23.3506	21.9447	0.0818104
P40926	Malate dehydrogenase, mitochondrial OS=Homo sapiens OX=9606 GN=MDH2 PE=1 SV=3 - [MDHM_HUMAN]	35.4807	420	8.53526e+08	1.05601e+09	8.50806e+08	1.62735e+09	1.04937e+09	1.15716e+09	7.20261e+08	4.42758e+08	6.04553e+08	6.71052e+08	4.51069e+08	6.44674e+08	37	33	36	39	40	39	36	35	32	30	31	32	37.2545	32.7834	36.0801	29.9023	30.8673	32.0049	35.3727	30.9248	0.038924
P12277	Creatine kinase B-type OS=Homo sapiens OX=9606 GN=CKB PE=1 SV=1 - [KCRB_HUMAN]	42.6173	641	8.11874e+08	9.24173e+08	7.89681e+08	5.98656e+08	4.74437e+08	5.95128e+08	1.0378e+09	5.84656e+08	7.47156e+08	7.48953e+08	6.91891e+08	1.11149e+09	48	55	56	50	41	42	63	54	53	56	60	63	48.3302	54.6391	56.1246	55.8177	59.7431	63.0096	53.0313	59.5235	0.109716
P00338	L-lactate dehydrogenase A chain OS=Homo sapiens OX=9606 GN=LDHA PE=1 SV=2 - [LDHA_HUMAN]	36.6654	464	7.89912e+08	9.32293e+08	7.18691e+08	7.61058e+08	6.83396e+08	6.20669e+08	5.94418e+08	6.3658e+08	5.86388e+08	5.42411e+08	4.36813e+08	5.69471e+08	40	42	47	36	39	39	39	40	37	34	34	37	40.2751	41.7244	47.1046	33.8893	33.8544	37.0056	43.0347	34.9165	0.0250959
P00558	Phosphoglycerate kinase 1 OS=Homo sapiens OX=9606 GN=PGK1 PE=1 SV=3 - [PGK1_HUMAN]	44.5861	682	7.74353e+08	8.76897e+08	7.73047e+08	7.50077e+08	8.05297e+08	7.41468e+08	7.71293e+08	4.93183e+08	5.7425e+08	4.93683e+08	5.11999e+08	6.93438e+08	58	54	58	52	57	60	55	55	58	57	58	60	58.3989	53.6456	58.129	56.8144	57.7517	60.0091	56.7245	58.1917	0.462986
P60842	Eukaryotic initiation factor 4A-I OS=Homo sapiens OX=9606 GN=EIF4A1 PE=1 SV=1 - [IF4A1_HUMAN]	46.1246	798	7.4997e+08	7.27634e+08	8.05177e+08	5.57573e+08	4.75786e+08	7.26575e+08	4.35566e+08	685319397	6.26905e+08	5.59458e+08	6.35188e+08	6.67785e+08	73	66	68	61	65	66	61	69	65	65	66	73	73.5021	65.5669	68.1513	64.7884	65.7174	73.0111	69.0734	67.839	0.741809
P18669	Phosphoglycerate mutase 1 OS=Homo sapiens OX=9606 GN=PGAM1 PE=1 SV=2 - [PGAM1_HUMAN]	28.7858	420	7.43652e+08	8.71947e+08	8.06851e+08	5.14207e+08	5.15626e+08	5.89309e+08	7.52708e+08	5.32988e+08	6.30484e+08	4.64475e+08	5.07503e+08	5.12145e+08	36	36	39	43	31	31	38	34	32	34	33	33	36.2476	35.7637	39.0868	33.8893	32.8587	33.005	37.0327	33.251	0.0252511
P00441	Superoxide dismutase [Cu-Zn] OS=Homo sapiens OX=9606 GN=SOD1 PE=1 SV=2 - [SODC_HUMAN]	15.9259	225	7.12869e+08	1.07134e+09	7.79087e+08	1.26249e+09	1.04779e+09	1.07235e+09	7.20008e+08	5.44215e+08	5.69008e+08	8.07612e+08	6.84976e+08	6.55222e+08	17	20	14	23	20	22	18	20	15	17	19	20	17.1169	19.8687	14.0311	16.9446	18.9186	20.003	17.0056	18.6221	0.44481
P37802	Transgelin-2 OS=Homo sapiens OX=9606 GN=TAGLN2 PE=1 SV=3 - [TAGL2_HUMAN]	22.3772	410	7.09565e+08	9.40561e+08	9.60478e+08	7.4616e+08	6.68437e+08	8.34766e+08	9.46756e+08	7.23247e+08	7.07642e+08	8.37574e+08	7.46132e+08	9.87526e+08	33	32	34	34	33	35	37	35	33	32	35	37	33.227	31.79	34.0756	31.8958	34.8501	37.0056	33.0309	34.5839	0.393181
P23528	Cofilin-1 OS=Homo sapiens OX=9606 GN=CFL1 PE=1 SV=3 - [COF1_HUMAN]	18.4907	270	6.7524e+08	6.55081e+08	3.28e+08	246454919	5.94222e+08	2.25312e+08	1.8179e+08	5.38665e+08	5.97672e+08	4.97931e+08	4.81298e+08	2.97714e+08	28	25	17	20	27	21	20	25	24	22	20	21	28.1926	24.8359	17.0378	21.9284	19.9144	21.0032	23.3554	20.9486	0.512799
P25325	3-mercaptopyruvate sulfurtransferase OS=Homo sapiens OX=9606 GN=MPST PE=1 SV=3 - [THTM_HUMAN]	33.1576	103	6.4949e+08	6.50055e+08	6.33935e+08	6.68786e+08	4.28651e+07	6.51674e+08	3.88106e+08	3.38201e+08	5.18149e+07	5.3492e+07	3.52282e+07	3.90755e+08	9	7	10	8	7	8	12	10	8	8	7	9	9.0619	6.95406	10.0222	7.97395	6.97003	9.00137	8.6794	7.98178	0.553267
P0CG48	Polyubiquitin-C OS=Homo sapiens OX=9606 GN=UBC PE=1 SV=3 - [UBC_HUMAN]	76.9915	129	6.45979e+08	6.76459e+08	5.29632e+08	4.382e+08	4.72015e+08	4.50994e+08	5.60597e+08	6.81572e+08	5.09404e+08	3.66265e+08	4.47762e+08	4.0731e+08	9	11	10	11	9	11	11	13	11	11	11	11	9.0619	10.9278	10.0222	10.9642	10.9529	11.0017	10.004	10.9729	0.146593
P32119	Peroxiredoxin-2 OS=Homo sapiens OX=9606 GN=PRDX2 PE=1 SV=5 - [PRDX2_HUMAN]	21.8782	300	6.10692e+08	751652095	6.37363e+08	6.42799e+08	5.53919e+08	5.67029e+08	4.88496e+08	3.23363e+08	4.63547e+08	4.41708e+08	4.14036e+08	4.85243e+08	26	26	28	25	20	22	25	25	26	24	26	27	26.1788	25.8294	28.0623	23.9219	25.8887	27.0041	26.6902	25.6049	0.393862
P27797	Calreticulin OS=Homo sapiens OX=9606 GN=CALR PE=1 SV=1 - [CALR_HUMAN]	48.1118	480	5.40469e+08	6.84377e+08	5.18606e+08	4.15162e+08	2.29386e+08	3.74253e+08	6.15647e+08	4.08351e+08	4.65154e+08	3.31591e+08	3.76501e+08	5.80236e+08	38	41	41	41	29	39	46	36	40	44	41	44	38.2614	40.7309	41.0912	43.8567	40.8244	44.0067	40.0278	42.896	0.10367
P04083	Annexin A1 OS=Homo sapiens OX=9606 GN=ANXA1 PE=1 SV=2 - [ANXA1_HUMAN]	38.69	423	517070958	3.60945e+08	2.58475e+08	3.74526e+08	3.41983e+08	3.41603e+08	3.84654e+08	3.05097e+08	3.47956e+08	4.24377e+08	4.53048e+08	4.81421e+08	32	34	30	35	32	37	35	34	32	40	42	40	32.2201	33.7769	30.0667	39.8698	41.8202	40.0061	32.0212	40.5653	0.00236691
P61604	10 kDa heat shock protein, mitochondrial OS=Homo sapiens OX=9606 GN=HSPE1 PE=1 SV=2 - [CH10_HUMAN]	10.9249	160	5.06897e+08	5.93659e+08	5.34804e+08	4.22832e+08	4.09994e+08	5.16271e+08	5.33337e+08	4.49158e+08	4.46821e+08	3.43029e+08	4.03945e+08	4.06556e+08	15	14	13	14	12	13	17	14	12	10	13	13	15.1032	13.9081	13.0289	9.96744	12.9443	13.002	14.0134	11.9713	0.15544
P22314	Ubiquitin-like modifier-activating enzyme 1 OS=Homo sapiens OX=9606 GN=UBA1 PE=1 SV=3 - [UBA1_HUMAN]	117.774	1103	4.93901e+08	6.04673e+08	4.52724e+08	4.77841e+08	3.53426e+08	3.65746e+08	5.29539e+08	3.80761e+08	4.65209e+08	3.39042e+08	3.68788e+08	3.5519e+08	88	89	88	89	86	88	98	94	92	93	99	99	88.6053	88.4159	88.1958	92.6972	98.5761	99.0151	88.4057	96.7628	0.0148984
P26641	Elongation factor 1-gamma OS=Homo sapiens OX=9606 GN=EEF1G PE=1 SV=3 - [EF1G_HUMAN]	50.0871	529	4.93165e+08	6.45134e+08	3.62905e+08	5.22389e+08	2.74547e+08	4.43201e+08	3.70566e+08	3.0848e+08	3.36945e+08	3.52771e+08	3.6575e+08	3.14573e+08	47	51	43	40	46	43	47	44	39	44	44	41	47.3233	50.6653	43.0957	43.8567	43.8116	41.0062	47.0281	42.8915	0.157791
P62826	GTP-binding nuclear protein Ran OS=Homo sapiens OX=9606 GN=RAN PE=1 SV=3 - [RAN_HUMAN]	24.4076	202	490836718	4.30211e+08	4.26589e+08	3.96281e+08	3.4511e+08	3.92069e+08	4.52334e+08	4.30726e+08	4.19926e+08	3.62994e+08	3.93421e+08	5.17374e+08	18	19	16	16	15	17	17	18	17	14	17	18	18.1238	18.8753	16.0356	13.9544	16.9272	18.0027	17.6782	16.2948	0.402534
P61956	Small ubiquitin-related modifier 2 OS=Homo sapiens OX=9606 GN=SUMO2 PE=1 SV=3 - [SUMO2_HUMAN]	10.8644	44	487311536	4.01207e+08	4.39943e+08	3.77875e+08	3.19764e+08	4.27867e+08	5.25154e+08	4.60082e+08	4.29117e+08	2.39986e+08	2.67489e+08	4.75852e+08	4	3	3	4	4	3	4	4	4	3	4	4	4.02751	2.98031	3.00667	2.99023	3.98287	4.00061	3.33817	3.6579	0.541726
Q04760	Lactoylglutathione lyase OS=Homo sapiens OX=9606 GN=GLO1 PE=1 SV=4 - [LGUL_HUMAN]	20.7642	256	4.61196e+08	6.30746e+08	6.56345e+08	4.70314e+08	4.07244e+08	4.64937e+08	5.9276e+08	5.22541e+08	5.0625e+08	4.02453e+08	6.00151e+08	5.507e+08	22	21	23	22	18	20	22	22	18	22	23	23	22.1513	20.8622	23.0512	21.9284	22.9015	23.0035	22.0216	22.6111	0.459861
P10599	Thioredoxin OS=Homo sapiens OX=9606 GN=TXN PE=1 SV=3 - [THIO_HUMAN]	11.7297	101	4.54517e+08	4.26557e+08	4.62236e+08	6.54692e+08	4.71436e+08	5.66279e+08	4.58421e+08	4.77432e+08	4.33552e+08	3.24068e+08	3.26145e+08	3.56991e+08	7	6	6	12	11	14	8	10	8	8	5	6	7.04815	5.96062	6.01335	7.97395	4.97859	6.00091	6.34071	6.31782	0.98189
P55072	Transitional endoplasmic reticulum ATPase OS=Homo sapiens OX=9606 GN=VCP PE=1 SV=4 - [TERA_HUMAN]	89.2657	815	4.37892e+08	5.93206e+08	4.47148e+08	5.42719e+08	5.25134e+08	4.10362e+08	3.40207e+08	2.4379e+08	3.25788e+08	2.53916e+08	2.06589e+08	3.00385e+08	71	76	74	78	76	78	65	51	56	61	63	66	71.4884	75.5012	74.1646	60.8014	62.7302	66.0101	73.7181	63.1806	0.00541384
P0DP23	Calmodulin-1 OS=Homo sapiens OX=9606 GN=CALM1 PE=1 SV=1 - [CALM1_HUMAN]	16.8268	216	4.34163e+08	5.40745e+08	5.36975e+08	4.84595e+08	4.20165e+08	5.28373e+08	5.12932e+08	3.65052e+08	3.99197e+08	3.72441e+08	4.20587e+08	4.57853e+08	18	18	18	18	17	18	18	18	18	18	18	19	18.1238	17.8819	18.04	17.9414	17.9229	19.0029	18.0152	18.2891	0.493652
P09936	Ubiquitin carboxyl-terminal hydrolase isozyme L1 OS=Homo sapiens OX=9606 GN=UCHL1 PE=1 SV=2 - [UCHL1_HUMAN]	24.8085	266	3.87144e+08	3.97985e+08	3.92148e+08	6.01271e+08	6.00961e+08	6.2859e+08	5.66367e+08	5.4922e+08	4.37314e+08	4.70657e+08	4.12919e+08	5.73242e+08	21	20	18	23	23	24	23	24	22	23	22	23	21.1444	19.8687	18.04	22.9251	21.9058	23.0035	19.6844	22.6115	0.0389907
P49327	Fatty acid synthase OS=Homo sapiens OX=9606 GN=FASN PE=1 SV=3 - [FAS_HUMAN]	273.254	2140	3.72358e+08	4.30195e+08	3.39518e+08	3.17199e+08	2.51316e+08	2.41508e+08	4.23597e+08	3.55889e+08	4.24133e+08	2.69851e+08	2.56452e+08	3.21136e+08	171	182	172	169	173	173	174	191	192	181	180	182	172.176	180.806	172.383	180.411	179.229	182.028	175.121	180.556	0.139865
P07237	Protein disulfide-isomerase OS=Homo sapiens OX=9606 GN=P4HB PE=1 SV=3 - [PDIA1_HUMAN]	57.0807	572	3.58038e+08	4.19529e+08	3.92613e+08	2.35719e+08	1.94717e+08	2.07032e+08	2.89971e+08	2.42131e+08	2.40323e+08	2.55277e+08	2.4649e+08	3.83401e+08	49	51	53	46	33	42	54	44	39	51	53	57	49.337	50.6653	53.1179	50.8339	52.7731	57.0087	51.0401	53.5386	0.306493
P06744	Glucose-6-phosphate isomerase OS=Homo sapiens OX=9606 GN=GPI PE=1 SV=4 - [G6PI_HUMAN]	63.1072	476	3.57281e+08	5.02851e+08	4.08698e+08	8.3648e+08	7.23806e+08	8.41988e+08	3.68927e+08	3.27276e+08	3.12269e+08	2.62763e+08	2.83536e+08	3.3714e+08	39	37	36	50	48	56	37	35	34	33	35	36	39.2683	36.7572	36.0801	32.8926	34.8501	36.0055	37.3685	34.5827	0.104079
P30086	Phosphatidylethanolamine-binding protein 1 OS=Homo sapiens OX=9606 GN=PEBP1 PE=1 SV=3 - [PEBP1_HUMAN]	21.0437	245	3.52014e+08	4.67334e+08	2.91522e+08	3.56612e+08	3.69451e+08	2.78548e+08	3.56746e+08	2.5118e+08	3.58686e+08	2.89316e+08	3.93802e+08	3.28261e+08	21	22	17	19	21	19	19	20	20	21	27	19	21.1444	21.8556	17.0378	20.9316	26.8844	19.0029	20.0126	22.273	0.465857
P50395	Rab GDP dissociation inhibitor beta OS=Homo sapiens OX=9606 GN=GDI2 PE=1 SV=2 - [GDIB_HUMAN]	50.6309	760	3.50279e+08	4.41512e+08	4.05241e+08	2.94128e+08	3.23126e+08	3.48383e+08	3.75768e+08	3.25677e+08	3.02154e+08	2.22604e+08	2.65828e+08	3.6547e+08	63	65	63	63	59	66	63	59	59	64	69	67	63.4333	64.5734	63.1402	63.7916	68.7046	67.0102	63.7156	66.5021	0.137884
P16949	Stathmin OS=Homo sapiens OX=9606 GN=STMN1 PE=1 SV=3 - [STMN1_HUMAN]	17.292	186	3.42154e+08	4.26171e+08	3.7472e+08	321645469	3.05196e+08	2.97658e+08	3.8311e+08	2.32762e+08	2.89522e+08	2.69773e+08	2.77125e+08	3.02809e+08	16	16	17	16	15	15	16	14	17	14	16	14	16.1101	15.895	17.0378	13.9544	15.9315	14.0021	16.3476	14.6293	0.0808523
P68036	Ubiquitin-conjugating enzyme E2 L3 OS=Homo sapiens OX=9606 GN=UBE2L3 PE=1 SV=1 - [UB2L3_HUMAN]	17.8502	197	3.3889e+08	3.32679e+08	3.03866e+08	2.71113e+08	2.3129e+08	2.16342e+08	2.85421e+08	9.58791e+07	3.0866e+08	2.73189e+08	3.05234e+08	3.19e+08	15	16	18	16	16	17	16	17	15	16	18	17	15.1032	15.895	18.04	15.9479	17.9229	17.0026	16.3461	16.9578	0.590235
P52565	Rho GDP-dissociation inhibitor 1 OS=Homo sapiens OX=9606 GN=ARHGDIA PE=1 SV=3 - [GDIR1_HUMAN]	23.1927	197	3.3351e+08	3.80637e+08	3.51397e+08	4.59956e+08	4.13353e+08	3.72677e+08	3.48712e+08	3.6318e+08	3.05086e+08	2.77563e+08	3.0827e+08	2.93953e+08	17	16	15	19	15	17	18	14	17	15	15	19	17.1169	15.895	15.0334	14.9512	14.9358	19.0029	16.0151	16.2966	0.858598
P30041	Peroxiredoxin-6 OS=Homo sapiens OX=9606 GN=PRDX6 PE=1 SV=3 - [PRDX6_HUMAN]	25.0192	446	3.1811e+08	3.90624e+08	3.40502e+08	3.07533e+08	2.62023e+08	2.76642e+08	2.49881e+08	3.11217e+08	2.9862e+08	2.22224e+08	2.05882e+08	3.36204e+08	35	40	37	38	36	39	37	37	36	36	37	38	35.2407	39.7375	37.0823	35.8828	36.8416	38.0058	37.3535	36.9101	0.773829
P62857	40S ribosomal protein S28 OS=Homo sapiens OX=9606 GN=RPS28 PE=1 SV=1 - [RS28_HUMAN]	7.8362	48	3.07415e+08	2.21965e+08	2.1174e+08	1.76989e+08	1.40758e+08	2.21911e+08	1.77233e+08	1.68946e+08	1.80253e+08	1.49309e+08	1.72748e+08	2.48837e+08	4	4	4	4	4	4	4	4	4	4	4	4	4.02751	3.97375	4.0089	3.98698	3.98287	4.00061	4.00339	3.99015	0.471197
P78371	T-complex protein 1 subunit beta OS=Homo sapiens OX=9606 GN=CCT2 PE=1 SV=4 - [TCPB_HUMAN]	57.4521	763	3.06129e+08	2.93445e+08	2.74931e+08	2.97156e+08	2.80801e+08	2.7002e+08	1.94126e+08	1.6449e+08	1.99262e+08	2.58885e+08	2.38359e+08	2.44542e+08	65	68	67	65	65	69	59	56	54	65	64	66	65.4471	67.5537	67.149	64.7884	63.726	66.0101	66.7166	64.8415	0.112026
Q99497	Protein/nucleic acid deglycase DJ-1 OS=Homo sapiens OX=9606 GN=PARK7 PE=1 SV=2 - [PARK7_HUMAN]	19.8785	305	3.01626e+08	4.96749e+08	4.7791e+08	3.67232e+08	3.36394e+08	3.3021e+08	4.10524e+08	3.45616e+08	3.41966e+08	321823038	3.31693e+08	2.86202e+08	25	25	24	26	25	25	25	26	25	26	27	26	25.172	24.8359	24.0534	25.9153	26.8844	26.004	24.6871	26.2679	0.0251825
P29692	Elongation factor 1-delta OS=Homo sapiens OX=9606 GN=EEF1D PE=1 SV=5 - [EF1D_HUMAN]	31.1028	130	3.00879e+08	4.04076e+08	3.24071e+08	1.59145e+08	1.34749e+08	1.083e+08	1.86665e+08	1.83261e+08	1.94275e+08	1.90539e+08	2.48069e+08	2.53303e+08	15	14	11	10	9	8	11	10	10	11	10	11	15.1032	13.9081	11.0245	10.9642	9.95718	11.0017	13.3453	10.641	0.0980204
P68363	Tubulin alpha-1B chain OS=Homo sapiens OX=9606 GN=TUBA1B PE=1 SV=1 - [TBA1B_HUMAN]	50.1196	510	2.96351e+08	3.30603e+08	2.89482e+08	4.22743e+08	2.52051e+08	3.25066e+08	3.55725e+08	2.23651e+08	2.33044e+08	3.44022e+08	3.40749e+08	4.46596e+08	38	36	42	43	40	42	44	39	40	48	44	54	38.2614	35.7637	42.0934	47.8437	43.8116	54.0082	38.7062	48.5545	0.0477299
P08865	40S ribosomal protein SA OS=Homo sapiens OX=9606 GN=RPSA PE=1 SV=4 - [RSSA_HUMAN]	32.8334	293	2.96263e+08	3.38468e+08	2.5065e+08	2.44353e+08	2.32688e+08	2.14355e+08	2.6058e+08	2.33711e+08	2.77497e+08	1.83125e+08	2.58717e+08	2.65354e+08	26	26	24	26	24	25	26	23	22	22	25	24	26.1788	25.8294	24.0534	21.9284	24.893	24.0037	25.3539	23.6083	0.186929
P07437	Tubulin beta chain OS=Homo sapiens OX=9606 GN=TUBB PE=1 SV=2 - [TBB5_HUMAN]	49.639	616	2.94779e+08	4.06371e+08	3.2722e+08	5.62144e+08	3.27926e+08	3.7447e+08	4.81433e+08	3.0539e+08	2.73479e+08	5.62992e+08	4.43785e+08	6.8435e+08	47	51	49	53	47	47	56	48	49	57	55	57	47.3233	50.6653	49.109	56.8144	54.7645	57.0087	49.0325	56.1959	0.00399399
Q71U36	Tubulin alpha-1A chain OS=Homo sapiens OX=9606 GN=TUBA1A PE=1 SV=1 - [TBA1A_HUMAN]	50.1036	456	294708811	3.14234e+08	2.47139e+08	4.07265e+08	2.41549e+08	3.25066e+08	3.55725e+08	2.23651e+08	2.33044e+08	3.44022e+08	3.40749e+08	4.46596e+08												52	-	-	-	-	-	52.0079	#DIV/0!	52.0079	#DIV/0!
Q9BQE3	Tubulin alpha-1C chain OS=Homo sapiens OX=9606 GN=TUBA1C PE=1 SV=1 - [TBA1C_HUMAN]	49.8635	461	294708811	3.30603e+08	2.89482e+08	4.22743e+08	2.52051e+08	3.25066e+08	3.55725e+08	2.23651e+08	2.33044e+08	3.44022e+08	3.40749e+08	4.46596e+08		32	38	40	37	39		35	37	44	41		-	31.79	38.0845	43.8567	40.8244	-	34.9373	42.3406	0.168204
P31150	Rab GDP dissociation inhibitor alpha OS=Homo sapiens OX=9606 GN=GDI1 PE=1 SV=2 - [GDIA_HUMAN]	50.5501	478	2.94153e+08	2.55753e+08	2.72514e+08	2.68432e+08	1.95064e+08	2.09596e+08	2.81203e+08	2.30508e+08	1.91199e+08	1.84111e+08	1.70135e+08	2.47873e+08	40	42	38	42	38	41	39	36	37	38	43	44	40.2751	41.7244	38.0845	37.8763	42.8159	44.0067	40.028	41.5663	0.514672
P50502	Hsc70-interacting protein OS=Homo sapiens OX=9606 GN=ST13 PE=1 SV=2 - [F10A1_HUMAN]	41.3055	207	2.9295e+08	3.59753e+08	3.37331e+08	1.9009e+08	1.84402e+08	1.95333e+08	2.55879e+08	2.16094e+08	2.13604e+08	1.84154e+08	2.43353e+08	2.86674e+08	20	20	19	16	16	14	17	16	15	19	18	17	20.1376	19.8687	19.0423	18.9381	17.9229	17.0026	19.6829	17.9546	0.0561857
P52209	6-phosphogluconate dehydrogenase, decarboxylating OS=Homo sapiens OX=9606 GN=PGD PE=1 SV=3 - [6PGD_HUMAN]	53.106	563	2.92613e+08	3.50536e+08	2.96692e+08	2.95277e+08	2.53936e+08	2.82156e+08	3.34024e+08	2.84773e+08	2.58966e+08	2.24613e+08	2.84005e+08	2.96566e+08	44	51	46	46	44	49	51	46	41	48	46	51	44.3026	50.6653	46.1023	47.8437	45.803	51.0078	47.0234	48.2182	0.647993
P38919	Eukaryotic initiation factor 4A-III OS=Homo sapiens OX=9606 GN=EIF4A3 PE=1 SV=4 - [IF4A3_HUMAN]	46.8412	149	2.92481e+08	2.82957e+08	2.42134e+08	2.59953e+08	2.19375e+08	2.41211e+08	2.10933e+08	1.87835e+08	2.0243e+08	2.6601e+08	2.32035e+08	2.55077e+08	12	10	14	11	11	13	15		13	14	14	14	12.0825	9.93437	14.0311	13.9544	13.9401	14.0021	12.016	13.9655	0.174782
P50990	T-complex protein 1 subunit theta OS=Homo sapiens OX=9606 GN=CCT8 PE=1 SV=4 - [TCPQ_HUMAN]	59.5825	635	2.91684e+08	3.54563e+08	3.00812e+08	3.81619e+08	2.93643e+08	3.25539e+08	2.95541e+08	2.58894e+08	2.59517e+08	2.31727e+08	2.72296e+08	2.78481e+08	51	54	53	56	51	56	52	52	52	53	52	53	51.3508	53.6456	53.1179	52.8274	51.7773	53.0081	52.7048	52.5376	0.843346
Q9BVA1	Tubulin beta-2B chain OS=Homo sapiens OX=9606 GN=TUBB2B PE=1 SV=1 - [TBB2B_HUMAN]	49.9209	432	2.91377e+08	4.06371e+08	3.2722e+08	5.62144e+08	3.27926e+08	3.7447e+08	4.81433e+08	3.0539e+08	2.68588e+08	5.62992e+08	4.43785e+08	6.2874e+08				40		35		36		41	40	42	-	-	-	40.8665	39.8287	42.0064	#DIV/0!	40.9005	#DIV/0!
P68371	Tubulin beta-4B chain OS=Homo sapiens OX=9606 GN=TUBB4B PE=1 SV=1 - [TBB4B_HUMAN]	49.799	485	2.91377e+08	4.06371e+08	3.2722e+08	562135000	3.27926e+08	3.7447e+08	4.81433e+08	3.0539e+08	2.63291e+08	5.62992e+08	4.43785e+08	6.2874e+08	37	40	39	44	37	37	43	41	36	45	41	45	37.2545	39.7375	39.0868	44.8535	40.8244	45.0069	38.6929	43.5616	0.0353602
Q15185	Prostaglandin E synthase 3 OS=Homo sapiens OX=9606 GN=PTGES3 PE=1 SV=1 - [TEBP_HUMAN]	18.6854	187	2.88428e+08	3.67297e+08	3.22052e+08	2.88513e+08	3.04825e+08	2.74472e+08	2.73223e+08	2.62745e+08	2.61861e+08	2.25492e+08	2.26662e+08	2.80088e+08	17	15	16	16	15	16	17	16	16	14	13	16	17.1169	14.9016	16.0356	13.9544	12.9443	16.0024	16.018	14.3004	0.194659
P12004	Proliferating cell nuclear antigen OS=Homo sapiens OX=9606 GN=PCNA PE=1 SV=1 - [PCNA_HUMAN]	28.7503	213	2.88031e+08	2.69165e+08	2.19649e+08	1.58467e+08	1.20862e+08	1.65849e+08	194725081	1.86157e+08	1.84474e+08	1.68618e+08	1.88048e+08	2.5039e+08	19	16	20	17	15	18	17	19	18	15	19	20	19.1307	15.895	20.0445	14.9512	18.9186	20.003	18.3567	17.9576	0.850499
P49368	T-complex protein 1 subunit gamma OS=Homo sapiens OX=9606 GN=CCT3 PE=1 SV=4 - [TCPG_HUMAN]	60.4953	511	2.79331e+08	3.39348e+08	2.25117e+08	8.45176e+07	3.26073e+08	8.94344e+07	3.50454e+07	2.31839e+08	2.92664e+08	2.54848e+08	2.34129e+08	1.52934e+08	53	49	43	30	52	33	13	50	49	50	50	39	53.3645	48.6784	43.0957	49.8372	49.7859	39.0059	48.3795	46.2097	0.666177
P08758	Annexin A5 OS=Homo sapiens OX=9606 GN=ANXA5 PE=1 SV=2 - [ANXA5_HUMAN]	35.9144	455	2.69104e+08	3.62166e+08	4.51109e+08	2.64232e+08	2.72682e+08	2.94045e+08	3.68844e+08	3.09042e+08	3.25061e+08	2.79263e+08	2.29854e+08	2.95411e+08	35	34	34	40	37	38	39	40	38	39	41	40	35.2407	33.7769	34.0756	38.873	40.8244	40.0061	34.3644	39.9012	0.00154448
P48643	T-complex protein 1 subunit epsilon OS=Homo sapiens OX=9606 GN=CCT5 PE=1 SV=1 - [TCPE_HUMAN]	59.6328	702	2.68918e+08	3.83057e+08	3.27061e+08	2.17861e+08	2.86757e+08	1.60697e+08	1.51755e+08	1.70729e+08	2.05037e+08	283814563	1.99027e+08	2.05304e+08	60	57	56	56	59	56	53	62	61	60	63	59	60.4127	56.6259	56.1246	59.8046	62.7302	59.009	57.7211	60.5146	0.188471
P31948	Stress-induced-phosphoprotein 1 OS=Homo sapiens OX=9606 GN=STIP1 PE=1 SV=1 - [STIP1_HUMAN]	62.5994	300	2.68404e+08	3.2788e+08	3.11651e+08	2.34503e+08	2.26431e+08	1.95295e+08	1.96347e+08	1.45242e+08	2.04262e+08	1.51931e+08	2.56765e+08	1.57101e+08	26	30	31	28	24	26	22	21	20	21	25	26	26.1788	29.8031	31.069	20.9316	24.893	26.004	29.017	23.9428	0.0753757
P38646	Stress-70 protein, mitochondrial OS=Homo sapiens OX=9606 GN=HSPA9 PE=1 SV=2 - [GRP75_HUMAN]	73.6348	498	2.68268e+08	3.90249e+08	3.5622e+08	2.66209e+08	2.28917e+08	2.92277e+08	1.16218e+08	1.87178e+08	1.47085e+08	2.50098e+08	2.16243e+08	2.84166e+08	46	49	50	43	44	43	28	29	31	45	45	45	46.3164	48.6784	50.1112	44.8535	44.8073	45.0069	48.3687	44.8892	0.0348381
P04350	Tubulin beta-4A chain OS=Homo sapiens OX=9606 GN=TUBB4A PE=1 SV=2 - [TBB4A_HUMAN]	49.5539	406	2.62936e+08	3.65106e+08	3.03476e+08	5.02168e+08	3.08583e+08	3.52658e+08	3.67694e+08	2.41145e+08	2.05459e+08	5.31507e+08	3.79839e+08	6.02228e+08	31	34		37	31	31	37	34	31	37	35	39	31.2132	33.7769	-	36.8795	34.8501	39.0059	32.495	36.9119	0.0935819
P23526	Adenosylhomocysteinase OS=Homo sapiens OX=9606 GN=AHCY PE=1 SV=4 - [SAHH_HUMAN]	47.6852	350	2.62624e+08	3.22855e+08	3.09621e+08	1.98523e+08	1.96927e+08	2.23863e+08	2.45684e+08	1.87556e+08	1.7038e+08	2.39522e+08	1.56958e+08	1.86304e+08	30	31	30	31	28	30	30	25	26	28	30	31	30.2063	30.7966	30.0667	27.9088	29.8715	31.0047	30.3565	29.595	0.459571
P49773	Histidine triad nucleotide-binding protein 1 OS=Homo sapiens OX=9606 GN=HINT1 PE=1 SV=2 - [HINT1_HUMAN]	13.7931	150	2.61819e+08	3.57948e+08	3.39655e+08	2.47183e+08	2.42064e+08	2.84437e+08	2.28013e+08	1.53888e+08	1.37217e+08	2.12022e+08	2.33235e+08	2.87617e+08	12	14	13	16	9	15	12	11	8	13	14	13	12.0825	13.9081	13.0289	12.9577	13.9401	13.002	13.0065	13.2999	0.659151
P30046	D-dopachrome decarboxylase OS=Homo sapiens OX=9606 GN=DDT PE=1 SV=3 - [DOPD_HUMAN]	12.7037	98	2.59327e+08	3.34508e+08	3.5042e+08	1.43964e+08	1.43213e+08	1.32177e+08	1.84512e+08	1.13111e+08	2.46123e+08	1.64347e+08	1.40673e+08	2.43675e+08	8	8	8	7	7	8	9	8	8	10	10	7	8.05503	7.9475	8.0178	9.96744	9.95718	7.00107	8.00677	8.97523	0.382299
P14174	Macrophage migration inhibitory factor OS=Homo sapiens OX=9606 GN=MIF PE=1 SV=4 - [MIF_HUMAN]	12.4682	32	2.58452e+08	9.05912e+08	4.73141e+08	742851140	5.54189e+08	5.5262e+08	741093315	3.88978e+08	5.65869e+08	3.45997e+08	1024048619	5.03713e+08	5	3	5				4	5	3	4		3	5.03439	2.98031	5.01112	3.98698	-	3.00046	4.34194	3.49372	0.438902
Q9P1F3	Costars family protein ABRACL OS=Homo sapiens OX=9606 GN=ABRACL PE=1 SV=1 - [ABRAL_HUMAN]	9.05086	93	2.57653e+08	3.40156e+08	2.41066e+08	2.28518e+08	1.63259e+08	2.54173e+08	4.12598e+08	2.04629e+08	2.72619e+08	2.54928e+08	5.86638e+08	3.39904e+08	8	8	11	8	7	5	7	7	8	8	8	8	8.05503	7.9475	11.0245	7.97395	7.96575	8.00122	9.009	7.98031	0.365293
P84077	ADP-ribosylation factor 1 OS=Homo sapiens OX=9606 GN=ARF1 PE=1 SV=2 - [ARF1_HUMAN]	20.6837	177	2.55498e+08	2.69258e+08	3.27445e+08	2.47082e+08	2.07976e+08	3.06902e+08	2.49329e+08	2.11927e+08	2.14468e+08	2.22964e+08	2.17029e+08	3.01585e+08	14	17	15	16	14	13	13	14	14	16	15	16	14.0963	16.8884	15.0334	15.9479	14.9358	16.0024	15.3394	15.6287	0.761581
P60660	Myosin light polypeptide 6 OS=Homo sapiens OX=9606 GN=MYL6 PE=1 SV=2 - [MYL6_HUMAN]	16.9191	154	2.49576e+08	4.31774e+08	3.65092e+08	2.37375e+08	2.28746e+08	2.47239e+08	2.39922e+08	2.9698e+08	3.28328e+08	4.14615e+08	3.27935e+08	2.80711e+08	13	12	11	12	15	12	12	14	12	14	15	12	13.0894	11.9212	11.0245	13.9544	14.9358	12.0018	12.0117	13.6307	0.197707
P15311	Ezrin OS=Homo sapiens OX=9606 GN=EZR PE=1 SV=4 - [EZRI_HUMAN]	69.3697	491	2.48532e+08	2.47451e+08	2.16415e+08	3.06199e+08	1.98121e+08	2.09336e+08	2.7261e+08	2.38556e+08	2.79451e+08	3.01448e+08	2.40981e+08	3.24929e+08	35	41	38	40	36	35	47	42	41	45	47	44	35.2407	40.7309	38.0845	44.8535	46.7988	44.0067	38.0187	45.2196	0.0157609
Q15181	Inorganic pyrophosphatase OS=Homo sapiens OX=9606 GN=PPA1 PE=1 SV=2 - [IPYR_HUMAN]	32.6392	392	2.47231e+08	2.89775e+08	3.29901e+08	2.98753e+08	2.21297e+08	2.58329e+08	2.01242e+08	1.55751e+08	1.85407e+08	1.94697e+08	1.63445e+08	2.42651e+08	33	34	35	33	35	37	37	32	30	28	28	30	33.227	33.7769	35.0779	27.9088	27.8801	30.0046	34.0272	28.5978	0.00368565
P43487	Ran-specific GTPase-activating protein OS=Homo sapiens OX=9606 GN=RANBP1 PE=1 SV=1 - [RANG_HUMAN]	23.2956	108	2.40574e+08	3.04996e+08	2.51072e+08	2.13264e+08	2.25481e+08	1.62717e+08	2.39452e+08	2.40223e+08	2.80703e+08	2.56329e+08	2.1438e+08	3.995e+08	9	8	9	9	8	9	9	9	9	9	8	12	9.0619	7.9475	9.02002	8.9707	7.96575	12.0018	8.67647	9.64609	0.486665
P07108	Acyl-CoA-binding protein OS=Homo sapiens OX=9606 GN=DBI PE=1 SV=2 - [ACBP_HUMAN]	10.038	82	2.35488e+08	3.29852e+08	2.9565e+08	2.80455e+08	2.39632e+08	2.58389e+08	2.56117e+08	1.91492e+08	2.41238e+08	2.14009e+08	2.32955e+08	2.62613e+08	6	7	6	7	7	7	8	6	7	7	6	8	6.04127	6.95406	6.01335	6.97721	5.97431	8.00122	6.33623	6.98425	0.382881
Q02790	Peptidyl-prolyl cis-trans isomerase FKBP4 OS=Homo sapiens OX=9606 GN=FKBP4 PE=1 SV=3 - [FKBP4_HUMAN]	51.7721	731	2.35271e+08	2.52173e+08	2.40583e+08	2.67755e+08	2.35837e+08	2.23336e+08	2.00052e+08	1.87894e+08	1.76292e+08	1.45024e+08	1.88229e+08	2.308e+08	63	62	59	61	68	62	61	50	55	63	62	65	63.4333	61.5931	59.1313	62.7949	61.7345	65.0099	61.3859	63.1798	0.318594
O00299	Chloride intracellular channel protein 1 OS=Homo sapiens OX=9606 GN=CLIC1 PE=1 SV=4 - [CLIC1_HUMAN]	26.9057	358	2.3525e+08	3.13474e+08	2.07259e+08	1.92855e+08	1.7587e+08	1.86632e+08	2.26549e+08	1.96547e+08	2.00202e+08	2.4592e+08	2.05697e+08	2.67855e+08	32	28	29	30	28	29	31	30	31	30	30	30	32.2201	27.8162	29.0645	29.9023	29.8715	30.0046	29.7003	29.9261	0.871587
P67936	Tropomyosin alpha-4 chain OS=Homo sapiens OX=9606 GN=TPM4 PE=1 SV=3 - [TPM4_HUMAN]	28.5045	328	2.3393e+08	2.53865e+08	2.32937e+08	1.7296e+08	1.31793e+08	1.42575e+08	2.06559e+08	2.46573e+08	2.12748e+08	1.73917e+08	2.05297e+08	2.5185e+08	28	30	24	25	25	26	29	27	25	29	30	30	28.1926	29.8031	24.0534	28.9056	29.8715	30.0046	27.3497	29.5939	0.268311
P40227	T-complex protein 1 subunit zeta OS=Homo sapiens OX=9606 GN=CCT6A PE=1 SV=3 - [TCPZ_HUMAN]	57.9876	408	2.33124e+08	2.75868e+08	2.02333e+08	8.06608e+07	2.22727e+08	5.31593e+07	5.61937e+07	1.48311e+08	1.68476e+08	1.77065e+08	1.6366e+08	1.36163e+08	42	40	34	18	39	23	15	42	40	39	44	32	42.2889	39.7375	34.0756	38.873	43.8116	32.0049	38.7007	38.2298	0.91607
P26038	Moesin OS=Homo sapiens OX=9606 GN=MSN PE=1 SV=3 - [MOES_HUMAN]	67.7778	487	2.28422e+08	2.47451e+08	2.16415e+08	3.06199e+08	1.98121e+08	1.92602e+08	2.7261e+08	2.30937e+08	2.79451e+08	3.01448e+08	2.40981e+08	3.24929e+08	32	33	32	40	36	39	58	47	47	41	41	41	32.2201	32.7834	32.0712	40.8665	40.8244	41.0062	32.3582	40.8991	2.81333e-06
P35241	Radixin OS=Homo sapiens OX=9606 GN=RDX PE=1 SV=1 - [RADI_HUMAN]	68.5214	233	2.28422e+08	2.47451e+08	2.16415e+08	3.06199e+08	1.98121e+08	1.92602e+08	2.7261e+08	2.30937e+08	2.79451e+08	3.01448e+08	2.40981e+08	3.24929e+08			18	22			29	22	22			22	-	-	18.04	-	-	22.0034	18.04	22.0034	#DIV/0!
P06454	Prothymosin alpha OS=Homo sapiens OX=9606 GN=PTMA PE=1 SV=2 - [PTMA_HUMAN]	12.196	196	2.28389e+08	2.48891e+08	2.18091e+08	2.1027e+08	1.91784e+08	2.60981e+08	3.25013e+08	2.66344e+08	2.67168e+08	1.91737e+08	1.96124e+08	2.61491e+08	16	17	16	15	14	15	22	19	20	14	14	14	16.1101	16.8884	16.0356	13.9544	13.9401	14.0021	16.3447	13.9655	0.000959692
P30101	Protein disulfide-isomerase A3 OS=Homo sapiens OX=9606 GN=PDIA3 PE=1 SV=4 - [PDIA3_HUMAN]	56.7468	453	2.27656e+08	2.3474e+08	2.54354e+08	1.84571e+08	1.31715e+08	1.56731e+08	2.17614e+08	1.70834e+08	1.96233e+08	1.8799e+08	1.64662e+08	1.85743e+08	39	40	38	38	33	36	39	36	35	37	37	45	39.2683	39.7375	38.0845	36.8795	36.8416	45.0069	39.0301	39.576	0.852837
P35579	Myosin-9 OS=Homo sapiens OX=9606 GN=MYH9 PE=1 SV=4 - [MYH9_HUMAN]	226.392	1885	2.27412e+08	4.36563e+08	3.15347e+08	2.39673e+08	2.91146e+08	2.46919e+08	2.81647e+08	4.0652e+08	3.83753e+08	2.55209e+08	3.39842e+08	3.09197e+08	139	152	148	139	143	142	146	178	177	172	177	172	139.956	151.002	148.329	171.44	176.242	172.026	146.429	173.236	0.00183952
Q14974	Importin subunit beta-1 OS=Homo sapiens OX=9606 GN=KPNB1 PE=1 SV=2 - [IMB1_HUMAN]	97.108	606	2.24568e+08	2.00555e+08	1.79109e+08	1.30249e+08	1.88973e+08	1.68206e+08	1.63353e+08	1.91293e+08	2.1943e+08	1.66842e+08	1.18614e+08	2.31964e+08	53	48	46	48	45	48	54	52	50	55	49	58	53.3645	47.685	46.1023	54.8209	48.7902	58.0088	49.0506	53.8733	0.238975
P50991	T-complex protein 1 subunit delta OS=Homo sapiens OX=9606 GN=CCT4 PE=1 SV=4 - [TCPD_HUMAN]	57.8878	465	2.23658e+08	1.90337e+08	1.71526e+08	1.36574e+08	2.16676e+08	1.38388e+08	9.34397e+07	1.03272e+08	1.44277e+08	1.6619e+08	1.82923e+08	1.50272e+08	41	40	38	35	38	37	31	40	43	41	43	38	41.282	39.7375	38.0845	40.8665	42.8159	38.0058	39.7013	40.5627	0.634053
O75347	Tubulin-specific chaperone A OS=Homo sapiens OX=9606 GN=TBCA PE=1 SV=3 - [TBCA_HUMAN]	12.8467	193	2.21936e+08	2.12254e+08	2.10347e+08	1.81808e+08	1.71777e+08	1.49585e+08	1.38982e+08	1.15778e+08	1.02843e+08	1.32675e+08	1.63604e+08	1.68616e+08	17	18	18	19	19	18	13	11	12	16	15	17	17.1169	17.8819	18.04	15.9479	14.9358	17.0026	17.6796	15.9621	0.060216
P06748	Nucleophosmin OS=Homo sapiens OX=9606 GN=NPM1 PE=1 SV=2 - [NPM_HUMAN]	32.5548	234	2.09961e+08	2.49132e+08	2.16124e+08	2.3407e+08	1.64442e+08	1.78251e+08	2.03246e+08	2.01242e+08	1.90078e+08	1.85028e+08	1.50938e+08	1.603e+08	19	19	19	21	17	19	20	20	20	21	19	20	19.1307	18.8753	19.0423	20.9316	18.9186	20.003	19.0161	19.9511	0.186095
P63241	Eukaryotic translation initiation factor 5A-1 OS=Homo sapiens OX=9606 GN=EIF5A PE=1 SV=2 - [IF5A1_HUMAN]	16.8214	335	2.0978e+08	2.76349e+08	2.20441e+08	2.10775e+08	1.7279e+08	1.93773e+08	2.51878e+08	2.25742e+08	2.61423e+08	1.99566e+08	2.33322e+08	2.12823e+08	26	25	26	31	29	26	31	28	25	31	29	28	26.1788	24.8359	26.0578	30.8991	28.8758	28.0043	25.6909	29.2597	0.0204286
P06753	Tropomyosin alpha-3 chain OS=Homo sapiens OX=9606 GN=TPM3 PE=1 SV=2 - [TPM3_HUMAN]	32.9298	129	2.09587e+08	1.92425e+08	1.79949e+08	1.19693e+08	1.03136e+08	1.11086e+08	1.51562e+08	2.06983e+08	1.5713e+08	1.27853e+08	1.40464e+08	2.06461e+08	8	11	9	10	8	11	10	11	9	15	13	14	8.05503	10.9278	9.02002	14.9512	12.9443	14.0021	9.33429	13.9659	0.0106301
P07951	Tropomyosin beta chain OS=Homo sapiens OX=9606 GN=TPM2 PE=1 SV=1 - [TPM2_HUMAN]	32.8306	161	2.08691e+08	2.08331e+08	2.03506e+08	1.15286e+08	1.0321e+08	1.00991e+08	1.54374e+08	2.12875e+08	1.59676e+08	126473251	1.48872e+08	2.08973e+08	16	17	16								16	17	16.1101	16.8884	16.0356	-	15.9315	17.0026	16.3447	16.467	0.832979
P24534	Elongation factor 1-beta OS=Homo sapiens OX=9606 GN=EEF1B2 PE=1 SV=3 - [EF1B_HUMAN]	24.7483	124	2.05026e+08	2.84681e+08	1.5427e+08	1.81015e+08	1.99167e+08	1.70728e+08	2.36911e+08	1.86808e+08	1.96939e+08	1.27218e+08	1.81701e+08	2.01499e+08	11	10	12	10	12	9	11	10	8	10	10	11	11.0757	9.93437	12.0267	9.96744	9.95718	11.0017	11.0122	10.3088	0.369954
P34932	Heat shock 70 kDa protein 4 OS=Homo sapiens OX=9606 GN=HSPA4 PE=1 SV=4 - [HSP74_HUMAN]	94.2712	705	2.04016e+08	2.58872e+08	2.05868e+08	2.20084e+08	1.84472e+08	1.83372e+08	1.29309e+08	1.24835e+08	1.23684e+08	1.19484e+08	1.57936e+08	1.55036e+08	61	62	64	63	65	63	52	50	51	57	57	60	61.4196	61.5931	64.1424	56.8144	56.7559	60.0091	62.385	57.8598	0.0311539
P35580	Myosin-10 OS=Homo sapiens OX=9606 GN=MYH10 PE=1 SV=3 - [MYH10_HUMAN]	228.858	615	2.02998e+08	3.78467e+08	1.99986e+08	2.39673e+08	2.543e+08	1.93555e+08	2.0329e+08	2.90019e+08	3.14416e+08	2.06909e+08	2.60559e+08	2.15393e+08	32	61	45	40	53	43	28	79	65	63	65	41	32.2201	60.5997	45.1001	62.7949	64.7217	41.0062	45.9733	56.1743	0.413401
O75390	Citrate synthase, mitochondrial OS=Homo sapiens OX=9606 GN=CS PE=1 SV=2 - [CISY_HUMAN]	51.6795	254	1.94445e+08	2.84898e+08	2.6073e+08	1.80668e+08	1.45454e+08	2.09342e+08	2.08893e+08	1.6782e+08	1.6435e+08	1.4353e+08	1.56765e+08	2.12686e+08	22	27	27	20	18	20	23	21	18	18	20	20	22.1513	26.8228	27.0601	17.9414	19.9144	20.003	25.3447	19.2863	0.0250366
Q15029	116 kDa U5 small nuclear ribonucleoprotein component OS=Homo sapiens OX=9606 GN=EFTUD2 PE=1 SV=1 - [U5S1_HUMAN]	109.366	73	1.94161e+08	1.61289e+08	1.10139e+08	1.32688e+08	1.8474e+08	1.52824e+08	1.31048e+08	2.13961e+07	1.30667e+08	1.2006e+08	1.34431e+08	1.48846e+08	5	6	8	6		8	5	8	9	5	7	4	5.03439	5.96062	8.0178	4.98372	6.97003	4.00061	6.3376	5.31812	0.457491
P84085	ADP-ribosylation factor 5 OS=Homo sapiens OX=9606 GN=ARF5 PE=1 SV=2 - [ARF5_HUMAN]	20.5166	171	1.91163e+08	2.06164e+08	2.59158e+08	1.99084e+08	1.61924e+08	2.16453e+08	1.69537e+08	1.39804e+08	1.6488e+08	1.7262e+08	1.80848e+08	2.17556e+08	12	16	15	15	13	13	10	13	13	18	15	18	12.0825	15.895	15.0334	17.9414	14.9358	18.0027	14.337	16.96	0.162733
P40925	Malate dehydrogenase, cytoplasmic OS=Homo sapiens OX=9606 GN=MDH1 PE=1 SV=4 - [MDHC_HUMAN]	36.403	256	1.88844e+08	2.57709e+08	1.99424e+08	2.01677e+08	1.70543e+08	2.08867e+08	2.1102e+08	1.55399e+08	1.89491e+08	1.72263e+08	2.13885e+08	2.22707e+08	21	22	21	21	22	24	23	19	17	23	21	22	21.1444	21.8556	21.0467	22.9251	20.9101	22.0034	21.3489	21.9462	0.40068
P07355	Annexin A2 OS=Homo sapiens OX=9606 GN=ANXA2 PE=1 SV=2 - [ANXA2_HUMAN]	38.5798	497	1.87979e+08	3.13039e+08	2.18833e+08	1.82223e+08	1.28243e+08	1.82483e+08	2.10681e+08	2.38313e+08	2.76644e+08	179245145	1.53477e+08	2.41065e+08	40	45	41	43	37	41	45	39	40	43	41	42	40.2751	44.7047	41.0912	42.86	40.8244	42.0064	42.0237	41.8969	0.936029
Q15084	Protein disulfide-isomerase A6 OS=Homo sapiens OX=9606 GN=PDIA6 PE=1 SV=1 - [PDIA6_HUMAN]	48.0913	237	1.87375e+08	1.86907e+08	2.00414e+08	1.28925e+08	1.16493e+08	1.2906e+08	1.8753e+08	1.31619e+08	1.5504e+08	1.41216e+08	1.15838e+08	1.72216e+08	20	20	21	20	17	19	19	19	19	20	23	20	20.1376	19.8687	21.0467	19.9349	22.9015	20.003	20.351	20.9465	0.597802
Q15366	Poly(rC)-binding protein 2 OS=Homo sapiens OX=9606 GN=PCBP2 PE=1 SV=1 - [PCBP2_HUMAN]	38.5556	211	1.87049e+08	2.25884e+08	1.89909e+08	1.67345e+08	1.26877e+08	1.64035e+08	1.72039e+08	1.52864e+08	1.53404e+08	1.35435e+08	1.42847e+08	1.64596e+08	17	19	18	14	17	16	17	18	19	18	19	19	17.1169	18.8753	18.04	17.9414	18.9186	19.0029	18.0108	18.621	0.374797
P14314	Glucosidase 2 subunit beta OS=Homo sapiens OX=9606 GN=PRKCSH PE=1 SV=2 - [GLU2B_HUMAN]	59.3878	243	1.86261e+08	2.30176e+08	1.89345e+08	2.06524e+08	2.32988e+08	2.09839e+08	1.57847e+08	1.35531e+08	1.62814e+08	1.61658e+08	1.9133e+08	1.60201e+08	23	17	19	23	21	21	22	18	19	23	20	17	23.1582	16.8884	19.0423	22.9251	19.9144	17.0026	19.6963	19.9474	0.925175
P29401	Transketolase OS=Homo sapiens OX=9606 GN=TKT PE=1 SV=3 - [TKT_HUMAN]	67.8347	424	1.85956e+08	1.97971e+08	1.61763e+08	1.86462e+08	1.83508e+08	1.68221e+08	2.06985e+08	1.82416e+08	1.58717e+08	1.34432e+08	1.0402e+08	1.7174e+08	33	33	37	40	37	37	41	35	35	33	32	31	33.227	32.7834	37.0823	32.8926	31.863	31.0047	34.3642	31.9201	0.17173
Q16576	Histone-binding protein RBBP7 OS=Homo sapiens OX=9606 GN=RBBP7 PE=1 SV=1 - [RBBP7_HUMAN]	47.7902	283	1.76942e+08	2.20376e+08	2.08036e+08	1.86027e+08	1.6842e+08	1.7219e+08	1.74805e+08	1.57321e+08	1.5874e+08	1.54184e+08	1.57256e+08	1.82389e+08	24	20	26	25	23	22	24	25	24	20	25	25	24.1651	19.8687	26.0578	19.9349	24.893	25.0038	23.3639	23.2772	0.973787
P63244	Receptor of activated protein C kinase 1 OS=Homo sapiens OX=9606 GN=RACK1 PE=1 SV=3 - [RACK1_HUMAN]	35.0546	339	1.75023e+08	1.83134e+08	2.13093e+08	1.50933e+08	1.35555e+08	1.77822e+08	1.9439e+08	1.96314e+08	2.05149e+08	1.55887e+08	1.57261e+08	1.91298e+08	26	27	27	25	27	28	33	30	30	30	28	28	26.1788	26.8228	27.0601	29.9023	27.8801	28.0043	26.6872	28.5956	0.0537832
P17987	T-complex protein 1 subunit alpha OS=Homo sapiens OX=9606 GN=TCP1 PE=1 SV=1 - [TCPA_HUMAN]	60.3056	470	1.73624e+08	1.53817e+08	9.9723e+07	6.98188e+07	1.51852e+08	7.10802e+07	6.04357e+07	1.28378e+08	1.42076e+08	1.26446e+08	1.17704e+08	7.73119e+07	54	37	36	25	44	26	24	47	51	47	48	31	54.3714	36.7572	36.0801	46.847	47.7945	31.0047	42.4029	41.8821	0.951776
Q13765	Nascent polypeptide-associated complex subunit alpha OS=Homo sapiens OX=9606 GN=NACA PE=1 SV=1 - [NACA_HUMAN]	23.3697	135	1.72712e+08	2.525e+08	2.05648e+08	2.03692e+08	1.77038e+08	1.77275e+08	1.61225e+08	1.83563e+08	2.03423e+08	1.46255e+08	2.02462e+08	1.77234e+08	12	11	11	10	11	11	12	12	11	11	11	12	12.0825	10.9278	11.0245	10.9642	10.9529	12.0018	11.3449	11.3063	0.942992
P06576	ATP synthase subunit beta, mitochondrial OS=Homo sapiens OX=9606 GN=ATP5F1B PE=1 SV=3 - [ATPB_HUMAN]	56.5246	492	1.72303e+08	2.04356e+08	2.02704e+08	1.40231e+08	1.24384e+08	1.57644e+08	7.04118e+07	9.28468e+07	1.06286e+08	1.47686e+08	1.65722e+08	1.66709e+08	48	43	42	42	39	45	33	31	31	45	46	47	48.3302	42.7178	42.0934	44.8535	45.803	47.0072	44.3805	45.8879	0.508486
P00492	Hypoxanthine-guanine phosphoribosyltransferase OS=Homo sapiens OX=9606 GN=HPRT1 PE=1 SV=2 - [HPRT_HUMAN]	24.5636	243	1.71749e+08	2.03245e+08	1.76107e+08	2.05437e+08	2.08522e+08	1.87335e+08	1.37109e+08	1.57576e+08	1.72878e+08	1.11565e+08	1.02235e+08	1.46082e+08	19	20	21	20	21	22	21	21	21	18	20	19	19.1307	19.8687	21.0467	17.9414	19.9144	19.0029	20.0154	18.9529	0.253698
P22102	Trifunctional purine biosynthetic protein adenosine-3 OS=Homo sapiens OX=9606 GN=GART PE=1 SV=1 - [PUR2_HUMAN]	107.699	448	1.69784e+08	2.20069e+08	1.92022e+08	2.18134e+08	2.23546e+08	2.26722e+08	1.491e+08	1.60708e+08	1.85076e+08	152464602	9.77297e+07	1.17349e+08	34	36	35	46	46	39	39	34	35	35	33	36	34.2339	35.7637	35.0779	34.886	32.8587	36.0055	35.0252	34.5834	0.68776
Q09028	Histone-binding protein RBBP4 OS=Homo sapiens OX=9606 GN=RBBP4 PE=1 SV=3 - [RBBP4_HUMAN]	47.6261	170	1.66792e+08	1.93321e+08	2.08036e+08	181593404	1.61951e+08	1.5908e+08	1.7131e+08	1.49038e+08	1.56744e+08	1.34686e+08	1.45966e+08	1.48243e+08	15	15	16	15	14	13	15	12	13	13	14	15	15.1032	14.9016	16.0356	12.9577	13.9401	15.0023	15.3468	13.9667	0.114549
P25398	40S ribosomal protein S12 OS=Homo sapiens OX=9606 GN=RPS12 PE=1 SV=3 - [RS12_HUMAN]	14.5055	188	1.65196e+08	2.10323e+08	1.59718e+08	1.85195e+08	1.51047e+08	1.75517e+08	1.80339e+08	1.76012e+08	2.2761e+08	1.44702e+08	1.62096e+08	2.07939e+08	15	16	15	15	15	15	16	17	14	18	17	15	15.1032	15.895	15.0334	17.9414	16.9272	15.0023	15.3438	16.6236	0.230277
P13667	Protein disulfide-isomerase A4 OS=Homo sapiens OX=9606 GN=PDIA4 PE=1 SV=2 - [PDIA4_HUMAN]	72.887	418	1.62739e+08	1.45115e+08	1.58232e+08	1.36665e+08	1.29512e+08	1.41077e+08	1.63291e+08	155458358	1.55114e+08	1.55915e+08	1.70367e+08	1.77411e+08	30	33	35	34	31	32	36	32	30	36	46	43	30.2063	32.7834	35.0779	35.8828	45.803	43.0066	32.6892	41.5641	0.0533704
P37837	Transaldolase OS=Homo sapiens OX=9606 GN=TALDO1 PE=1 SV=2 - [TALDO_HUMAN]	37.5165	244	1.61723e+08	1.21754e+08	1.29331e+08	1.61143e+08	108165064	1.4837e+08	1.76398e+08	1.50883e+08	1.04998e+08	9.72269e+07	1.15711e+08	1.41833e+08	17	23	18	22	20	24	21	18	19	20	20	22	17.1169	22.8491	18.04	19.9349	19.9144	22.0034	19.3353	20.6175	0.538253
P61088	Ubiquitin-conjugating enzyme E2 N OS=Homo sapiens OX=9606 GN=UBE2N PE=1 SV=1 - [UBE2N_HUMAN]	17.127	106	1.57183e+08	1.81207e+08	1.82122e+08	2.03433e+08	1.72994e+08	1.84756e+08	1.69702e+08	1.26634e+08	1.05316e+08	1.43464e+08	1.5505e+08	1.38163e+08	9	9	9	10	9	8	8	8	9	8	9	10	9.0619	8.94094	9.02002	7.97395	8.96146	10.0015	9.00762	8.97898	0.96339
Q14697	Neutral alpha-glucosidase AB OS=Homo sapiens OX=9606 GN=GANAB PE=1 SV=3 - [GANAB_HUMAN]	106.807	505	1.56189e+08	1.83937e+08	1.50498e+08	1.74014e+08	1.45206e+08	1.23239e+08	1.10289e+08	1.21048e+08	1.15951e+08	1.5441e+08	1.46921e+08	1.56009e+08	42	44	46	39	37	40	38	39	43	47	47	43	42.2889	43.7112	46.1023	46.847	46.7988	43.0066	44.0342	45.5508	0.420257
P05455	Lupus La protein OS=Homo sapiens OX=9606 GN=SSB PE=1 SV=2 - [LA_HUMAN]	46.8082	417	1.56179e+08	1.89643e+08	1.68017e+08	2.41507e+08	2.06468e+08	1.8472e+08	1.92019e+08	1.32915e+08	1.7547e+08	1.66489e+08	1.61856e+08	1.98604e+08	29	30	30	43	32	36	38	39	35	33	35	37	29.1995	29.8031	30.0667	32.8926	34.8501	37.0056	29.6898	34.9161	0.0126384
P50225	Sulfotransferase 1A1 OS=Homo sapiens OX=9606 GN=SULT1A1 PE=1 SV=3 - [ST1A1_HUMAN]	34.1432	200	1.55465e+08	2.15509e+08	2.0259e+08	9.45053e+07	7.86168e+07	1.22187e+08	1.19954e+08	1.02565e+08	1.24042e+08	1.66602e+08	1.40973e+08	1.89513e+08	19	22	22	16	12	11	14	11	13	20	20	20	19.1307	21.8556	22.0489	19.9349	19.9144	20.003	21.0118	19.9508	0.323288
Q99832	T-complex protein 1 subunit eta OS=Homo sapiens OX=9606 GN=CCT7 PE=1 SV=2 - [TCPH_HUMAN]	59.3289	413	1.54567e+08	1.93648e+08	1.30016e+08	6.9145e+07	1.62386e+08	6.9511e+07	67271144	1.56884e+08	1.42812e+08	1.3622e+08	1.37127e+08	1.02119e+08	38	36	34	29	38	30	24	33	38	44	41	28	38.2614	35.7637	34.0756	43.8567	40.8244	28.0043	36.0336	37.5618	0.77547
O00148	ATP-dependent RNA helicase DDX39A OS=Homo sapiens OX=9606 GN=DDX39A PE=1 SV=2 - [DX39A_HUMAN]	49.098	294	1.53726e+08	1.96447e+08	1.70362e+08	1.67236e+08	1.17333e+08	1.455e+08	1.89022e+08	1.53826e+08	1.46405e+08	1.68484e+08	1.55274e+08	1.6629e+08	24	24	24	27	22	22	29	23	22	26	26	25	24.1651	23.8425	24.0534	25.9153	25.8887	25.0038	24.0203	25.6026	0.00729286
Q13838	Spliceosome RNA helicase DDX39B OS=Homo sapiens OX=9606 GN=DDX39B PE=1 SV=1 - [DX39B_HUMAN]	48.9599	389	1.53726e+08	1.96447e+08	1.70362e+08	1.67236e+08	1.17333e+08	1.455e+08	1.89022e+08	1.53826e+08	1.46405e+08	1.70685e+08	1.55274e+08	1.6629e+08	30	33	32	33	29	32	34	34	31	36	34	31	30.2063	32.7834	32.0712	35.8828	33.8544	31.0047	31.687	33.5806	0.304738
Q15365	Poly(rC)-binding protein 1 OS=Homo sapiens OX=9606 GN=PCBP1 PE=1 SV=2 - [PCBP1_HUMAN]	37.4739	180	1.52221e+08	1.15158e+08	1.279e+08	1.33498e+08	1.06149e+08	1.27561e+08	1.21181e+08	1.17006e+08	1.10614e+08	9.90784e+07	9.3358e+07	1.14134e+08	15	17	14	15	14	17	14	13	14	15	14	18	15.1032	16.8884	14.0311	14.9512	13.9401	18.0027	15.3409	15.6313	0.853847
P12956	X-ray repair cross-complementing protein 6 OS=Homo sapiens OX=9606 GN=XRCC6 PE=1 SV=2 - [XRCC6_HUMAN]	69.7991	512	1.51908e+08	1.77975e+08	1.36581e+08	1.74071e+08	1.14976e+08	1.36038e+08	1.91133e+08	1.52696e+08	1.5064e+08	148844590	1.38658e+08	1.5602e+08	43	38	37	44	38	43	46	45	44	46	42	46	43.2958	37.7506	37.0823	45.8502	41.8202	46.007	39.3762	44.5591	0.096846
P62942	Peptidyl-prolyl cis-trans isomerase FKBP1A OS=Homo sapiens OX=9606 GN=FKBP1A PE=1 SV=2 - [FKB1A_HUMAN]	11.9431	46	1.51817e+08	1.3854e+08	1.52588e+08	1.06086e+08	8.0207e+07	1.0556e+08	1.71128e+08	128068437	1.29217e+08	1.01071e+08	1.32926e+08	1.53673e+08	4	3	4	3	4	4	4	4	4	4	4	4	4.02751	2.98031	4.0089	3.98698	3.98287	4.00061	3.67224	3.99015	0.410241
O95757	Heat shock 70 kDa protein 4L OS=Homo sapiens OX=9606 GN=HSPA4L PE=1 SV=3 - [HS74L_HUMAN]	94.4525	191	1.50946e+08	1.45404e+08	1.31385e+08	1.02918e+08	8.29777e+07	8.07504e+07	7.18229e+07	9.0412e+07	5.9097e+07	7.04599e+07	7.62993e+07	1.09542e+08	15	21	19	14	12	14	18	15	14	15	14	20	15.1032	20.8622	19.0423	14.9512	13.9401	20.003	18.3359	16.2981	0.465862
P13010	X-ray repair cross-complementing protein 5 OS=Homo sapiens OX=9606 GN=XRCC5 PE=1 SV=3 - [XRCC5_HUMAN]	82.6523	506	1.50896e+08	1.58886e+08	1.33871e+08	2.12626e+08	9.7245e+07	1.5288e+08	2.28027e+08	1.44296e+08	1.49074e+08	1.66211e+08	1.12577e+08	1.17445e+08	40	44	41	41	36	38	50	46	43	43	43	41	40.2751	43.7112	41.0912	42.86	42.8159	41.0062	41.6925	42.2274	0.679613
Q01518	Adenylyl cyclase-associated protein 1 OS=Homo sapiens OX=9606 GN=CAP1 PE=1 SV=5 - [CAP1_HUMAN]	51.8687	415	1.50448e+08	1.81383e+08	1.62658e+08	1.70586e+08	1.08989e+08	1.53719e+08	1.71024e+08	1.32868e+08	1.28424e+08	1.54855e+08	1.2671e+08	2.04542e+08	34	32	37	34	33	37	35	36	35	35	34	33	34.2339	31.79	37.0823	34.886	33.8544	33.005	34.3687	33.9152	0.793758
P07602	Prosaposin OS=Homo sapiens OX=9606 GN=PSAP PE=1 SV=2 - [SAP_HUMAN]	58.0739	166	1.46248e+08	1.44779e+08	1.56629e+08	1.55357e+08	1.43473e+08	1.73623e+08	1.30148e+08	9.54329e+07	9.75219e+07	113224351	1.37202e+08	1.59279e+08	16	12	13	15	16	16	13	12	12	13	15	13	16.1101	11.9212	13.0289	12.9577	14.9358	13.002	13.6867	13.6318	0.970845
Q07021	Complement component 1 Q subcomponent-binding protein, mitochondrial OS=Homo sapiens OX=9606 GN=C1QBP PE=1 SV=1 - [C1QBP_HUMAN]	31.3426	199	1.45981e+08	1.71069e+08	1.91034e+08	1.88221e+08	1.42962e+08	1.43159e+08	1.5076e+08	1.05257e+08	1.44242e+08	9.16246e+07	1.05171e+08	1.57582e+08	17	13	17	14	17	18	19	17	19	14	16	18	17.1169	12.9147	17.0378	13.9544	15.9315	18.0027	15.6898	15.9629	0.887649
P55786	Puromycin-sensitive aminopeptidase OS=Homo sapiens OX=9606 GN=NPEPPS PE=1 SV=2 - [PSA_HUMAN]	103.211	552	1.45864e+08	1.4626e+08	1.4297e+08	1.30661e+08	1.41472e+08	1.13026e+08	6.9033e+07	1.23676e+08	8.69935e+07	9.24483e+07	8.4903e+07	1.13465e+08	47	51	49	51	53	47	38	46	42	45	42	41	47.3233	50.6653	49.109	44.8535	41.8202	41.0062	49.0325	42.56	0.0129957
P30153	Serine/threonine-protein phosphatase 2A 65 kDa regulatory subunit A alpha isoform OS=Homo sapiens OX=9606 GN=PPP2R1A PE=1 SV=4 - [2AAA_HUMAN]	65.2669	496	1.43283e+08	1.74937e+08	1.44598e+08	1.30169e+08	1.36082e+08	1.23433e+08	1.13749e+08	1.284e+08	1.22555e+08	1.07489e+08	7.9811e+07	1.31554e+08	45	41	40	48	50	39	35	36	36	44	42	40	45.3095	40.7309	40.089	43.8567	41.8202	40.0061	42.0431	41.8943	0.943828
P61586	Transforming protein RhoA OS=Homo sapiens OX=9606 GN=RHOA PE=1 SV=1 - [RHOA_HUMAN]	21.7541	231	1.42986e+08	1.77668e+08	1.67721e+08	1.79946e+08	1.79643e+08	1.96576e+08	1.90563e+08	1.38029e+08	1.3639e+08	1.05717e+08	1.26965e+08	1.55599e+08	17	20	20	21	20	21	21	17	20	17	20	17	17.1169	19.8687	20.0445	16.9446	19.9144	17.0026	19.0101	17.9539	0.481872
P78417	Glutathione S-transferase omega-1 OS=Homo sapiens OX=9606 GN=GSTO1 PE=1 SV=2 - [GSTO1_HUMAN]	27.548	206	141243995	145217194	1.4077e+08	1.40298e+08	1.35368e+08	1.51546e+08	1.4854e+08	128066350	1.34737e+08	1.01784e+08	1.1016e+08	1.17616e+08	17	16	17	18	16	20	18	18	18	16	17	15	17.1169	15.895	17.0378	15.9479	16.9272	15.0023	16.6832	15.9591	0.347989
P31939	Bifunctional purine biosynthesis protein PURH OS=Homo sapiens OX=9606 GN=ATIC PE=1 SV=3 - [PUR9_HUMAN]	64.5753	606	1.40541e+08	2.08418e+08	1.20639e+08	1.26327e+08	1.26506e+08	1.16084e+08	1.51369e+08	1.2595e+08	1.52382e+08	1.02966e+08	1.30775e+08	1.16974e+08	52	48	52	48	49	47	56	52	50	51	47	54	52.3577	47.685	52.1157	50.8339	46.7988	54.0082	50.7194	50.547	0.949919
P18085	ADP-ribosylation factor 4 OS=Homo sapiens OX=9606 GN=ARF4 PE=1 SV=3 - [ARF4_HUMAN]	20.4977	143	1.39158e+08	1.32079e+08	1.85353e+08	1.37114e+08	1.01564e+08	1.4743e+08	1.19551e+08	1.15079e+08	1.32905e+08	1.26483e+08	1.232e+08	1.76596e+08	11	14	11	13	12	11	11	12		14	15	13	11.0757	13.9081	11.0245	13.9544	14.9358	13.002	12.0028	13.9641	0.150373
P04181	Ornithine aminotransferase, mitochondrial OS=Homo sapiens OX=9606 GN=OAT PE=1 SV=1 - [OAT_HUMAN]	48.5042	290	1.38254e+08	1.95775e+08	1.51736e+08	1.17135e+08	1.07334e+08	1.56591e+08	1.29967e+08	1.19512e+08	1.28127e+08	1.03405e+08	1.24094e+08	1.18798e+08	27	26	29	26	23	25	19	23	24	23	23	22	27.1857	25.8294	29.0645	22.9251	22.9015	22.0034	27.3599	22.61	0.00853378
P61970	Nuclear transport factor 2 OS=Homo sapiens OX=9606 GN=NUTF2 PE=1 SV=1 - [NTF2_HUMAN]	14.469	144	1.37932e+08	1.76958e+08	1.80807e+08	1.50856e+08	1.05892e+08	1.40085e+08	145126080	1.18528e+08	1.26415e+08	1.57917e+08	1.93408e+08	2.12887e+08	12	11	11	11	11	12	11	11	11	14	14	15	12.0825	10.9278	11.0245	13.9544	13.9401	15.0023	11.3449	14.2989	0.00442857
P15121	Aldo-keto reductase family 1 member B1 OS=Homo sapiens OX=9606 GN=AKR1B1 PE=1 SV=3 - [ALDR_HUMAN]	35.8305	221	1.37467e+08	1.45448e+08	1.39552e+08	1.69735e+08	1.47646e+08	144781528	1.32174e+08	1.03341e+08	1.07587e+08	1.18652e+08	121129745	1.48357e+08	19	16	19	19	19	23	19	19	17	16	17	18	19.1307	15.895	19.0423	15.9479	16.9272	18.0027	18.0227	16.9593	0.432057
P18206	Vinculin OS=Homo sapiens OX=9606 GN=VCL PE=1 SV=4 - [VINC_HUMAN]	123.722	719	1.37304e+08	2.7413e+08	1.59264e+08	1.35341e+08	1.158e+08	1.11377e+08	1.01002e+08	9.54139e+07	9.69284e+07	1.11007e+08	9.79139e+07	1.0706e+08	63	66	68	59	57	57	63	58	49	60	59	60	63.4333	65.5669	68.1513	59.8046	58.7474	60.0091	65.7172	59.5204	0.0119949
P31949	Protein S100-A11 OS=Homo sapiens OX=9606 GN=S100A11 PE=1 SV=2 - [S10AB_HUMAN]	11.7328	113	135879081	1.31972e+08	1.48066e+08	2.12565e+08	1.08889e+08	1.18424e+08	1.67373e+08	1.45363e+08	1.36108e+08	1.39238e+08	1.5477e+08	1.49962e+08	11	9	7	10	10	11	10	9	9	10	8	9	11.0757	8.94094	7.01557	9.96744	7.96575	9.00137	9.01072	8.97819	0.981335
P30084	Enoyl-CoA hydratase, mitochondrial OS=Homo sapiens OX=9606 GN=ECHS1 PE=1 SV=4 - [ECHM_HUMAN]	31.3671	163	1.35693e+08	9.94799e+07	1.37571e+08	6.57876e+07	9.8595e+07	8.99526e+07	6.73874e+07	8.91182e+07	1.18639e+08	8.62574e+07	6.7693e+07	1.11108e+08	18	17	16	12	13	12	12	13	12	12	14	12	18.1238	16.8884	16.0356	11.9609	13.9401	12.0018	17.0159	12.6343	0.00794206
P49321	Nuclear autoantigenic sperm protein OS=Homo sapiens OX=9606 GN=NASP PE=1 SV=2 - [NASP_HUMAN]	85.1861	256	1.35196e+08	1.63194e+08	1.37947e+08	1.21438e+08	1.2609e+08	1.38574e+08	1.55563e+08	9.60836e+07	7.46209e+07	9.62231e+07	7.47253e+07	1.17974e+08	21	21	27	23	20	22	18	18	15	23	24	24	21.1444	20.8622	27.0601	22.9251	23.8972	24.0037	23.0222	23.6087	0.78898
P04080	Cystatin-B OS=Homo sapiens OX=9606 GN=CSTB PE=1 SV=2 - [CYTB_HUMAN]	11.1326	124	1.33139e+08	1.23771e+08	1.09463e+08	9.78346e+07	1.20151e+08	1.06448e+08	8.6699e+07	1.05006e+08	1.01788e+08	7.84852e+07	7.97487e+07	8.50389e+07	10	8	12	10	9	13	10	13	11	8	8	12	10.0688	7.9475	12.0267	7.97395	7.96575	12.0018	10.0143	9.31384	0.71507
P63220	40S ribosomal protein S21 OS=Homo sapiens OX=9606 GN=RPS21 PE=1 SV=1 - [RS21_HUMAN]	9.10557	30	1.32446e+08	1.23437e+08	7.84527e+07	6.7731e+07	6.4733e+07	1.06345e+08	1.35762e+08	8.24246e+07	9.55214e+07	9.95684e+07	8.78674e+07	7.4579e+07			3	4	3	6	3	4	3			4	-	-	3.00667	-	-	4.00061	3.00667	4.00061	#DIV/0!
Q9BRA2	Thioredoxin domain-containing protein 17 OS=Homo sapiens OX=9606 GN=TXNDC17 PE=1 SV=1 - [TXD17_HUMAN]	13.9318	121	1.30739e+08	1.33182e+08	1.15749e+08	1.122e+08	9.32959e+07	1.14848e+08	1.12413e+08	6.95591e+07	8.63042e+07	8.72966e+07	9.03212e+07	9.87832e+07	11	11	12	10	9	9	10	10	9	10	10	10	11.0757	10.9278	12.0267	9.96744	9.95718	10.0015	11.3434	9.97538	0.016536
P55209	Nucleosome assembly protein 1-like 1 OS=Homo sapiens OX=9606 GN=NAP1L1 PE=1 SV=1 - [NP1L1_HUMAN]	45.3459	173	1.30337e+08	1.25702e+08	1.23487e+08	1.39207e+08	1.30349e+08	1.30325e+08	1.4977e+08	1.60645e+08	1.47555e+08	8.71517e+07	8.932e+07	1.18663e+08	13	15	13	15	14	13	15	17	14	14	15	15	13.0894	14.9016	13.0289	13.9544	14.9358	15.0023	13.6733	14.6308	0.244041
P19105	Myosin regulatory light chain 12A OS=Homo sapiens OX=9606 GN=MYL12A PE=1 SV=2 - [ML12A_HUMAN]	19.7815	178	1.27819e+08	2.09621e+08	2.14844e+08	1.38764e+08	1.36071e+08	1.73928e+08	1.63257e+08	2.22429e+08	2.19938e+08	1.98052e+08	2.31437e+08	2.29302e+08	12	14	12	13	14	15	12	18	19	16	19	14	12.0825	13.9081	12.0267	15.9479	18.9186	14.0021	12.6725	16.2896	0.0809122
Q9BWD1	Acetyl-CoA acetyltransferase, cytosolic OS=Homo sapiens OX=9606 GN=ACAT2 PE=1 SV=2 - [THIC_HUMAN]	41.3244	241	1.27662e+08	1.02812e+08	1.41321e+08	7.5061e+07	6.26378e+07	9.77736e+07	1.52789e+08	1.0412e+08	7.23993e+07	1.96777e+08	1.14102e+08	2.45247e+08	17	17	22	13	16	16	19	18	15	25	33	30	17.1169	16.8884	22.0489	24.9186	32.8587	30.0046	18.6848	29.2606	0.0210661
Q01105	Protein SET OS=Homo sapiens OX=9606 GN=SET PE=1 SV=3 - [SET_HUMAN]	33.4687	144	1.27426e+08	1.38363e+08	1.5374e+08	3.07268e+08	2.05835e+08	2.34802e+08	3.25145e+08	2.58184e+08	2.28768e+08	8.38707e+07	6.7528e+07	1.30136e+08	12	12	12	13	14	14	14	13	13	8	9	10	12.0825	11.9212	12.0267	7.97395	8.96146	10.0015	12.0102	8.97898	0.00669168
O75531	Barrier-to-autointegration factor OS=Homo sapiens OX=9606 GN=BANF1 PE=1 SV=1 - [BAF_HUMAN]	10.052	104	1.27261e+08	1.38158e+08	1.35757e+08	1.87326e+08	1.27057e+08	1.52551e+08	1.5811e+08	7.04596e+07	9.69673e+07	7.99125e+07	7.0079e+07	1.29193e+08	8	9	9	9	10	9	10	8	6	8	8	10	8.05503	8.94094	9.02002	7.97395	7.96575	10.0015	8.67199	8.64707	0.974902
P46777	60S ribosomal protein L5 OS=Homo sapiens OX=9606 GN=RPL5 PE=1 SV=3 - [RL5_HUMAN]	34.3407	290	1.25951e+08	1.45514e+08	1.26557e+08	1.42815e+08	1.26142e+08	1.49993e+08	1.59384e+08	1.66113e+08	1.71561e+08	1.3086e+08	1.26109e+08	1.78238e+08	19	21	25	25	25	23	27	25	27	24	25	24	19.1307	20.8622	25.0556	23.9219	24.893	24.0037	21.6828	24.2728	0.220659
Q00839	Heterogeneous nuclear ribonucleoprotein U OS=Homo sapiens OX=9606 GN=HNRNPU PE=1 SV=6 - [HNRPU_HUMAN]	90.528	368	1.25534e+08	2.15695e+08	2.29373e+08	2.34676e+08	1.58413e+08	2.05742e+08	2.35221e+08	2.6575e+08	2.81048e+08	1.50499e+08	1.49141e+08	1.64912e+08	24	26	30	33	30	33	35	31	38	30	28	30	24.1651	25.8294	30.0667	29.9023	27.8801	30.0046	26.6871	29.2623	0.244289
Q01469	Fatty acid-binding protein 5 OS=Homo sapiens OX=9606 GN=FABP5 PE=1 SV=3 - [FABP5_HUMAN]	15.1546	80	1.25294e+08	8.04385e+07	1.30945e+08	1.06833e+08	9.67527e+07	1.05308e+08	9.26954e+07	8.72293e+07	9.00886e+07	2.80912e+07	2.83164e+07	3.03862e+07	8	6	8	7	8	8	8	8	8	4	4	3	8.05503	5.96062	8.0178	3.98698	3.98287	3.00046	7.34448	3.65677	0.00855401
P08133	Annexin A6 OS=Homo sapiens OX=9606 GN=ANXA6 PE=1 SV=3 - [ANXA6_HUMAN]	75.8256	598	1.25246e+08	1.60064e+08	1.33694e+08	1.02588e+08	9.25341e+07	9.82004e+07	1.02014e+08	9.47705e+07	9.47783e+07	1.00839e+08	1.05316e+08	1.36318e+08	50	52	51	46	43	47	51	47	46	54	55	56	50.3439	51.6587	51.1135	53.8242	54.7645	56.0085	51.0387	54.8657	0.00660202
O60814	Histone H2B type 1-K OS=Homo sapiens OX=9606 GN=H2BC12 PE=1 SV=3 - [H2B1K_HUMAN]	13.8816	18	1.22202e+08	1.39486e+08	1.82322e+08	1.06731e+08	1.20231e+08	1.04093e+08	9.4259e+07	1.28298e+08	1.05287e+08	7.67236e+07	3.85831e+07	7.00562e+07	3			5						4	3	3	3.02063	-	-	3.98698	2.98715	3.00046	3.02063	3.32486	#DIV/0!
Q99798	Aconitate hydratase, mitochondrial OS=Homo sapiens OX=9606 GN=ACO2 PE=1 SV=2 - [ACON_HUMAN]	85.3719	384	1.20629e+08	9.13229e+07	9.23518e+07	1.25308e+08	1.3148e+08	5.49184e+07	1.08472e+08	4.4947e+07	5.63642e+07	1.2034e+08	5.13612e+07	5.56221e+07	35	30	37	31	31	27	38	31	28	31	33	32	35.2407	29.8031	37.0823	30.8991	32.8587	32.0049	34.0421	31.9209	0.400625
Q15819	Ubiquitin-conjugating enzyme E2 variant 2 OS=Homo sapiens OX=9606 GN=UBE2V2 PE=1 SV=4 - [UB2V2_HUMAN]	16.3522	70	1.188e+08	1.51062e+08	1.16617e+08	9.55237e+07	1.00886e+08	1.06039e+08	9.18908e+07	77438109	9.89052e+07	8.56508e+07	9.05931e+07	8.94706e+07	6	6	6	6	6	6	6	6	5	5	6	6	6.04127	5.96062	6.01335	4.98372	5.97431	6.00091	6.00508	5.65298	0.353249
P63000	Ras-related C3 botulinum toxin substrate 1 OS=Homo sapiens OX=9606 GN=RAC1 PE=1 SV=1 - [RAC1_HUMAN]	21.4362	106	1.16747e+08	1.15783e+08	1.01472e+08	1.28788e+08	1.19433e+08	1.37546e+08	116811052	1.13086e+08	8.87857e+07	9.16332e+07	9.89823e+07	1.16587e+08	8	10	8	9	10	10	10	9	9	7	7	9	8.05503	9.93437	8.0178	6.97721	6.97003	9.00137	8.66907	7.64954	0.332635
Q9Y266	Nuclear migration protein nudC OS=Homo sapiens OX=9606 GN=NUDC PE=1 SV=1 - [NUDC_HUMAN]	38.2191	245	1.16122e+08	1.25438e+08	1.16553e+08	1.31158e+08	1.25119e+08	1.05668e+08	8.12542e+07	9.07722e+07	9.66303e+07	8.90742e+07	1.02892e+08	9.7834e+07	22	22	22	21	22	21	20	20	18	17	18	22	22.1513	21.8556	22.0489	16.9446	17.9229	22.0034	22.0186	18.957	0.119722
P28066	Proteasome subunit alpha type-5 OS=Homo sapiens OX=9606 GN=PSMA5 PE=1 SV=3 - [PSA5_HUMAN]	26.3942	158	1.15525e+08	1.1837e+08	1.42458e+08	1.11515e+08	1.25586e+08	1.17043e+08	1.38629e+08	1.22611e+08	1.19577e+08	8.93129e+07	7.6404e+07	9.67412e+07	13	12	13	14	13	14	15	14	14	13	11	12	13.0894	11.9212	13.0289	12.9577	10.9529	12.0018	12.6799	11.9708	0.363662
P16152	Carbonyl reductase [NADPH] 1 OS=Homo sapiens OX=9606 GN=CBR1 PE=1 SV=3 - [CBR1_HUMAN]	30.3559	246	1.13299e+08	1.45664e+08	1.15285e+08	1.60588e+08	1.61085e+08	1.21241e+08	1.08495e+08	7.91146e+07	9.99861e+07	1.10883e+08	8.85314e+07	8.73813e+07	19	20	20	20	21	24	23	19	20	20	20	20	19.1307	19.8687	20.0445	19.9349	19.9144	20.003	19.6813	19.9508	0.392248
P26639	Threonine--tRNA ligase 1, cytoplasmic OS=Homo sapiens OX=9606 GN=TARS1 PE=1 SV=3 - [SYTC_HUMAN]	83.3819	545	1.12742e+08	1.33531e+08	1.02102e+08	9.72577e+07	9.06425e+07	9.66163e+07	9.15883e+07	9.54571e+07	9.50703e+07	9.29117e+07	8.83187e+07	9.3894e+07	50	48	50	47	45	48	41	37	43	47	41	48	50.3439	47.685	50.1112	46.847	40.8244	48.0073	49.38	45.2262	0.156279
O15067	Phosphoribosylformylglycinamidine synthase OS=Homo sapiens OX=9606 GN=PFAS PE=1 SV=4 - [PUR4_HUMAN]	144.643	345	1.10606e+08	1.46609e+08	1.20987e+08	1.19821e+08	8.62254e+07	1.00923e+08	1.20864e+08	8.37337e+07	7.60922e+07	8.13388e+07	8.2959e+07	1.06249e+08	30	28	30	28	34	29	28	28	24	26	31	29	30.2063	27.8162	30.0667	25.9153	30.8673	29.0044	29.3631	28.5957	0.663921
Q9NTK5	Obg-like ATPase 1 OS=Homo sapiens OX=9606 GN=OLA1 PE=1 SV=2 - [OLA1_HUMAN]	44.7153	191	105342453	1.3991e+08	1.17789e+08	1.40102e+08	1.05327e+08	1.30832e+08	1.04939e+08	7.77146e+07	8.22966e+07	1.14726e+08	6.37009e+07	1.13262e+08	17	16	12	19	14	15	16	12	19	15	16	20	17.1169	15.895	12.0267	14.9512	15.9315	20.003	15.0129	16.9619	0.421541
P13797	Plastin-3 OS=Homo sapiens OX=9606 GN=PLS3 PE=1 SV=4 - [PLST_HUMAN]	70.7662	497	1.05229e+08	1.88202e+08	1.28442e+08	1.45884e+08	8.43889e+07	8.39339e+07	7.00657e+07	6.11345e+07	9.31737e+07	1.00791e+08	1.26486e+08	8.18973e+07	45	49	48	48	33	41	40	30	31	45	48	39	45.3095	48.6784	48.1068	44.8535	47.7945	39.0059	47.3649	43.8846	0.279511
P60900	Proteasome subunit alpha type-6 OS=Homo sapiens OX=9606 GN=PSMA6 PE=1 SV=1 - [PSA6_HUMAN]	27.3818	127	1.05029e+08	1.04956e+08	1.00466e+08	8.13798e+07	8.49104e+07	8.11983e+07	9.00742e+07	9.3565e+07	7.57956e+07	6.35206e+07	4.8282e+07	5.20251e+07	10	10	11	10	8	9	12	11	12	11	11	12	10.0688	9.93437	11.0245	10.9642	10.9529	12.0018	10.3425	11.3063	0.119816
P46940	Ras GTPase-activating-like protein IQGAP1 OS=Homo sapiens OX=9606 GN=IQGAP1 PE=1 SV=1 - [IQGA1_HUMAN]	189.134	921	1.04787e+08	1.50577e+08	1.53813e+08	9.65505e+07	9.15377e+07	1.03556e+08	8.24364e+07	7.24313e+07	8.93212e+07	9.4196e+07	1.05537e+08	1.09805e+08	80	91	87	80	72	82	64	50	48	84	92	91	80.5503	90.4028	87.1935	83.7265	91.6061	91.0139	86.0489	88.7821	0.517116
P14324	Farnesyl pyrophosphate synthase OS=Homo sapiens OX=9606 GN=FDPS PE=1 SV=4 - [FPPS_HUMAN]	48.2446	128	1.04524e+08	1.21471e+08	1.1101e+08	1.1166e+08	1.1368e+08	8.46243e+07	1.07998e+08	1.01522e+08	1.00524e+08	1.01712e+08	1.26041e+08	1.17624e+08	8	11	10	13	11	6	12	10	9	11	13	14	8.05503	10.9278	10.0222	10.9642	12.9443	14.0021	9.66836	12.6369	0.0732107
P13693	Translationally-controlled tumor protein OS=Homo sapiens OX=9606 GN=TPT1 PE=1 SV=1 - [TCTP_HUMAN]	19.5826	121	1.04403e+08	1.3304e+08	1.28752e+08	8.43798e+07	9.90895e+07	1.26738e+08	1.16906e+08	9.39834e+07	7.9558e+07	9.10932e+07	1.16268e+08	1.53312e+08	12	8	11	13	9	11	11	8	6	11	10	11	12.0825	7.9475	11.0245	10.9642	9.95718	11.0017	10.3515	10.641	0.832981
P58107	Epiplakin OS=Homo sapiens OX=9606 GN=EPPK1 PE=1 SV=3 - [EPIPL_HUMAN]	555.316	120	1.04342e+08	6.44163e+06	0	0	2.92269e+07	1.92981e+06	0	1.62862e+07	6.54483e+07	2.06286e+07	8.98319e+06	0	49	2			14			7	36	7	5		49.337	1.98687	-	6.97721	4.97859	-	25.662	5.9779	0.493526
P50213	Isocitrate dehydrogenase [NAD] subunit alpha, mitochondrial OS=Homo sapiens OX=9606 GN=IDH3A PE=1 SV=1 - [IDH3A_HUMAN]	39.5661	175	1.04336e+08	1.31572e+08	9.48368e+07	7.9427e+07	8.40909e+07	8.46232e+07	6.12e+07	6.96439e+07	8.40412e+07	6.09428e+07	7.42731e+07	5.88097e+07	15	16	14	16	16	14	14	12	14	15	13	16	15.1032	15.895	14.0311	14.9512	12.9443	16.0024	15.0098	14.6326	0.736932
Q9H2U2	Inorganic pyrophosphatase 2, mitochondrial OS=Homo sapiens OX=9606 GN=PPA2 PE=1 SV=2 - [IPYR2_HUMAN]	37.896	54	1.03569e+08	1.05188e+08	9.54992e+07	8.86472e+07	9.25277e+07	8.89088e+07	9.91508e+07	6.75461e+07	1.06853e+08	8.60786e+07	1.85251e+08	7.8974e+07	5	5	4	5	5	7	4	3	4	4	4	4	5.03439	4.96719	4.0089	3.98698	3.98287	4.00061	4.67016	3.99015	0.10933
Q9HC38	Glyoxalase domain-containing protein 4 OS=Homo sapiens OX=9606 GN=GLOD4 PE=1 SV=1 - [GLOD4_HUMAN]	34.7713	233	1.03185e+08	1.46429e+08	1.16968e+08	9.38213e+07	7.78382e+07	8.28518e+07	7.86252e+07	7.38294e+07	6.98241e+07	8.24378e+07	7.1419e+07	1.08575e+08	20	19	24	20	15	19	20	18	16	21	17	24	20.1376	18.8753	24.0534	20.9316	16.9272	24.0037	21.0221	20.6208	0.883686
P61077	Ubiquitin-conjugating enzyme E2 D3 OS=Homo sapiens OX=9606 GN=UBE2D3 PE=1 SV=1 - [UB2D3_HUMAN]	16.6764	10	1.03087e+08	1.77376e+08	1.00894e+08	1.24484e+07	1.25089e+07	9.71138e+07	0	0	0	0	0	3.24202e+07	3		3			4							3.02063	-	3.00667	-	-	-	3.01365	#DIV/0!	#DIV/0!
O14561	Acyl carrier protein, mitochondrial OS=Homo sapiens OX=9606 GN=NDUFAB1 PE=1 SV=3 - [ACPM_HUMAN]	17.406	44	1.0292e+08	8.77422e+07	1.26547e+08	9.82705e+07	8.22573e+07	1.20432e+08	87640507	6.00598e+07	8.78137e+07	3.25739e+07	4.3001e+07	3.46075e+07	3	5	4	4	5	4	3	4	3	3	3	3	3.02063	4.96719	4.0089	2.99023	2.98715	3.00046	3.99891	2.99261	0.147832
P49721	Proteasome subunit beta type-2 OS=Homo sapiens OX=9606 GN=PSMB2 PE=1 SV=1 - [PSB2_HUMAN]	22.8217	78	1.02425e+08	7.64458e+07	8.16795e+07	6.04994e+07	5.87553e+07	6.572e+07	9.4427e+07	9.85757e+07	9.29383e+07	3.65527e+07	3.48011e+07	4.175e+07	8	5	7	5	7	7	7	7	8	5	6	6	8.05503	4.96719	7.01557	4.98372	5.97431	6.00091	6.67926	5.65298	0.348333
P0C0S5	Histone H2A.Z OS=Homo sapiens OX=9606 GN=H2AZ1 PE=1 SV=2 - [H2AZ_HUMAN]	13.5446	98	1.01983e+08	8.82858e+07	8.98858e+07	9.53205e+07	7.03279e+07	9.36445e+07	1.01202e+08	1.06461e+08	9.92219e+07	8.64604e+07	7.88986e+07	1.16293e+08	8	8	8	9	8	8	8	8	9	8	7	9	8.05503	7.9475	8.0178	7.97395	6.97003	9.00137	8.00677	7.98178	0.968097
O14737	Programmed cell death protein 5 OS=Homo sapiens OX=9606 GN=PDCD5 PE=1 SV=3 - [PDCD5_HUMAN]	14.2763	136	1.01181e+08	127820874	1.22291e+08	3.07752e+08	2.67908e+08	3.02764e+08	1.20851e+08	9.46643e+07	7.8975e+07	9.14007e+07	9.25186e+07	1.25187e+08	8	11	12	16	14	17	11	8	10	8	9	12	8.05503	10.9278	12.0267	7.97395	8.96146	12.0018	10.3365	9.64575	0.704388
Q00610	Clathrin heavy chain 1 OS=Homo sapiens OX=9606 GN=CLTC PE=1 SV=5 - [CLH1_HUMAN]	191.493	510	1.00265e+08	1.01429e+08	6.96298e+07	3.97148e+07	9.00488e+07	5.36123e+07	1.29241e+07	7.77848e+07	88700925	3.67224e+07	4.04413e+07	4.24429e+07	59	59	53	18	65	37	6	66	60	25	34	28	59.4058	58.6128	53.1179	24.9186	33.8544	28.0043	57.0455	28.9258	0.00101977
P49419	Alpha-aminoadipic semialdehyde dehydrogenase OS=Homo sapiens OX=9606 GN=ALDH7A1 PE=1 SV=5 - [AL7A1_HUMAN]	58.4501	218	1.00123e+08	1.37315e+08	1.14038e+08	8.70046e+07	6.70387e+07	7.83133e+07	7.48212e+07	5.27036e+07	5.99869e+07	7.70178e+07	1.00524e+08	1.17954e+08	19	20	20	19	17	17	15	15	15	20	20	21	19.1307	19.8687	20.0445	19.9349	19.9144	21.0032	19.6813	20.2841	0.256433
Q9UBT2	SUMO-activating enzyme subunit 2 OS=Homo sapiens OX=9606 GN=UBA2 PE=1 SV=2 - [SAE2_HUMAN]	71.1792	332	1.00087e+08	9.85413e+07	8.68778e+07	1.0975e+08	1.35019e+08	1.19967e+08	6.69967e+07	8.22382e+07	8.76255e+07	8.52263e+07	7.84481e+07	9.15553e+07	25	29	25	33	37	34	22	27	25	25	25	25	25.172	28.8097	25.0556	24.9186	24.893	25.0038	26.3458	24.9385	0.317368
P31153	S-adenosylmethionine synthase isoform type-2 OS=Homo sapiens OX=9606 GN=MAT2A PE=1 SV=1 - [METK2_HUMAN]	43.6333	194	9.99771e+07	8.85376e+07	9.28736e+07	6.7801e+07	5.85831e+07	6.9618e+07	6.63316e+07	6.74697e+07	6.53111e+07	6.17199e+07	5.71979e+07	8.62849e+07	19	18	17	18	16	17	17	14	11	15	17	15	19.1307	17.8819	17.0378	14.9512	16.9272	15.0023	18.0168	15.6269	0.0549635
O14818	Proteasome subunit alpha type-7 OS=Homo sapiens OX=9606 GN=PSMA7 PE=1 SV=1 - [PSA7_HUMAN]	27.8696	149	9.91591e+07	1.13367e+08	9.88282e+07	9.1251e+07	8.53019e+07	8.00256e+07	1.11694e+08	1.11568e+08	1.03799e+08	8.58425e+07	6.23257e+07	6.45345e+07	13	12	13	14	12	11	14	12	11	12	12	13	13.0894	11.9212	13.0289	11.9609	11.9486	13.002	12.6799	12.3038	0.506385
P00491	Purine nucleoside phosphorylase OS=Homo sapiens OX=9606 GN=PNP PE=1 SV=2 - [PNPH_HUMAN]	32.0972	264	9.90437e+07	1.01067e+08	1.30925e+08	1.42943e+08	1.33362e+08	1.34902e+08	1.15562e+08	1.02963e+08	9.33762e+07	8.34646e+07	7.92164e+07	1.00805e+08	22	19	20	27	24	27	21	24	24	21	18	17	22.1513	18.8753	20.0445	20.9316	17.9229	17.0026	20.357	18.619	0.318104
P61457	Pterin-4-alpha-carbinolamine dehydratase OS=Homo sapiens OX=9606 GN=PCBD1 PE=1 SV=2 - [PHS_HUMAN]	11.992	82	9.88079e+07	8.82214e+07	8.76392e+07	8.16237e+07	6.0753e+07	5.31079e+07	6.0463e+07	5.64116e+07	4.70044e+07	4.77513e+07	4.77899e+07	4.96247e+07	8	7	7	8	7	6	6	6	7	6	6	8	8.05503	6.95406	7.01557	5.98046	5.97431	8.00122	7.34155	6.652	0.417425
P53396	ATP-citrate synthase OS=Homo sapiens OX=9606 GN=ACLY PE=1 SV=3 - [ACLY_HUMAN]	120.762	596	9.85522e+07	1.32123e+08	1.12334e+08	132054028	1.15222e+08	1.32782e+08	8.64855e+07	7.24311e+07	7.55451e+07	8.31379e+07	1.04804e+08	1.03193e+08	46	48	42	55	50	56	46	46	49	49	58	51	46.3164	47.685	42.0934	48.8405	57.7517	51.0078	45.3649	52.5333	0.0863625
P39687	Acidic leucine-rich nuclear phosphoprotein 32 family member A OS=Homo sapiens OX=9606 GN=ANP32A PE=1 SV=1 - [AN32A_HUMAN]	28.5683	112	9.75456e+07	1.0838e+08	8.42758e+07	1.11339e+08	8.49199e+07	8.85613e+07	1.22295e+08	9.59437e+07	9.35994e+07	5.47462e+07	5.39492e+07	6.83339e+07	8	7	7	10	11	9	14	10	12	8	8	8	8.05503	6.95406	7.01557	7.97395	7.96575	8.00122	7.34155	7.98031	0.148378
P54886	Delta-1-pyrroline-5-carboxylate synthase OS=Homo sapiens OX=9606 GN=ALDH18A1 PE=1 SV=2 - [P5CS_HUMAN]	87.2475	157	9.74793e+07	4.78045e+07	1.23908e+07	0	5.5444e+07	0	0	4.77957e+07	5.50496e+07	3.49682e+07	3.95725e+07	1.49266e+07	25	17	5		27			20	28	17	15	3	25.172	16.8884	5.01112	16.9446	14.9358	3.00046	15.6905	11.627	0.607051
P61978	Heterogeneous nuclear ribonucleoprotein K OS=Homo sapiens OX=9606 GN=HNRNPK PE=1 SV=1 - [HNRPK_HUMAN]	50.9444	351	9.68404e+07	1.18693e+08	1.28096e+08	1.51659e+08	1.2416e+08	1.62239e+08	1.27699e+08	1.17174e+08	1.43945e+08	1.00766e+08	8.13171e+07	1.10714e+08	26	27	25	32	30	36	29	28	31	26	31	30	26.1788	26.8228	25.0556	25.9153	30.8673	30.0046	26.0191	28.9291	0.1454
P13804	Electron transfer flavoprotein subunit alpha, mitochondrial OS=Homo sapiens OX=9606 GN=ETFA PE=1 SV=1 - [ETFA_HUMAN]	35.0576	272	9.6624e+07	1.42758e+08	1.43985e+08	1.91526e+08	1.2622e+08	1.47967e+08	8.13944e+07	8.04795e+07	1.10245e+08	89745810	7.82606e+07	1.11227e+08	22	22	24	25	26	23	22	19	24	20	23	22	22.1513	21.8556	24.0534	19.9349	22.9015	22.0034	22.6868	21.6133	0.390586
P04792	Heat shock protein beta-1 OS=Homo sapiens OX=9606 GN=HSPB1 PE=1 SV=2 - [HSPB1_HUMAN]	22.7685	112	9.60955e+07	117598046	7.79476e+07	6.09524e+07	5.84063e+07	4.94126e+07	1.35882e+08	1.58306e+08	1.35079e+08	1.11745e+08	1.00919e+08	1.30478e+08	10	8	7	7	6	7	13	8	11	12	12	11	10.0688	7.9475	7.01557	11.9609	11.9486	11.0017	8.34395	11.6371	0.0263231
P23284	Peptidyl-prolyl cis-trans isomerase B OS=Homo sapiens OX=9606 GN=PPIB PE=1 SV=2 - [PPIB_HUMAN]	23.7275	129	9.5734e+07	1.03533e+08	9.2585e+07	7.3139e+07	6.93965e+07	5.90498e+07	8.10646e+07	7.04381e+07	1.0702e+08	1.06429e+08	8.40833e+07	8.57043e+07	12	10	12	10	7	7	12	12	11	13	12	11	12.0825	9.93437	12.0267	12.9577	11.9486	11.0017	11.3479	11.9693	0.529937
P55060	Exportin-2 OS=Homo sapiens OX=9606 GN=CSE1L PE=1 SV=3 - [XPO2_HUMAN]	110.346	229	9.5256e+07	1.91113e+07	9.77939e+07	2.9821e+07	4.95675e+07	8.29201e+07	6.95227e+07	1.1135e+08	1.21883e+08	5.97152e+07	1.0073e+08	1.02538e+08	16	10	8	23	17	22	16	15	22	26	27	27	16.1101	9.93437	8.0178	25.9153	26.8844	27.0041	11.3541	26.6013	0.00347535
O00410	Importin-5 OS=Homo sapiens OX=9606 GN=IPO5 PE=1 SV=4 - [IPO5_HUMAN]	123.55	414	9.48992e+07	8.591e+07	9.92446e+07	1.10365e+08	9.65334e+07	1.01912e+08	9.12104e+07	8.4263e+07	9.49897e+07	6.9338e+07	4.28131e+07	6.98866e+07	32	33	31	38	37	43	33	40	38	26	32	31	32.2201	32.7834	31.069	25.9153	31.863	31.0047	32.0242	29.5944	0.275114
P62249	40S ribosomal protein S16 OS=Homo sapiens OX=9606 GN=RPS16 PE=1 SV=2 - [RS16_HUMAN]	16.435	14	9.4459e+07	8.05123e+07	61149088	0	7.00018e+07	61398265	7.80642e+07	5.35263e+07	5.15983e+07	3.59694e+07	3.90343e+07	72505250								4	4	3	3		-	-	-	2.99023	2.98715	-	#DIV/0!	2.98869	#DIV/0!
O75131	Copine-3 OS=Homo sapiens OX=9606 GN=CPNE3 PE=1 SV=1 - [CPNE3_HUMAN]	60.0921	141	9.40575e+07	9.23043e+07	6.97593e+07	5.08388e+07	5.03852e+07	6.53537e+07	4.41397e+07	3.93036e+07	4.32422e+07	4.55801e+07	2.69375e+07	4.05603e+07	17	19	17	11	13	11	10	9	7	9	8	10	17.1169	18.8753	17.0378	8.9707	7.96575	10.0015	17.6767	8.97932	0.000490413
Q96KP4	Cytosolic non-specific dipeptidase OS=Homo sapiens OX=9606 GN=CNDP2 PE=1 SV=2 - [CNDP2_HUMAN]	52.8449	281	9.3929e+07	8.89427e+07	7.85668e+07	6.48926e+07	6.22058e+07	8.2638e+07	6.91927e+07	8.07558e+07	8.20105e+07	5.1667e+07	6.51939e+07	6.72057e+07	26	29	26	21	19	24	24	25	18	19	24	26	26.1788	28.8097	26.0578	18.9381	23.8972	26.004	27.0155	22.9464	0.1487
P19623	Spermidine synthase OS=Homo sapiens OX=9606 GN=SRM PE=1 SV=1 - [SPEE_HUMAN]	33.8027	184	93280560	1.2487e+08	1.17898e+08	8.72637e+07	9.77076e+07	9.60208e+07	8.33493e+07	7.18953e+07	8.94061e+07	7.25854e+07	6.80838e+07	71940064	15	15	13	17	16	15	20	19	13	12	15	14	15.1032	14.9016	13.0289	11.9609	14.9358	14.0021	14.3446	13.6329	0.552571
P48735	Isocitrate dehydrogenase [NADP], mitochondrial OS=Homo sapiens OX=9606 GN=IDH2 PE=1 SV=2 - [IDHP_HUMAN]	50.8769	232	9.23844e+07	1.1914e+08	9.64616e+07	5.86065e+07	7.83703e+07	5.36642e+07	1.69877e+07	7.03694e+07	8.36533e+07	7.71614e+07	80779332	9.2709e+07	21	26	23	13	20	13	4	22	21	25	21	23	21.1444	25.8294	23.0512	24.9186	20.9101	23.0035	23.3417	22.9441	0.834744
P13796	Plastin-2 OS=Homo sapiens OX=9606 GN=LCP1 PE=1 SV=6 - [PLSL_HUMAN]	70.2439	521	9.17022e+07	1.46842e+08	1.33385e+08	1.35647e+08	6.93936e+07	8.4926e+07	9.19876e+07	8.1346e+07	9.06698e+07	8.15561e+07	1.08275e+08	86381737	51	48	48	40	37	37	49	43	37	44	48	39	51.3508		48.1068	43.8567	47.7945	39.0059	49.7288	43.5524	0.17552
Q9BTT0	Acidic leucine-rich nuclear phosphoprotein 32 family member E OS=Homo sapiens OX=9606 GN=ANP32E PE=1 SV=1 - [AN32E_HUMAN]	30.6738	150	9.13947e+07	1.14509e+08	8.77128e+07	7.57948e+07	6.56263e+07	7.1262e+07	1.34317e+08	9.37355e+07	1.00963e+08	5.17207e+07	5.58511e+07	6.95545e+07	11	13	13	12	11	13	14	13	12	12	12	14	11.0757	12.9147	13.0289	11.9609	11.9486	14.0021	12.3398	12.6372	0.765269
O00154	Cytosolic acyl coenzyme A thioester hydrolase OS=Homo sapiens OX=9606 GN=ACOT7 PE=1 SV=3 - [BACH_HUMAN]	41.7693	204	9.11354e+07	1.55818e+08	1.08157e+08	1.16525e+08	1.04702e+08	1.2119e+08	1.09582e+08	7.7421e+07	8.94555e+07	7.78793e+07	1.06086e+08	1.02538e+08	17	15	18	18	15	17	18	17	19	15	18	17	17.1169	14.9016	18.04	14.9512	17.9229	17.0026	16.6862	16.6256	0.964502
Q92598	Heat shock protein 105 kDa OS=Homo sapiens OX=9606 GN=HSPH1 PE=1 SV=1 - [HS105_HUMAN]	96.8037	217	9.06359e+07	8.78179e+07	9.68485e+07	8.29621e+07	7.10364e+07	6.83866e+07	4.13734e+07	6.15284e+07	5.44186e+07	5.08074e+07	7.74639e+07	5.85644e+07	25	31	26	19	24	17	10	14	12	10	15	14	25.172	30.7966	26.0578	9.96744	14.9358	14.0021	27.3421	12.9684	0.00343962
Q9Y2V2	Calcium-regulated heat-stable protein 1 OS=Homo sapiens OX=9606 GN=CARHSP1 PE=1 SV=2 - [CHSP1_HUMAN]	15.882	32	9.02962e+07	9.02385e+07	6.73588e+07	9.01199e+07	3.28324e+07	1.042e+08	8.20656e+07	4.27035e+07	8.90259e+07	4.27151e+07	5.13591e+07	5.27142e+07		5	5					5		6	6	5	-	4.96719	5.01112	5.98046	5.97431	5.00076	4.98915	5.65185	0.213202
P28072	Proteasome subunit beta type-6 OS=Homo sapiens OX=9606 GN=PSMB6 PE=1 SV=4 - [PSB6_HUMAN]	25.3414	73	9.02087e+07	8.658e+07	6.98945e+07	7.56701e+07	7.37613e+07	6.18827e+07	8.8828e+07	9.92163e+07	7.63049e+07	4.92836e+07	3.68172e+07	4.20874e+07	6	7	6	7	7	6	8	8	6	4	4	4	6.04127	6.95406	6.01335	3.98698	3.98287	4.00061	6.33623	3.99015	0.00161569
P05387	60S acidic ribosomal protein P2 OS=Homo sapiens OX=9606 GN=RPLP2 PE=1 SV=1 - [RLA2_HUMAN]	11.6578	98	8.9809e+07	8.99634e+07	1.03909e+08	9.24168e+07	9.97328e+07	1.01473e+08	7.58206e+07	1.19514e+08	1.29516e+08	1.0687e+08	1.10111e+08	1.18461e+08	6	6	6	6	10	7	8	8	7	13	10	11	6.04127	5.96062	6.01335	12.9577	9.95718	11.0017	6.00508	11.3055	0.00382327
P28074	Proteasome subunit beta type-5 OS=Homo sapiens OX=9606 GN=PSMB5 PE=1 SV=3 - [PSB5_HUMAN]	28.4622	172	8.87421e+07	8.72455e+07	9.00072e+07	8.4111e+07	8.01941e+07	7.47179e+07	9.35203e+07	88705173	7.60823e+07	6.52657e+07	6.04981e+07	5.65857e+07	15	15	13	13	16	15	20	16	15	11	13	10	15.1032	14.9016	13.0289	10.9642	12.9443	10.0015	14.3446	11.3033	0.0492154
P22061	Protein-L-isoaspartate(D-aspartate) O-methyltransferase OS=Homo sapiens OX=9606 GN=PCMT1 PE=1 SV=4 - [PIMT_HUMAN]	24.6206	163	8.86753e+07	1.32738e+08	1.28174e+08	8.93655e+07	1.01049e+08	1.18949e+08	8.14561e+07	1.40489e+08	1.4493e+08	1.289e+08	1.16451e+08	1.60995e+08	12	13	12	9	13	13	12	15	13	19	15	17	12.0825	12.9147	12.0267	18.9381	14.9358	17.0026	12.3413	16.9588	0.0178732
O95336	6-phosphogluconolactonase OS=Homo sapiens OX=9606 GN=PGLS PE=1 SV=2 - [6PGL_HUMAN]	27.5296	156	8.86283e+07	8.90072e+07	6.18614e+07	5.01756e+07	5.96847e+07	5.59569e+07	4.77286e+07	4.99144e+07	7.05022e+07	5.23471e+07	5.84573e+07	5.32625e+07	12	15	12	10	14	16	11	12	11	14	15	14	12.0825	14.9016	12.0267	13.9544	14.9358	14.0021	13.0036	14.2974	0.265954
P99999	Cytochrome c OS=Homo sapiens OX=9606 GN=CYCS PE=1 SV=2 - [CYC_HUMAN]	11.7411	195	8.85161e+07	1.77546e+08	1.74244e+08	1.56196e+08	2.44141e+08	2.18601e+08	1.83584e+08	1.25996e+08	1.87483e+08	2.36211e+08	1.15953e+08	2.25568e+08	13	15	16	16	18	18	16	16	17	17	15	18	13.0894	14.9016	16.0356	16.9446	14.9358	18.0027	14.6755	16.6277	0.19138
P09960	Leukotriene A-4 hydrolase OS=Homo sapiens OX=9606 GN=LTA4H PE=1 SV=2 - [LKHA4_HUMAN]	69.2412	411	8.80393e+07	1.33186e+08	1.18843e+08	1.5829e+08	9.7458e+07	1.30207e+08	7.40382e+07	7.85379e+07	6.70382e+07	9.98282e+07	7.14566e+07	9.65033e+07	28	34	37	36	36	35	36	32	32	35	34	36	28.1926	33.7769	37.0823	34.886	33.8544	36.0055	33.0173	34.9153	0.516043
Q9UBE0	SUMO-activating enzyme subunit 1 OS=Homo sapiens OX=9606 GN=SAE1 PE=1 SV=1 - [SAE1_HUMAN]	38.4256	254	8.78447e+07	9.73492e+07	7.63759e+07	9.63113e+07	1.30288e+08	1.01523e+08	5.68756e+07	7.96291e+07	9.58311e+07	6.79701e+07	6.83636e+07	7.36099e+07	23	21	20	25	26	24	17	21	19	20	18	20	23.1582	20.8622	20.0445	19.9349	17.9229	20.003	21.355	19.287	0.147884
P60981	Destrin OS=Homo sapiens OX=9606 GN=DSTN PE=1 SV=3 - [DEST_HUMAN]	18.4935	107	8.77036e+07	8.3823e+07	8.96636e+07	6.57944e+07	9.67577e+07	1.04329e+08	7.63177e+07	8.7886e+07	8.87005e+07	9.06979e+07	9.60473e+07	7.80705e+07	9	8	8	10	10	9	9	8	8	10	9	9	9.0619	7.9475	8.0178	9.96744	8.96146	9.00137	8.3424	9.31009	0.118313
Q9HB71	Calcyclin-binding protein OS=Homo sapiens OX=9606 GN=CACYBP PE=1 SV=2 - [CYBP_HUMAN]	26.1936	171	8.71472e+07	9.99025e+07	9.59441e+07	9.43456e+07	5.8574e+07	7.28487e+07	6.32703e+07	7.90958e+07	6.92169e+07	6.49053e+07	6.14934e+07	7.65632e+07	13	17	15	15	12	20	14	13	11	14	14	13	13.0894	16.8884	15.0334	13.9544	13.9401	13.002	15.0037	13.6322	0.295679
O76003	Glutaredoxin-3 OS=Homo sapiens OX=9606 GN=GLRX3 PE=1 SV=2 - [GLRX3_HUMAN]	37.4082	146	8.68283e+07	1.16877e+08	1.06597e+08	6.34656e+07	1.04522e+08	9.59374e+07	6.16715e+07	6.78608e+07	7.52258e+07	7.77776e+07	7.16168e+07	8.39897e+07	13	13	14	8	14	13	8	13	11	14	13	12	13.0894	12.9147	14.0311	13.9544	12.9443	12.0018	13.3451	12.9669	0.59827
P22626	Heterogeneous nuclear ribonucleoproteins A2/B1 OS=Homo sapiens OX=9606 GN=HNRNPA2B1 PE=1 SV=2 - [ROA2_HUMAN]	37.4067	219	8.6526e+07	9.34419e+07	1.10894e+08	1.70899e+08	1.59601e+08	1.74633e+08	1.58007e+08	1.79197e+08	1.67383e+08	1.38259e+08	1.21097e+08	1.37742e+08	17	13	17	21	22	20	18	16	19	19	19	18	17.1169	12.9147	17.0378	18.9381	18.9186	18.0027	15.6898	18.6198	0.108329
P25789	Proteasome subunit alpha type-4 OS=Homo sapiens OX=9606 GN=PSMA4 PE=1 SV=1 - [PSA4_HUMAN]	29.4652	95	8.62488e+07	9.03044e+07	8.85669e+07	6.57787e+07	7.89403e+07	7.87236e+07	1.16474e+08	9.08275e+07	8.41246e+07	5.43841e+07	44243492	4.99061e+07	9	8	7	7	9	11	10	8	9	7	5	5	9.0619	7.9475	7.01557	6.97721	4.97859	5.00076	8.00833	5.65219	0.0568151
P28070	Proteasome subunit beta type-4 OS=Homo sapiens OX=9606 GN=PSMB4 PE=1 SV=4 - [PSB4_HUMAN]	29.1855	99	8.39169e+07	9.22207e+07	8.6558e+07	8.44628e+07	8.27973e+07	6.63165e+07	9.37218e+07	7.26613e+07	6.48455e+07	4.91081e+07	3.9953e+07	3.57979e+07	7	10	9	10	8	6	10	7	8	9	8	7	7.04815	9.93437	9.02002	8.9707	7.96575	7.00107	8.66751	7.97917	0.538283
Q15907	Ras-related protein Rab-11B OS=Homo sapiens OX=9606 GN=RAB11B PE=1 SV=4 - [RB11B_HUMAN]	24.4735	103	8.36277e+07	1.03869e+08	8.41635e+07	56265443	5.65164e+07	4.39109e+07	6.27917e+07	4.43279e+07	5.40789e+07	6.21969e+07	5.31922e+07	5.6531e+07	8	8	10	9	7	5	10	10	9	11	8	8	8.05503	7.9475	10.0222	10.9642	7.96575	8.00122	8.67492	8.97705	0.813754
P62136	Serine/threonine-protein phosphatase PP1-alpha catalytic subunit OS=Homo sapiens OX=9606 GN=PPP1CA PE=1 SV=1 - [PP1A_HUMAN]	37.4878	196	8.2881e+07	7.40444e+07	7.62075e+07	6.51381e+07	5.66768e+07	5.32064e+07	7.73015e+07	7.79756e+07	7.29081e+07	6.2008e+07	5.72709e+07	7.74551e+07	19							17			18		19.1307	-	-	-	17.9229	-	19.1307	17.9229	#DIV/0!
P62140	Serine/threonine-protein phosphatase PP1-beta catalytic subunit OS=Homo sapiens OX=9606 GN=PPP1CB PE=1 SV=3 - [PP1B_HUMAN]	37.1626	211	8.2881e+07	7.40444e+07	7.62075e+07	6.51381e+07	5.66768e+07	5.32064e+07	7.73015e+07	7.79756e+07	7.29081e+07	6.2008e+07	5.72709e+07	7.74551e+07	19	20	17	17	17	15	21	20	18			17	19.1307	19.8687	17.0378	-	-	17.0026	18.6791	17.0026	#DIV/0!
P36873	Serine/threonine-protein phosphatase PP1-gamma catalytic subunit OS=Homo sapiens OX=9606 GN=PPP1CC PE=1 SV=1 - [PP1G_HUMAN]	36.9597	203	8.2881e+07	7.40444e+07	7.62075e+07	6.51381e+07	5.66768e+07	5.32064e+07	7.73015e+07	7.79756e+07	7.29081e+07	6.2008e+07	5.72709e+07	7.74551e+07		18	16	17	16	15	18		18	18		17	-	17.8819	16.0356	17.9414	-	17.0026	16.9587	17.472	0.669276
Q99873	Protein arginine N-methyltransferase 1 OS=Homo sapiens OX=9606 GN=PRMT1 PE=1 SV=3 - [ANM1_HUMAN]	42.4339	294	8.28273e+07	9.31586e+07	8.76386e+07	1.36381e+08	1.31894e+08	1.20752e+08	9.27039e+07	9.3956e+07	8.25699e+07	6.92717e+07	7.87677e+07	9.04515e+07	20	24	22	33	27	29	26	23	21	21	21	27	20.1376	23.8425	22.0489	20.9316	20.9101	27.0041	22.0097	22.9486	0.703119
O43865	S-adenosylhomocysteine hydrolase-like protein 1 OS=Homo sapiens OX=9606 GN=AHCYL1 PE=1 SV=2 - [SAHH2_HUMAN]	58.9134	19	8.26489e+07	84840384	4.29498e+07	113828613	6.9847e+07	4.23326e+07	3.39816e+07	1.60803e+07	26523244	6.77744e+07	2.9897e+07	2.95074e+07			3			3	3	3			3	4	-	-	3.00667	-	2.98715	4.00061	3.00667	3.49388	#DIV/0!
P12268	Inosine-5'-monophosphate dehydrogenase 2 OS=Homo sapiens OX=9606 GN=IMPDH2 PE=1 SV=2 - [IMDH2_HUMAN]	55.7696	215	82424678	1.0323e+08	7.99769e+07	6.51166e+07	5.77442e+07	5.1156e+07	6.79204e+07	5.12377e+07	6.332e+07	7.43397e+07	6.32435e+07	6.60164e+07	25	17	19	13	16	12	16	16	19	19	21	22	25.172	16.8884	19.0423	18.9381	20.9101	22.0034	20.3676	20.6172	0.929171
P05386	60S acidic ribosomal protein P1 OS=Homo sapiens OX=9606 GN=RPLP1 PE=1 SV=1 - [RLA1_HUMAN]	11.5067	41	8.21693e+07	7.67914e+07	2.78909e+07	5.26363e+07	9.65043e+07	3.57098e+07	3.99676e+07	3.64205e+07	1.1013e+08	4.41961e+07	7.17546e+07	4.82406e+07	4		4		5	4			4	5		5	4.02751	-	4.0089	4.98372	-	5.00076	4.01821	4.99224	0.000167792
Q16543	Hsp90 co-chaperone Cdc37 OS=Homo sapiens OX=9606 GN=CDC37 PE=1 SV=1 - [CDC37_HUMAN]	44.44	142	8.14237e+07	94922264	7.29268e+07	7.07463e+07	7.60867e+07	6.87262e+07	8.25094e+07	8.09412e+07	8.16788e+07	6.62717e+07	6.60659e+07	7.10808e+07	13	11	12	9	14	10	13	13	12	13	11	11	13.0894	10.9278	12.0267	12.9577	10.9529	11.0017	12.0146	11.6374	0.69929
Q8NBS9	Thioredoxin domain-containing protein 5 OS=Homo sapiens OX=9606 GN=TXNDC5 PE=1 SV=2 - [TXND5_HUMAN]	47.5987	228	8.08566e+07	8.25104e+07	1.64139e+08	1.18689e+08	1.15579e+08	1.4211e+08	9.00168e+07	1.36796e+08	1.7697e+08	9.2812e+07	1.70546e+08	1.03308e+08	18	13	21	19	19	19	22	16	21	17	24	19	18.1238	12.9147	21.0467	16.9446	23.8972	19.0029	17.3617	19.9483	0.457385
P20618	Proteasome subunit beta type-1 OS=Homo sapiens OX=9606 GN=PSMB1 PE=1 SV=2 - [PSB1_HUMAN]	26.4724	186	8.07375e+07	7.16261e+07	7.39976e+07	6.50178e+07	7.02823e+07	6.50271e+07	7.79772e+07	7.75403e+07	7.1634e+07	4.71498e+07	4.72949e+07	3.74181e+07	16	16	15	15	16	16	19	15	21	13	15	9	16.1101	15.895	15.0334	12.9577	14.9358	9.00137	15.6795	12.2983	0.129552
P11908	Ribose-phosphate pyrophosphokinase 2 OS=Homo sapiens OX=9606 GN=PRPS2 PE=1 SV=2 - [PRPS2_HUMAN]	34.747	175	8.04538e+07	1.18353e+08	9.31605e+07	9.89337e+07	1.06551e+08	8.87836e+07	6.99622e+07	8.04264e+07	1.08875e+08	7.33372e+07	6.66246e+07	8.34522e+07	14	16	16			15		16	16	14	14	15	14.0963	15.895	16.0356	13.9544	13.9401	15.0023	15.3423	14.2989	0.219086
P25786	Proteasome subunit alpha type-1 OS=Homo sapiens OX=9606 GN=PSMA1 PE=1 SV=1 - [PSA1_HUMAN]	29.5369	166	7.98966e+07	7.00062e+07	9.922e+07	6.44254e+07	5.88268e+07	7.49205e+07	1.06741e+08	9.15508e+07	7.72807e+07	5.64759e+07	4.82552e+07	5.52345e+07	17	14	15	13	14	12	18	14	14	13	11	11	17.1169	13.9081	15.0334	12.9577	10.9529	11.0017	15.3528	11.6374	0.0318416
P67775	Serine/threonine-protein phosphatase 2A catalytic subunit alpha isoform OS=Homo sapiens OX=9606 GN=PPP2CA PE=1 SV=1 - [PP2AA_HUMAN]	35.5714	165	7.97406e+07	1.02026e+08	9.71206e+07	7.40612e+07	8.09532e+07	7.71005e+07	8.27991e+07	6.12119e+07	8.68999e+07	6.55276e+07	8.83942e+07	7.44742e+07	13	15	14	14	16	15	11	14	13	14	12	14	13.0894	14.9016	14.0311	13.9544	11.9486	14.0021	14.0074	13.3017	0.455761
Q13347	Eukaryotic translation initiation factor 3 subunit I OS=Homo sapiens OX=9606 GN=EIF3I PE=1 SV=1 - [EIF3I_HUMAN]	36.4786	179	7.96349e+07	8.59236e+07	7.30176e+07	1.09425e+08	9.60418e+07	1.00074e+08	8.04033e+07	7.47698e+07	8.70037e+07	7.25263e+07	6.23713e+07	7.18472e+07	14	13	13	17	17	20	18	16	14	13	9	15	14.0963	12.9147	13.0289	12.9577	8.96146	15.0023	13.3466	12.3071	0.597172
Q86VP6	Cullin-associated NEDD8-dissociated protein 1 OS=Homo sapiens OX=9606 GN=CAND1 PE=1 SV=2 - [CAND1_HUMAN]	136.289	603	7.95936e+07	1.19828e+08	8.09042e+07	8.68206e+07	9.65213e+07	7.13792e+07	8.95623e+07	1.33863e+08	1.10235e+08	6.24066e+07	5.76408e+07	6.31232e+07	49	51	51	45	61	54	44	62	63	38	43	42	49.337	50.6653	51.1135	37.8763	42.8159	42.0064	50.3719	40.8995	0.00426586
O60888	Protein CutA OS=Homo sapiens OX=9606 GN=CUTA PE=1 SV=2 - [CUTA_HUMAN]	19.1041	79	7.94328e+07	9.70105e+07	1.07908e+08	7.2351e+07	6.53678e+07	7.20957e+07	6.83267e+07	6.71317e+07	6.58722e+07	7.6122e+07	6.71015e+07	8.61901e+07	7	6	6	5	7	5	6	7	6	9	9	6	7.04815	5.96062	6.01335	8.9707	8.96146	6.00091	6.34071	7.97769	0.193958
Q99714	3-hydroxyacyl-CoA dehydrogenase type-2 OS=Homo sapiens OX=9606 GN=HSD17B10 PE=1 SV=3 - [HCD2_HUMAN]	26.9061	232	7.90859e+07	8.83685e+07	6.40332e+07	4.37203e+07	8.6879e+07	5.63977e+07	1.34655e+07	8.60119e+07	1.0086e+08	7.17654e+07	4.98121e+07	6.04404e+07	27	26	20	14	24	18	5	25	23	17	16	17	27.1857	25.8294	20.0445	16.9446	15.9315	17.0026	24.3532	16.6262	0.025233
P60953	Cell division control protein 42 homolog OS=Homo sapiens OX=9606 GN=CDC42 PE=1 SV=2 - [CDC42_HUMAN]	21.245	88	7.80242e+07	1.12722e+08	9.80557e+07	1.02117e+08	9.00594e+07	9.01162e+07	9.55651e+07	5.03153e+07	4.60863e+07	6.57164e+07	4.32852e+07	7.0559e+07	7	8	7	6	9	8	9	6	6	7	8	7	7.04815	7.9475	7.01557	6.97721	7.96575	7.00107	7.33707	7.31467	0.962386
P46782	40S ribosomal protein S5 OS=Homo sapiens OX=9606 GN=RPS5 PE=1 SV=4 - [RS5_HUMAN]	22.8621	42	7.78537e+07	1.037e+08	5.7922e+07	6.30866e+07	6.09961e+07	5.18941e+07	70273036	6.63937e+07	7.41343e+07	4.64264e+07	7.31364e+07	3.61379e+07			3	3			8	9	10	5		4	-	-	3.00667	4.98372	-	4.00061	3.00667	4.49217	#DIV/0!
P07686	Beta-hexosaminidase subunit beta OS=Homo sapiens OX=9606 GN=HEXB PE=1 SV=3 - [HEXB_HUMAN]	63.0712	117	7.74942e+07	7.74144e+07	6.4888e+07	4.61885e+07	6.05623e+07	4.47135e+07	4.21528e+07	3.51226e+07	2.70947e+07	5.80667e+07	5.83317e+07	4.82079e+07	10	11	13	11	9	11	8	7	3	11	13	10	10.0688	10.9278	13.0289	10.9642	12.9443	10.0015	11.3418	11.3033	0.976617
P22234	Multifunctional protein ADE2 OS=Homo sapiens OX=9606 GN=PAICS PE=1 SV=3 - [PUR6_HUMAN]	47.0491	220	7.66053e+07	1.11875e+08	1.31299e+08	1.04956e+08	9.80923e+07	7.52003e+07	9.05092e+07	6.56731e+07	6.4146e+07	9.80728e+07	1.06222e+08	8.29172e+07	20	18	16	17	20	17	16	18	16	20	18	24	20.1376	17.8819	16.0356	19.9349	17.9229	24.0037	18.0183	20.6205	0.29203
P30044	Peroxiredoxin-5, mitochondrial OS=Homo sapiens OX=9606 GN=PRDX5 PE=1 SV=4 - [PRDX5_HUMAN]	22.0725	165	7.62708e+07	1.02624e+08	8.36291e+07	5.53503e+07	5.1909e+07	5.55768e+07	7.31071e+07	4.77478e+07	6.01576e+07	6.22328e+07	6.67561e+07	5.57533e+07	14	15	14	13	13	14	14	13	13	14	14	14	14.0963	14.9016	14.0311	13.9544	13.9401	14.0021	14.343	13.9655	0.249677
O75874	Isocitrate dehydrogenase [NADP] cytoplasmic OS=Homo sapiens OX=9606 GN=IDH1 PE=1 SV=2 - [IDHC_HUMAN]	46.6295	292	7.59935e+07	1.11387e+08	8.16784e+07	6.90678e+07	80430842	7.66747e+07	6.05826e+07	7.23616e+07	9.13896e+07	5.71386e+07	7.12824e+07	8.18504e+07	20	23	24	27	25	30	23	23	24	25	23	25	20.1376	22.8491	24.0534	24.9186	22.9015	25.0038	22.3467	24.2746	0.225433
P62805	Histone H4 OS=Homo sapiens OX=9606 GN=H4C1 PE=1 SV=2 - [H4_HUMAN]	11.3604	40	7.57683e+07	9.69228e+07	60154386	6.29989e+07	6.54989e+07	5.96392e+07	4.76955e+07	5.79662e+07	8.29588e+07	7.04296e+07	6.54916e+07	5.80839e+07	5	5	5				3	4	3	6	4	5	5.03439	4.96719	5.01112	5.98046	3.98287	5.00076	5.00423	4.98803	0.978946
P62304	Small nuclear ribonucleoprotein E OS=Homo sapiens OX=9606 GN=SNRPE PE=1 SV=1 - [RUXE_HUMAN]	10.7966	48	7.5472e+07	1.0708e+08	83550101	8.02892e+07	5.70379e+07	7.84138e+07	6.14789e+07	6.79847e+07	6.38105e+07	5.30202e+07	7.33089e+07	6.84661e+07	4	4	4	4	4	4	4	4	4	4	4	4	4.02751	3.97375	4.0089	3.98698	3.98287	4.00061	4.00339	3.99015	0.471197
P62191	26S proteasome regulatory subunit 4 OS=Homo sapiens OX=9606 GN=PSMC1 PE=1 SV=1 - [PRS4_HUMAN]	49.1537	242	7.5134e+07	6.85839e+07	8.30274e+07	7.83532e+07	7.39218e+07	8.05401e+07	6.63525e+07	6.82365e+07	7.27986e+07	4.76593e+07	4.97652e+07	8.14315e+07	20	17	21	22	18	24	20	23	21	18	19	19	20.1376	16.8884	21.0467	17.9414	18.9186	19.0029	19.3576	18.621	0.603224
P02768	Serum albumin OS=Homo sapiens OX=9606 GN=ALB PE=1 SV=2 - [ALBU_HUMAN]	69.3215	60	7.5092e+07	9.03384e+07	8.89125e+07	1.42053e+08	1.14616e+08	1.22634e+08	6.86594e+07	3.36924e+07	8.53404e+07	8.10728e+07	5.97293e+07	7.57397e+07	5	6	4	6	6	6	5	3	4	6	5	4	5.03439	5.96062	4.0089	5.98046	4.97859	4.00061	5.0013	4.98656	0.98622
Q96FW1	Ubiquitin thioesterase OTUB1 OS=Homo sapiens OX=9606 GN=OTUB1 PE=1 SV=2 - [OTUB1_HUMAN]	31.2644	185	7.46337e+07	8.73862e+07	8.21518e+07	6.48532e+07	5.23931e+07	78743703	8.27202e+07	7.19236e+07	6.38526e+07	5.10365e+07	4.42713e+07	6.92777e+07	13	14	18	16	13	17	16	15	17	13	16	17	13.0894	13.9081	18.04	12.9577	15.9315	17.0026	15.0125	15.2973	0.8911
P68402	Platelet-activating factor acetylhydrolase IB subunit beta OS=Homo sapiens OX=9606 GN=PAFAH1B2 PE=1 SV=1 - [PA1B2_HUMAN]	25.5531	83	7.4623e+07	8.0129e+07	7.31777e+07	8.52848e+07	5.92366e+07	6.77798e+07	4.97982e+07	5.47451e+07	4.20681e+07	3.18133e+07	5.80486e+07	7.42438e+07	9	9	9	8	5	8	6	5	5	5	5	9	9.0619	8.94094	9.02002	4.98372	4.97859	9.00137	9.00762	6.32123	0.115593
O43175	D-3-phosphoglycerate dehydrogenase OS=Homo sapiens OX=9606 GN=PHGDH PE=1 SV=4 - [SERA_HUMAN]	56.6144	152	7.45318e+07	2.34156e+07	1.91239e+07	4.03256e+07	5.43762e+07	3.1805e+07	2.75336e+07	2.7731e+07	6.66032e+07	2.38797e+07	1.70145e+07	2.65755e+07	22	6	3	15	16	14	11	15	20	9	9	12	22.1513	5.96062	3.00667	8.9707	8.96146	12.0018	10.3729	9.978	0.950979
P26640	Valine--tRNA ligase OS=Homo sapiens OX=9606 GN=VARS PE=1 SV=4 - [SYVC_HUMAN]	140.387	495	7.41175e+07	8.82526e+07	8.26406e+07	4.14972e+07	4.94448e+07	4.92791e+07	8.10248e+07	6.77562e+07	7.68969e+07	6.54087e+07	6.66231e+07	7.348e+07	39	44	44	35	31	36	47	44	39	46	41	49	39.2683	43.7112	44.0979	45.8502	40.8244	49.0075	42.3591	45.2274	0.36998
P49591	Serine--tRNA ligase, cytoplasmic OS=Homo sapiens OX=9606 GN=SARS PE=1 SV=3 - [SYSC_HUMAN]	58.7401	332	7.39193e+07	9.2556e+07	7.14735e+07	9.74131e+07	8.14323e+07	7.10168e+07	9.29141e+07	5.86908e+07	7.11051e+07	4.73145e+07	6.21279e+07	8.25361e+07	28	33	29	30	27	24	33	24	25	27	27	25	28.1926	32.7834	29.0645	26.9121	26.8844	25.0038	30.0135	26.2668	0.0720972
Q9UK76	Jupiter microtubule associated homolog 1 OS=Homo sapiens OX=9606 GN=JPT1 PE=1 SV=3 - [JUPI1_HUMAN]	16.0049	79	7.33034e+07	9.68082e+07	7.35045e+07	8.35483e+07	8.7432e+07	7.8486e+07	8.81001e+07	6.35088e+07	7.45896e+07	5.4793e+07	6.6355e+07	5.1152e+07	5	4	9	5	9	9	8	6	7	5	6	6	5.03439	3.97375	9.02002	4.98372	5.97431	6.00091	6.00939	5.65298	0.831775
P17174	Aspartate aminotransferase, cytoplasmic OS=Homo sapiens OX=9606 GN=GOT1 PE=1 SV=3 - [AATC_HUMAN]	46.2185	392	7.31951e+07	8.3131e+07	7.87928e+07	8.30024e+07	8.45904e+07	7.8099e+07	6.24776e+07	7.19017e+07	7.54052e+07	6.77877e+07	6.85018e+07	6.68787e+07	33	30	33	33	32	36	39	28	30	31	34	33	33.227	29.8031	33.0734	30.8991	33.8544	33.005	32.0345	32.5862	0.717574
P00390	Glutathione reductase, mitochondrial OS=Homo sapiens OX=9606 GN=GSR PE=1 SV=2 - [GSHR_HUMAN]	56.221	52	7.2904e+07	7.01899e+07	5.80178e+07	2.18739e+07	3.28934e+06	4.45085e+06	6.37426e+06	5.94522e+06	2.13026e+07	0	2.22208e+07	5.96082e+06	8	10	6	3	3	3	3	6	3		4	3	8.05503	9.93437	6.01335	-	3.98287	3.00046	8.00092	3.49167	0.058015
P61289	Proteasome activator complex subunit 3 OS=Homo sapiens OX=9606 GN=PSME3 PE=1 SV=1 - [PSME3_HUMAN]	29.4876	168	7.2707e+07	7.13953e+07	7.68617e+07	7.30999e+07	7.18826e+07	7.65168e+07	6.19177e+07	61779644	6.41333e+07	4.50699e+07	4.16517e+07	7.12332e+07	13	14	15	18	15	15	15	13	13	12	13	12	13.0894	13.9081	15.0334	11.9609	12.9443	12.0018	14.0103	12.3024	0.0579896
Q13126	S-methyl-5'-thioadenosine phosphorylase OS=Homo sapiens OX=9606 GN=MTAP PE=1 SV=2 - [MTAP_HUMAN]	31.2158	35	7.23906e+07	8.61859e+07	4.01485e+07	6.54033e+07	6.62588e+07	5.20517e+07	0	4.7874e+07	4.33898e+07	4.60162e+07	26131757	6.22276e+07			3	8	6	8		3	3	4			-	-	3.00667	3.98698	-	-	3.00667	3.98698	#DIV/0!
P54577	Tyrosine--tRNA ligase, cytoplasmic OS=Homo sapiens OX=9606 GN=YARS PE=1 SV=4 - [SYYC_HUMAN]	59.1061	262	7.06349e+07	1.03149e+08	9.35816e+07	8.79031e+07	8.57188e+07	7.23991e+07	8.32677e+07	5.87717e+07	7.28915e+07	5.22813e+07	4.55438e+07	6.19596e+07	24	25	26	28	28	26	23	17	15	15	16	19	24.1651	24.8359	26.0578	14.9512	15.9315	19.0029	25.0196	16.6285	0.00332078
Q9UKK9	ADP-sugar pyrophosphatase OS=Homo sapiens OX=9606 GN=NUDT5 PE=1 SV=1 - [NUDT5_HUMAN]	24.3122	31	7.04216e+07	5.3947e+07	4.50527e+07	2.46642e+07	16526024	1.84759e+07	2.15215e+07	3.23837e+07	3.89606e+07	0	0	0	8	6	5	4				3	5				8.05503	5.96062	5.01112	-	-	-	6.34226	#DIV/0!	#DIV/0!
P54819	Adenylate kinase 2, mitochondrial OS=Homo sapiens OX=9606 GN=AK2 PE=1 SV=2 - [KAD2_HUMAN]	26.4608	133	7.02386e+07	7.50009e+07	7.97387e+07	7.61672e+07	7.52092e+07	9.59742e+07	7.69213e+07	6.28287e+07	5.56905e+07	5.29008e+07	5.47367e+07	7.09776e+07	11	11	10	13	11	12	10	10	10	11	12	12	11.0757	10.9278	10.0222	10.9642	11.9486	12.0018	10.6752	11.6382	0.110602
O43396	Thioredoxin-like protein 1 OS=Homo sapiens OX=9606 GN=TXNL1 PE=1 SV=3 - [TXNL1_HUMAN]	32.2307	135	7.02281e+07	6.57386e+07	6.10105e+07	5.01454e+07	4.44363e+07	3.88132e+07	5.50264e+07	4.4666e+07	4.43625e+07	4.73051e+07	4.96462e+07	1.36246e+08	13	12	14	9	9	10	13	10	11	12	13	9	13.0894	11.9212	14.0311	11.9609	12.9443	9.00137	13.0139	11.3022	0.268384
P52292	Importin subunit alpha-1 OS=Homo sapiens OX=9606 GN=KPNA2 PE=1 SV=1 - [IMA1_HUMAN]	57.8259	186	7.01848e+07	8.151e+07	6.24611e+07	6.63659e+07	5.42618e+07	5.59955e+07	5.57449e+07	4.29915e+07	65947032	5.23346e+07	3.94918e+07	5.77653e+07	12	16	18	16	13	13	14	16	16	15	18	19	12.0825	15.895	18.04	14.9512	17.9229	19.0029	15.3392	17.2923	0.409413
P53004	Biliverdin reductase A OS=Homo sapiens OX=9606 GN=BLVRA PE=1 SV=2 - [BIEA_HUMAN]	33.4073	257	7.01395e+07	6.58778e+07	7.12206e+07	8.6287e+07	7.24049e+07	8.27868e+07	5.41497e+07	4.71251e+07	4.33575e+07	5.28742e+07	5.56161e+07	7.15017e+07	21	23	23	26	22	22	20	18	17	21	22	22	21.1444	22.8491	23.0512	20.9316	21.9058	22.0034	22.3482	21.6136	0.349985
P46060	Ran GTPase-activating protein 1 OS=Homo sapiens OX=9606 GN=RANGAP1 PE=1 SV=1 - [RAGP1_HUMAN]	63.5023	202	6.99699e+07	7.94079e+07	6.51928e+07	2.35696e+07	2.99836e+07	2.59175e+07	2.75315e+07	3.29187e+07	3.26087e+07	5.09838e+07	4.04089e+07	4.10178e+07	26	24	24	8	8	10	16	13	13	21	22	17	26.1788	23.8425	24.0534	20.9316	21.9058	17.0026	24.6916	19.9467	0.0471408
O43776	Asparagine--tRNA ligase, cytoplasmic OS=Homo sapiens OX=9606 GN=NARS1 PE=1 SV=1 - [SYNC_HUMAN]	62.9025	239	6.94848e+07	6.99763e+07	6.86909e+07	4.63168e+07	4.26754e+07	4.48607e+07	6.82399e+07	7.0207e+07	7.07208e+07	5.4811e+07	5.16932e+07	4.93189e+07	21	22	23	15	13	15	24	19	18	24	23	22	21.1444	21.8556	23.0512	23.9219	22.9015	22.0034	22.0171	22.9422	0.304031
P21333	Filamin-A OS=Homo sapiens OX=9606 GN=FLNA PE=1 SV=4 - [FLNA_HUMAN]	280.564	631	6.93486e+07	1.03591e+08	75527984	7.90359e+07	1.01841e+08	8.12086e+07	5.87431e+07	1.17061e+08	1.36758e+08	1.03663e+08	9.6016e+07	1.02253e+08	45	36	36	34	67	47	26	72	77	65	71	55	45.3095	35.7637	36.0801	64.7884	70.696	55.0084	39.0511	63.4976	0.0115979
P54578	Ubiquitin carboxyl-terminal hydrolase 14 OS=Homo sapiens OX=9606 GN=USP14 PE=1 SV=3 - [UBP14_HUMAN]	56.033	145	6.92458e+07	7.42577e+07	6.70452e+07	4.92297e+07	3.463e+07	4.29061e+07	8.62942e+07	5.25216e+07	5.8865e+07	68115392	6.38689e+07	7.1644e+07	10	12	14	9	5	9	17	14	13	12	13	17	10.0688	11.9212	14.0311	11.9609	12.9443	17.0026	12.0071	13.9693	0.364831
P63165	Small ubiquitin-related modifier 1 OS=Homo sapiens OX=9606 GN=SUMO1 PE=1 SV=1 - [SUMO1_HUMAN]	11.5497	58	6.82528e+07	5.30774e+07	48222936	4.16876e+07	3.04376e+07	7.43726e+07	8.07101e+07	5.93026e+07	4.84104e+07	2.83612e+07	3.44443e+07	5.51617e+07	7		5	5	3	7	7	6	5	4	4	5	7.04815	-	5.01112	3.98698	3.98287	5.00076	6.02964	4.32354	0.146624
P19338	Nucleolin OS=Homo sapiens OX=9606 GN=NCL PE=1 SV=3 - [NUCL_HUMAN]	76.5684	296	6.77141e+07	7.88392e+07	7.64785e+07	1.65898e+08	9.49292e+07	9.69631e+07	1.61675e+08	1.41046e+08	1.61362e+08	8.81679e+07	6.94292e+07	7.43582e+07	16	18	16	30	24	23	34	32	31	27	22	23	16.1101	17.8819	16.0356	26.9121	21.9058	23.0035	16.6758	23.9405	0.0112981
Q9Y5Z4	Heme-binding protein 2 OS=Homo sapiens OX=9606 GN=HEBP2 PE=1 SV=1 - [HEBP2_HUMAN]	22.8612	113	6.74864e+07	7.64137e+07	6.54416e+07	7.13931e+07	5.36063e+07	6.43219e+07	1.09633e+08	7.96193e+07	8.26015e+07	6.39075e+07	6.72666e+07	8.39708e+07	8	9	9	9	9	9	9	8	12	10	12	9	8.05503	8.94094	9.02002	9.96744	11.9486	9.00137	8.67199	10.3058	0.150728
P25787	Proteasome subunit alpha type-2 OS=Homo sapiens OX=9606 GN=PSMA2 PE=1 SV=2 - [PSA2_HUMAN]	25.8823	159	6.73815e+07	8.35348e+07	8.03948e+07	7.71263e+07	76286228	6.68462e+07	8.11327e+07	9.4023e+07	8.8542e+07	6.24416e+07	3.61946e+07	5.38586e+07	12	13	12	15	12	11	16	16	16	14	10	12	12.0825	12.9147	12.0267	13.9544	9.95718	12.0018	12.3413	11.9711	0.77114
P20962	Parathymosin OS=Homo sapiens OX=9606 GN=PTMS PE=1 SV=2 - [PTMS_HUMAN]	11.5232	69	6.69318e+07	5.81145e+07	4.77412e+07	5.71039e+07	5.27834e+07	6.67207e+07	6.19866e+07	3.30248e+07	4.39846e+07	4.44098e+07	4.25086e+07	4.99285e+07	6	6	6	7	6	6	6	6	5	6	5	4	6.04127	5.96062	6.01335	5.98046	4.97859	4.00061	6.00508	4.98656	0.149593
Q96AY3	Peptidyl-prolyl cis-trans isomerase FKBP10 OS=Homo sapiens OX=9606 GN=FKBP10 PE=1 SV=1 - [FKB10_HUMAN]	64.2042	119	6.67055e+07	8.87662e+07	2.54829e+08	3.31504e+07	3.14304e+07	3.40808e+07	2.51131e+08	6.38963e+07	5.03705e+07	4.8056e+07	5.79105e+07	5.44867e+07	10	11	14	4	7	5	14	11	9	11	11	12	10.0688	10.9278	14.0311	10.9642	10.9529	12.0018	11.6759	11.3063	0.782635
P45974	Ubiquitin carboxyl-terminal hydrolase 5 OS=Homo sapiens OX=9606 GN=USP5 PE=1 SV=2 - [UBP5_HUMAN]	95.7253	257	6.66812e+07	9.9384e+07	6.1862e+07	6.40238e+07	6.22392e+07	6.78889e+07	5.79574e+07	7.83057e+07	6.33571e+07	6.28906e+07	5.40183e+07	8.71567e+07	22	27	22	19	24	24	17	16	21	22	20	23	22.1513	26.8228	22.0489	21.9284	19.9144	23.0035	23.6744	21.6154	0.32029
Q14315	Filamin-C OS=Homo sapiens OX=9606 GN=FLNC PE=1 SV=3 - [FLNC_HUMAN]	290.841	134	6.65313e+07	8.5955e+07	6.72675e+07	7.81066e+07	9.71558e+07	7.44303e+07	5.86577e+07	1.01871e+08	1.28751e+08	9.59262e+07	8.39157e+07	8.98044e+07							16	13	21	12	11	14	-	-	-	11.9609	10.9529	14.0021	#DIV/0!	12.3053	#DIV/0!
Q13200	26S proteasome non-ATPase regulatory subunit 2 OS=Homo sapiens OX=9606 GN=PSMD2 PE=1 SV=3 - [PSMD2_HUMAN]	100.136	400	6.65112e+07	7.52194e+07	5.97206e+07	6.70411e+07	8.40012e+07	7.26394e+07	5.27105e+07	5.95283e+07	6.64383e+07	5.79565e+07	5.28215e+07	5.98076e+07	31	31	34	33	34	37	33	39	34	33	29	32	31.2132	30.7966	34.0756	32.8926	28.8758	32.0049	32.0285	31.2578	0.654341
P25205	DNA replication licensing factor MCM3 OS=Homo sapiens OX=9606 GN=MCM3 PE=1 SV=3 - [MCM3_HUMAN]	90.924	171	6.63291e+07	48091717	3.79446e+07	1.58456e+07	3.6147e+07	1.45341e+07	1.68859e+07	6.01379e+07	6.56449e+07	4.14666e+07	3.54314e+07	2.90053e+07	19	17	11	5	14	4	4	24	24	17	19	13	19.1307	16.8884	11.0245	16.9446	18.9186	13.002	15.6812	16.2884	0.848354
P49411	Elongation factor Tu, mitochondrial OS=Homo sapiens OX=9606 GN=TUFM PE=1 SV=2 - [EFTU_HUMAN]	49.5102	161	6.62629e+07	6.45078e+07	4.47586e+07	1.69852e+07	5.42262e+07	3.44075e+07	0	1.11684e+08	1.15474e+08	5.28656e+07	7.99245e+07	4.97032e+07	17	14	11	5	15	9		19	26	15	17	13	17.1169	13.9081	11.0245	14.9512	16.9272	13.002	14.0165	14.9601	0.675444
O00231	26S proteasome non-ATPase regulatory subunit 11 OS=Homo sapiens OX=9606 GN=PSMD11 PE=1 SV=3 - [PSD11_HUMAN]	47.434	252	6.57713e+07	7.18233e+07	1.08074e+08	7.20361e+07	1.11705e+08	1.17929e+08	6.36532e+07	5.88105e+07	1.13694e+08	5.24495e+07	5.14785e+07	1.10436e+08	19	17	21	22	23	21	21	21	25	20	18	24	19.1307	16.8884	21.0467	19.9349	17.9229	24.0037	19.0219	20.6205	0.499351
P48739	Phosphatidylinositol transfer protein beta isoform OS=Homo sapiens OX=9606 GN=PITPNB PE=1 SV=2 - [PIPNB_HUMAN]	31.5199	115	6.55914e+07	5.72409e+07	7.10692e+07	6.4683e+07	7.4661e+07	7.0064e+07	3.62106e+07	4.87252e+07	5.37251e+07	4.93122e+07	5.26675e+07	5.67632e+07	13	11	10	7	7	9	9	10	10	11	9	9	13.0894	10.9278	10.0222	10.9642	8.96146	9.00137	11.3465	9.64234	0.204266
Q16836	Hydroxyacyl-coenzyme A dehydrogenase, mitochondrial OS=Homo sapiens OX=9606 GN=HADH PE=1 SV=3 - [HCDH_HUMAN]	34.2719	106	6.54026e+07	6.90786e+07	7.75161e+07	5.17145e+07	8.27561e+07	8.03331e+07	5.18953e+07	55059294	5.35548e+07	4.64543e+07	2.52983e+07	8.8985e+07	8	7	10	11	12	11	10	7	9	7	8	6	8.05503	6.95406	10.0222	6.97721	7.96575	6.00091	8.34378	6.98129	0.268659
P10768	S-formylglutathione hydrolase OS=Homo sapiens OX=9606 GN=ESD PE=1 SV=2 - [ESTD_HUMAN]	31.4425	119	6.48481e+07	1.1285e+08	8.2798e+07	5.99546e+07	43410180	5.34824e+07	7.00608e+07	6.5282e+07	5.43177e+07	6.59576e+07	5.87571e+07	6.6454e+07	10	11	12	6	9	9	12	10	8	12	12	8	10.0688	10.9278	12.0267	11.9609	11.9486	8.00122	11.0078	10.6369	0.808766
P09651	Heterogeneous nuclear ribonucleoprotein A1 OS=Homo sapiens OX=9606 GN=HNRNPA1 PE=1 SV=5 - [ROA1_HUMAN]	38.7231	183	6.44882e+07	7.8584e+07	9.37242e+07	140035992	1.05367e+08	1.04592e+08	1.11403e+08	1.42943e+08	1.69978e+08	9.54179e+07	8.50332e+07	1.13948e+08	10	12	12	18	17	15	19	16	17	15	14	18	10.0688	11.9212	12.0267	14.9512	13.9401	18.0027	11.3389	15.6313	0.0355999
P06132	Uroporphyrinogen decarboxylase OS=Homo sapiens OX=9606 GN=UROD PE=1 SV=2 - [DCUP_HUMAN]	40.7608	95	6.4291e+07	4.8952e+07	4.15021e+07	5.74694e+07	4.9032e+07	4.03546e+07	4.38152e+07	5.12228e+07	4.78465e+07	3.62848e+07	2.33144e+07	4.03894e+07	6	8	7	8	6	9	11	8	8	8	9	7	6.04127	7.9475	7.01557	7.97395	8.96146	7.00107	7.00145	7.97883	0.283361
P80723	Brain acid soluble protein 1 OS=Homo sapiens OX=9606 GN=BASP1 PE=1 SV=2 - [BASP1_HUMAN]	22.68	148	6.39068e+07	1.01755e+08	8.28967e+07	7.6738e+07	6.4523e+07	7.13678e+07	5.19386e+07	4.56911e+07	5.37005e+07	7.85841e+07	8.43503e+07	6.89149e+07	12	14	14	14	12	13	11	8	11	14	14	11	12.0825	13.9081	14.0311	13.9544	13.9401	11.0017	13.3406	12.9654	0.763838
P10644	cAMP-dependent protein kinase type I-alpha regulatory subunit OS=Homo sapiens OX=9606 GN=PRKAR1A PE=1 SV=1 - [KAP0_HUMAN]	42.955	55	6.38584e+07	3.83469e+07	2.97812e+07	3.50519e+07	0	2.52678e+07	1.61411e+07	2.10514e+07	2.29477e+07	2.93344e+07	1.98152e+07	2.83739e+07	6	5	7	3		3	4	5	3	7	5	7	6.04127	4.96719	7.01557	6.97721	4.97859	7.00107	6.00801	6.31896	0.745495
P43686	26S proteasome regulatory subunit 6B OS=Homo sapiens OX=9606 GN=PSMC4 PE=1 SV=2 - [PRS6B_HUMAN]	47.3365	231	6.36423e+07	8.43313e+07	7.0582e+07	8.89879e+07	8.68425e+07	7.71509e+07	5.98177e+07	7.33206e+07	6.17805e+07	5.07188e+07	4.09679e+07	7.61172e+07	17	18	20	25	22	25	21	17	15	15	15	21	17.1169	17.8819	20.0445	14.9512	14.9358	21.0032	18.3478	16.9634	0.563653
P58546	Myotrophin OS=Homo sapiens OX=9606 GN=MTPN PE=1 SV=2 - [MTPN_HUMAN]	12.8866	100	6.35327e+07	8.16314e+07	8.6912e+07	9.43321e+07	7.8663e+07	8.6542e+07	6.45661e+07	6.60266e+07	6.48011e+07	5.6963e+07	8.76401e+07	6.5401e+07	9	10	7	9	8	10	9	5	6	8	9	10	9.0619	9.93437	7.01557	7.97395	8.96146	10.0015	8.67062	8.97898	0.782503
P38117	Electron transfer flavoprotein subunit beta OS=Homo sapiens OX=9606 GN=ETFB PE=1 SV=3 - [ETFB_HUMAN]	27.8262	206	6.34867e+07	77143936	7.16165e+07	1.0282e+08	8.31705e+07	8.45045e+07	5.66656e+07	6.93954e+07	6.2233e+07	5.51251e+07	6.18802e+07	6.4088e+07	15	17	18	19	21	21	15	13	15	15	19	18	15.1032	16.8884	18.04	14.9512	18.9186	18.0027	16.6772	17.2909	0.698276
P43490	Nicotinamide phosphoribosyltransferase OS=Homo sapiens OX=9606 GN=NAMPT PE=1 SV=1 - [NAMPT_HUMAN]	55.4866	136	6.31477e+07	6.71129e+07	6.0076e+07	16384245	1.05967e+08	3.98351e+07	0	6.58254e+07	7.8615e+07	3.49179e+07	4.20561e+07	4.87926e+07	15	13	8	3	24	8		17	22	9	10	7	15.1032	12.9147	8.0178	8.9707	9.95718	7.00107	12.0119	8.64298	0.211566
P23368	NAD-dependent malic enzyme, mitochondrial OS=Homo sapiens OX=9606 GN=ME2 PE=1 SV=1 - [MAOM_HUMAN]	65.4018	216	6.29882e+07	7.70407e+07	8.67702e+07	5.61346e+07	4.66483e+07	4.9433e+07	5.73372e+07	5.33845e+07	6.12346e+07	5.846e+07	4.94352e+07	6.2331e+07	20	18	21	17	15	17	17	18	19	21	15	18	20.1376	17.8819	21.0467	20.9316	14.9358	18.0027	19.6887	17.9567	0.428974
Q01581	Hydroxymethylglutaryl-CoA synthase, cytoplasmic OS=Homo sapiens OX=9606 GN=HMGCS1 PE=1 SV=2 - [HMCS1_HUMAN]	57.2574	267	6.27972e+07	8.44712e+07	5.66261e+07	6.7132e+07	6.41364e+07	6.43423e+07	3.9498e+07	4.88391e+07	4.87458e+07	8.06201e+07	7.43072e+07	8.39961e+07	23	22	19	22	24	21	17	17	17	27	30	28	23.1582	21.8556	19.0423	26.9121	29.8715	28.0043	21.352	28.2626	0.00976085
O43768	Alpha-endosulfine OS=Homo sapiens OX=9606 GN=ENSA PE=1 SV=1 - [ENSA_HUMAN]	13.3808	61	6.27409e+07	6.84177e+07	6.24225e+07	4.78823e+07	6.08526e+07	5.0332e+07	6.48393e+07	5.5686e+07	7.19076e+07	4.85109e+07	5.19896e+07	6.40039e+07	7	6	5	5	4	5	5	5	4	5	5	5	7.04815	5.96062	5.01112	4.98372	4.97859	5.00076	6.00663	4.98769	0.158434
P00505	Aspartate aminotransferase, mitochondrial OS=Homo sapiens OX=9606 GN=GOT2 PE=1 SV=3 - [AATM_HUMAN]	47.4873	171	6.26446e+07	6.9248e+07	5.54323e+07	6.67972e+07	5.39513e+07	5.88625e+07	5.62032e+07	8.60063e+07	6.40352e+07	4.31311e+07	4.02901e+07	3.68021e+07	14	16	14	17	15	15	17	16	13	12	10	12	14.0963	15.895	14.0311	11.9609	9.95718	12.0018	14.6741	11.3066	0.0208367
O75083	WD repeat-containing protein 1 OS=Homo sapiens OX=9606 GN=WDR1 PE=1 SV=4 - [WDR1_HUMAN]	66.1519	209	6.263e+07	6.28031e+07	8.54469e+07	7.13596e+07	6.82223e+07	7.01946e+07	7.28679e+07	5.94638e+07	8.54792e+07	7.61198e+07	8.48697e+07	8.15989e+07	15	17	14	17	12	18	22	16	16	24	18	20	15.1032	16.8884	14.0311	23.9219	17.9229	20.003	15.3409	20.6159	0.0535063
P25788	Proteasome subunit alpha type-3 OS=Homo sapiens OX=9606 GN=PSMA3 PE=1 SV=2 - [PSA3_HUMAN]	28.4151	74	6.2538e+07	5.93535e+07	7.38851e+07	5.82377e+07	6.08787e+07	5.04049e+07	8.08815e+07	7.8347e+07	6.84668e+07	4.29021e+07	4.15002e+07	4.39823e+07	7	6	6	6	6	6	6	7	6	6	6	6	7.04815	5.96062	6.01335	5.98046	5.97431	6.00091	6.34071	5.98523	0.372282
P40123	Adenylyl cyclase-associated protein 2 OS=Homo sapiens OX=9606 GN=CAP2 PE=1 SV=1 - [CAP2_HUMAN]	52.7908	26	6.25179e+07	6.66726e+07	4.63232e+07	4.77945e+07	3.82689e+07	5.4033e+07	9.23674e+07	8.57004e+07	1.03214e+08	4.09491e+07	4.20261e+07	8.08752e+07											4		-	-	-	-	3.98287	-	#DIV/0!	3.98287	#DIV/0!
Q14651	Plastin-1 OS=Homo sapiens OX=9606 GN=PLS1 PE=1 SV=2 - [PLSI_HUMAN]	70.2093	137	6.24535e+07	1.09573e+08	7.30445e+07	1.38726e+08	5.11458e+07	5.36605e+07	5.44512e+07	4.1884e+07	2.97634e+07	6.98721e+07	5.98468e+07	5.35084e+07	13	10	13	12	11	14	11	9		14	12	14	13.0894	9.93437	13.0289	13.9544	11.9486	14.0021	12.0176	13.3017	0.359657
P11413	Glucose-6-phosphate 1-dehydrogenase OS=Homo sapiens OX=9606 GN=G6PD PE=1 SV=4 - [G6PD_HUMAN]	59.219	168	6.22927e+07	5.65384e+07	4.89962e+07	5.26541e+07	3.6905e+07	3.7272e+07	4.87901e+07	3.28233e+07	4.87137e+07	4.84274e+07	4.3154e+07	4.74239e+07	12	15	14	11	17	13	14	14	12	16	14	16	12.0825	14.9016	14.0311	15.9479	13.9401	16.0024	13.6717	15.2968	0.205046
Q15631	Translin OS=Homo sapiens OX=9606 GN=TSN PE=1 SV=1 - [TSN_HUMAN]	26.1668	68	6.22515e+07	2.50209e+07	2.31437e+07	3.53274e+07	2.21645e+07	1.89341e+07	6.59322e+07	6.88382e+07	5.73983e+07	2.87511e+07	2.54989e+07	1.94968e+07	6	6	8	6	5	6	5	6	5	6	4	5	6.04127	5.96062	8.0178	5.98046	3.98287	5.00076	6.67323	4.98803	0.129949
P49588	Alanine--tRNA ligase, cytoplasmic OS=Homo sapiens OX=9606 GN=AARS PE=1 SV=2 - [SYAC_HUMAN]	106.743	371	6.16257e+07	9.15483e+07	8.69926e+07	5.08408e+07	5.72142e+07	4.24375e+07	57903760	7.97184e+07	5.94631e+07	5.53879e+07	4.12836e+07	63639812	30	34	29	29	25	25	30	28	30	37	41	33	30.2063	33.7769	29.0645	36.8795	40.8244	33.005	31.0159	36.903	0.0918442
Q96CN7	Isochorismatase domain-containing protein 1 OS=Homo sapiens OX=9606 GN=ISOC1 PE=1 SV=3 - [ISOC1_HUMAN]	32.2161	97	6.16214e+07	5.13618e+07	4.92901e+07	4.70993e+07	3.51724e+07	4.60551e+07	2.74762e+07	3.03308e+07	1.9618e+07	3.67479e+07	1.88287e+07	2.90118e+07	10	10	10	10	8	9	8	5	6	8	6	7	10.0688	9.93437	10.0222	7.97395	5.97431	7.00107	10.0085	6.98311	0.0063915
O43681	ATPase ASNA1 OS=Homo sapiens OX=9606 GN=ASNA1 PE=1 SV=2 - [ASNA_HUMAN]	38.7674	22	6.14244e+07	5.89679e+07	2.84546e+07	0	2.1211e+06	3.87149e+07	4.45884e+07	2.41e+07	0	3.30318e+07	3.53835e+07	0	3	2	3			4	3	2			5		3.02063	1.98687	3.00667	-	4.97859	-	2.67139	4.97859	#DIV/0!
P25705	ATP synthase subunit alpha, mitochondrial OS=Homo sapiens OX=9606 GN=ATP5F1A PE=1 SV=1 - [ATPA_HUMAN]	59.7136	237	6.12327e+07	8.27523e+07	7.25832e+07	7.63325e+07	7.04776e+07	6.68102e+07	2.7116e+07	5.37488e+07	6.22482e+07	7.48339e+07	7.42558e+07	6.7826e+07	18	21	22	19	21	21	9	18	19	25	23	21	18.1238	20.8622	22.0489	24.9186	22.9015	21.0032	20.345	22.9411	0.184579
P51148	Ras-related protein Rab-5C OS=Homo sapiens OX=9606 GN=RAB5C PE=1 SV=2 - [RAB5C_HUMAN]	23.4678	91	6.07812e+07	7.01455e+07	6.72215e+07	6.19635e+07	6.55034e+07	7.55969e+07	5.80315e+07	4.20148e+07	5.86199e+07	5.41802e+07	4.71304e+07	7.60566e+07	8	7	8	8	8	6	9	8	8	7	8	6	8.05503	6.95406	8.0178	6.97721	7.96575	6.00091	7.67563	6.98129	0.360062
P04632	Calpain small subunit 1 OS=Homo sapiens OX=9606 GN=CAPNS1 PE=1 SV=1 - [CPNS1_HUMAN]	28.2977	175	6.0412e+07	7.97208e+07	7.05435e+07	7.25836e+07	6.72188e+07	7.04044e+07	6.51124e+07	5.5434e+07	6.27244e+07	7.04337e+07	4.83865e+07	8.85085e+07	14	15	12	13	15	13	16	15	16	16	15	15	14.0963	14.9016	12.0267	15.9479	14.9358	15.0023	13.6749	15.2953	0.151775
Q9Y2B0	Protein canopy homolog 2 OS=Homo sapiens OX=9606 GN=CNPY2 PE=1 SV=1 - [CNPY2_HUMAN]	20.6392	118	5.98196e+07	6.90742e+07	5.78106e+07	4.75173e+07	2.35386e+07	2.58017e+07	4.54061e+07	5.55722e+07	6.48395e+07	5.77274e+07	4.08388e+07	5.29132e+07	11	9	12	9	7	7	12	10	11	10	12	8	11.0757	8.94094	12.0267	9.96744	11.9486	8.00122	10.6811	9.97243	0.652735
P62333	26S proteasome regulatory subunit 10B OS=Homo sapiens OX=9606 GN=PSMC6 PE=1 SV=1 - [PRS10_HUMAN]	44.1451	148	5.98e+07	9.51716e+07	7.97043e+07	5.38964e+07	4.69986e+07	5.55635e+07	5.17872e+07	7.21342e+07	6.66038e+07	5.09698e+07	4.22144e+07	52775868	13	13	11	12	15	14	9	13	14	10	12	12	13.0894	12.9147	11.0245	9.96744	11.9486	12.0018	12.3429	11.306	0.332284
P30085	UMP-CMP kinase OS=Homo sapiens OX=9606 GN=CMPK1 PE=1 SV=3 - [KCY_HUMAN]	22.2083	227	5.97962e+07	5.81995e+07	7.90648e+07	6.78063e+07	5.21937e+07	6.62399e+07	7.81442e+07	5.52981e+07	6.93065e+07	5.03477e+07	5.72591e+07	6.636e+07	22	20	17	19	16	18	23	20	15	19	20	18	22.1513	19.8687	17.0378	18.9381	19.9144	18.0027	19.686	18.9517	0.666045
P17858	ATP-dependent 6-phosphofructokinase, liver type OS=Homo sapiens OX=9606 GN=PFKL PE=1 SV=6 - [PFKAL_HUMAN]	84.9642	320	5.95553e+07	8.95584e+07	7.23284e+07	6.19031e+07	8.21151e+07	7.24433e+07	3.40468e+07	5.87433e+07	7.36329e+07	6.10587e+07	5.49239e+07	7.47539e+07	26	22	25	27	35	26	18	27	30	28	30	26	26.1788	21.8556	25.0556	27.9088	29.8715	26.004	24.3634	27.9281	0.105459
P12081	Histidine--tRNA ligase, cytoplasmic OS=Homo sapiens OX=9606 GN=HARS PE=1 SV=2 - [SYHC_HUMAN]	57.3742	284	5.94322e+07	8.53421e+07	7.22338e+07	6.61758e+07	5.70286e+07	8.05439e+07	5.20845e+07	4.14731e+07	4.28721e+07	5.46911e+07	5.46599e+07	8.0436e+07	21	27	24	27	26	29	23	14	14	24	27	28	21.1444	26.8228	24.0534	23.9219	26.8844	28.0043	24.0069	26.2702	0.329903
Q9Y490	Talin-1 OS=Homo sapiens OX=9606 GN=TLN1 PE=1 SV=3 - [TLN1_HUMAN]	269.599	503	5.93461e+07	9.36136e+07	7.71059e+07	7.88578e+07	7.52059e+07	7.84106e+07	5.34683e+07	4.66182e+07	5.55789e+07	3.74706e+07	3.19288e+07	4.83588e+07	38	39	42	67	67	66	41	30	33	28	28	24	38.2614	38.7441	42.0934	27.9088	27.8801	24.0037	39.6996	26.5975	0.00177797
P35237	Serpin B6 OS=Homo sapiens OX=9606 GN=SERPINB6 PE=1 SV=3 - [SPB6_HUMAN]	42.5941	162	5.91619e+07	6.35959e+07	5.32406e+07	6.79096e+07	5.55924e+07	5.34244e+07	5.46993e+07	5.03069e+07	5.76147e+07	7.37526e+07	5.5047e+07	6.34075e+07	11	14	12	13	12	14	12	13	14	17	14	16	11.0757	13.9081	12.0267	16.9446	13.9401	16.0024	12.3368	15.629	0.053737
P05388	60S acidic ribosomal protein P0 OS=Homo sapiens OX=9606 GN=RPLP0 PE=1 SV=1 - [RLA0_HUMAN]	34.2518	162	5.91507e+07	4.45836e+07	4.98906e+07	6.43759e+07	6.19437e+07	5.58529e+07	5.25872e+07	6.07699e+07	8.72076e+07	8.42709e+07	6.06737e+07	5.0649e+07	11	9	12	15	15	14	12	17	15	13	16	13	11.0757	8.94094	12.0267	12.9577	15.9315	13.002	10.6811	13.9637	0.0707263
P33993	DNA replication licensing factor MCM7 OS=Homo sapiens OX=9606 GN=MCM7 PE=1 SV=4 - [MCM7_HUMAN]	81.2566	97	5.901e+07	4.69787e+07	2.10715e+07	0	4.02033e+07	0	0	5.17368e+07	6.9452e+07	3.51363e+07	3.30962e+07	1.7375e+07	16	8			10			17	19	14	13		16.1101	7.9475	-	13.9544	12.9443	-	12.0288	13.4494	0.762711
P30626	Sorcin OS=Homo sapiens OX=9606 GN=SRI PE=1 SV=1 - [SORCN_HUMAN]	21.6624	138	5.87972e+07	5.69988e+07	6.03819e+07	5.96674e+07	5.75771e+07	6.61365e+07	5.6096e+07	5.20386e+07	4.67747e+07	4.85664e+07	4.49053e+07	6.31712e+07	10	13	12	13	13	12	12	11	10	10	10	12	10.0688	12.9147	12.0267	9.96744	9.95718	12.0018	11.6701	10.6422	0.395575
P36871	Phosphoglucomutase-1 OS=Homo sapiens OX=9606 GN=PGM1 PE=1 SV=3 - [PGM1_HUMAN]	61.4105	274	5.86139e+07	6.50113e+07	6.36834e+07	6.73678e+07	5.06003e+07	5.74283e+07	4.21618e+07	3.74806e+07	5.11795e+07	4.71166e+07	4.38925e+07	6.02403e+07	25	26	24	28	21	24	21	17	19	24	22	23	25.172	25.8294	24.0534	23.9219	21.9058	23.0035	25.0182	22.9437	0.0564052
A0A0B4J2D5	Glutamine amidotransferase-like class 1 domain-containing protein 3B, mitochondrial OS=Homo sapiens OX=9606 GN=GATD3B PE=1 SV=1 - [GAL3B_HUMAN]	28.1247	73	5.84386e+07	7.70545e+07	4.74419e+07	2.99835e+07	8.14858e+07	5.66786e+07	0	6.74825e+07	6.86205e+07	6.16937e+07	5.84917e+07	3.44785e+07	8	6	6	3	8	6		8	8	9	4	7	8.05503	5.96062	6.01335	8.9707	3.98287	7.00107	6.67633	6.65155	0.988425
P07741	Adenine phosphoribosyltransferase OS=Homo sapiens OX=9606 GN=APRT PE=1 SV=2 - [APT_HUMAN]	19.5954	154	5.84285e+07	7.92835e+07	6.57184e+07	6.11184e+07	5.10763e+07	4.84731e+07	6.99804e+07	3.36346e+07	5.43511e+07	4.57215e+07	2.61632e+07	8.47423e+07	14	12	13	12	12	14	13	10	9	16	15	14	14.0963	11.9212	13.0289	15.9479	14.9358	14.0021	13.0155	14.9619	0.0820247
P51572	B-cell receptor-associated protein 31 OS=Homo sapiens OX=9606 GN=BCAP31 PE=1 SV=3 - [BAP31_HUMAN]	27.974	3	5.82489e+07	1.77042e+07	1.75759e+07	0	22244619	2.9419e+07	0	0	1.70313e+07	3.44575e+07	3.50805e+07	65306991											3		-	-	-	-	2.98715	-	#DIV/0!	2.98715	#DIV/0!
Q16658	Fascin OS=Homo sapiens OX=9606 GN=FSCN1 PE=1 SV=3 - [FSCN1_HUMAN]	54.4961	220	5.82275e+07	5.78331e+07	7.0457e+07	7.1181e+07	3.42457e+07	6.70706e+07	1.46094e+08	1.17202e+08	1.0439e+08	7.8774e+07	8.6204e+07	1.01115e+08	13	13	13	16	12	15	30	24	21	20	21	22	13.0894	12.9147	13.0289	19.9349	20.9101	22.0034	13.011	20.9494	0.000188111
P11940	Polyadenylate-binding protein 1 OS=Homo sapiens OX=9606 GN=PABPC1 PE=1 SV=2 - [PABP1_HUMAN]	70.6259	211	5.82045e+07	7.39534e+07	6.52514e+07	7.54388e+07	7.09964e+07	6.69333e+07	5.77433e+07	3.86207e+07	4.9676e+07	5.77415e+07	5.68065e+07	7.11853e+07	19	20	17	20	17	16	16	14	13	19	20	20	19.1307	19.8687	17.0378	18.9381	19.9144	20.003	18.6791	19.6185	0.362074
O00303	Eukaryotic translation initiation factor 3 subunit F OS=Homo sapiens OX=9606 GN=EIF3F PE=1 SV=1 - [EIF3F_HUMAN]	37.5402	145	5.81314e+07	6.735e+07	7.15755e+07	5.38044e+07	5.19364e+07	5.85682e+07	6.69989e+07	6.50241e+07	6.58798e+07	3.4345e+07	4.91681e+07	4.94542e+07	11	13	10	11	11	11	12	13	13	11	14	15	11.0757	12.9147	10.0222	10.9642	13.9401	15.0023	11.3375	13.3022	0.253633
Q8NC51	Plasminogen activator inhibitor 1 RNA-binding protein OS=Homo sapiens OX=9606 GN=SERBP1 PE=1 SV=2 - [PAIRB_HUMAN]	44.9385	62	5.73197e+07	7.66939e+07	6.25743e+07	4.84612e+07	4.02338e+07	4.42538e+07	7.70672e+07	5.40331e+07	7.68137e+07	4.49683e+07	6.35571e+07	6.20072e+07	6	5	5	5	6	4	6	6	6	5	4	4	6.04127	4.96719	5.01112	4.98372	3.98287	4.00061	5.33986	4.3224	0.102486
P33316	Deoxyuridine 5'-triphosphate nucleotidohydrolase, mitochondrial OS=Homo sapiens OX=9606 GN=DUT PE=1 SV=4 - [DUT_HUMAN]	26.5466	95	5.7229e+07	5.77908e+07	5.7363e+07	5.09034e+07	3.62159e+07	3.53588e+07	2.64358e+07	2.52026e+07	2.93422e+07	2.76038e+07	3.53414e+07	3.49485e+07	13	9	9	8	7	6	5	7	7	9	9	6	13.0894	8.94094	9.02002	8.9707	8.96146	6.00091	10.3501	7.97769	0.232865
P42126	Enoyl-CoA delta isomerase 1, mitochondrial OS=Homo sapiens OX=9606 GN=ECI1 PE=1 SV=1 - [ECI1_HUMAN]	32.7952	100	5.6912e+07	5.39852e+07	6.85008e+07	5.09242e+07	4.64042e+07	4.88505e+07	4.64678e+07	4.17349e+07	4.30803e+07	5.27274e+07	5.66236e+07	6.68796e+07	10	6	10	9	7	9	6	6	7	10	11	9	10.0688	5.96062	10.0222	9.96744	10.9529	9.00137	8.68388	9.9739	0.430775
P04818	Thymidylate synthase OS=Homo sapiens OX=9606 GN=TYMS PE=1 SV=3 - [TYSY_HUMAN]	35.6932	157	5.66131e+07	6.86547e+07	7.44336e+07	2.10939e+07	1.85837e+07	2.90013e+07	5.45739e+07	3.31441e+07	3.77478e+07	5.30871e+07	4.94091e+07	6.48321e+07	15	20	20	5	3	7	16	10	11	15	16	19	15.1032	19.8687	20.0445	14.9512	15.9315	19.0029	18.3388	16.6285	0.446346
Q9BX68	Histidine triad nucleotide-binding protein 2, mitochondrial OS=Homo sapiens OX=9606 GN=HINT2 PE=1 SV=1 - [HINT2_HUMAN]	17.1512	25	5.61212e+07	5.80816e+07	5.45886e+07	3.89295e+07	4.89131e+07	4.60463e+07	5.54275e+07	4.70296e+07	5.52957e+07	3.17354e+07	4.33753e+07	4.40643e+07	4	3	4	5	3	6							4.02751	2.98031	4.0089	0	0	0	3.67224	0	0.000446155
Q92688	Acidic leucine-rich nuclear phosphoprotein 32 family member B OS=Homo sapiens OX=9606 GN=ANP32B PE=1 SV=1 - [AN32B_HUMAN]	28.7703	60	5.58974e+07	5.86969e+07	5.86768e+07	7.6249e+07	5.70701e+07	5.26342e+07	8.24108e+07	6.05863e+07	6.12918e+07	2.80961e+07	2.68811e+07	4.3009e+07	5	5		6	7	5	9	7	6			4	5.03439	4.96719	-	-	-	4.00061	5.00079	4.00061	#DIV/0!
Q7L2H7	Eukaryotic translation initiation factor 3 subunit M OS=Homo sapiens OX=9606 GN=EIF3M PE=1 SV=1 - [EIF3M_HUMAN]	42.4758	312	5.56213e+07	8.13225e+07	6.21127e+07	5.81932e+07	5.95563e+07	5.87944e+07	5.8129e+07	5.63796e+07	6.15194e+07	4.3826e+07	3.96323e+07	5.98412e+07	27	26	27	25	24	29	26	27	27	25	26	23	27.1857	25.8294	27.0601	24.9186	25.8887	23.0035	26.6917	24.6036	0.0932625
P62820	Ras-related protein Rab-1A OS=Homo sapiens OX=9606 GN=RAB1A PE=1 SV=3 - [RAB1A_HUMAN]	22.6634	48	5.56165e+07	5.79042e+07	5.25993e+07	5.57528e+07	4.18647e+07	4.92594e+07	6.70311e+07	2.78643e+07	5.30746e+07	3.94773e+07	4.29828e+07	5.05454e+07	5	6	4	3	5	5				5	4	5	5.03439	5.96062	4.0089	4.98372	3.98287	5.00076	5.0013	4.65579	0.626486
Q9H4A4	Aminopeptidase B OS=Homo sapiens OX=9606 GN=RNPEP PE=1 SV=2 - [AMPB_HUMAN]	72.5495	226	5.53045e+07	6.06191e+07	6.14426e+07	53470216	5.5507e+07	4.60181e+07	6.1609e+07	4.28987e+07	6.3588e+07	5.04626e+07	6.3289e+07	6.46629e+07	13	20	19	15	14	18	21	20	21	22	22	21	13.0894	19.8687	19.0423	21.9284	21.9058	21.0032	17.3335	21.6125	0.118295
P20290	Transcription factor BTF3 OS=Homo sapiens OX=9606 GN=BTF3 PE=1 SV=1 - [BTF3_HUMAN]	22.1544	69	5.52676e+07	8.59895e+07	6.27309e+07	5.23943e+07	5.30191e+07	4.74985e+07	6.36703e+07	5.21697e+07	6.75767e+07	3.53881e+07	5.18799e+07	8.06897e+07	5	6	6	7	5	6	6	5	6	4	7	6	5.03439	5.96062	6.01335	3.98698	6.97003	6.00091	5.66945	5.65264	0.986503
Q99460	26S proteasome non-ATPase regulatory subunit 1 OS=Homo sapiens OX=9606 GN=PSMD1 PE=1 SV=2 - [PSMD1_HUMAN]	105.769	367	5.52445e+07	8.78704e+07	6.46455e+07	7.41457e+07	8.48623e+07	8.09662e+07	6.34358e+07	67311554	7.57794e+07	5.11054e+07	6.5585e+07	5.77332e+07	28	30	31	35	31	35	30	30	27	32	32	26	28.1926	29.8031	31.069	31.8958	31.863	26.004	29.6882	29.9209	0.918193
Q14152	Eukaryotic translation initiation factor 3 subunit A OS=Homo sapiens OX=9606 GN=EIF3A PE=1 SV=1 - [EIF3A_HUMAN]	166.468	407	5.48743e+07	7.40487e+07	6.59809e+07	5.08334e+07	4.75567e+07	5.12525e+07	4.79667e+07	4.90148e+07	6.31168e+07	4.74158e+07	4.19142e+07	4.79321e+07	35	35	34	35	30	33	39	33	38	34	29	32	35.2407	34.7703	34.0756	33.8893	28.8758	32.0049	34.6956	31.59	0.107303
P49189	4-trimethylaminobutyraldehyde dehydrogenase OS=Homo sapiens OX=9606 GN=ALDH9A1 PE=1 SV=3 - [AL9A1_HUMAN]	53.767	168	5.47597e+07	6.90839e+07	5.58589e+07	4.87964e+07	5.83705e+07	4.89778e+07	4.41804e+07	4.46816e+07	4.59508e+07	5.01228e+07	5.12682e+07	3.78049e+07	15	14	14	14	16	18	11	13	14	13	13	13	15.1032	13.9081	14.0311	12.9577	12.9443	13.002	14.3475	12.968	0.0221391
P07339	Cathepsin D OS=Homo sapiens OX=9606 GN=CTSD PE=1 SV=1 - [CATD_HUMAN]	44.5236	101	5.43335e+07	6.65338e+07	5.89441e+07	2.84553e+07	3.09381e+07	3.23288e+07	5.89265e+07	4.49221e+07	4.88867e+07	46221973	5.29843e+07	6.31875e+07	10	10	9	5	5	5	9	7	8	10	12	11	10.0688	9.93437	9.02002	9.96744	11.9486	11.0017	9.67439	10.9726	0.12067
O15355	Protein phosphatase 1G OS=Homo sapiens OX=9606 GN=PPM1G PE=1 SV=1 - [PPM1G_HUMAN]	59.2347	126	5.42375e+07	5.64073e+07	5.34039e+07	4.97197e+07	5.15901e+07	4.75962e+07	5.0719e+07	5.96646e+07	4.98575e+07	3.89061e+07	4.02502e+07	4.60343e+07	10	10	11	10	11	11	8	12	10	10	11	12	10.0688	9.93437	11.0245	9.96744	10.9529	12.0018	10.3425	10.9741	0.405784
P30520	Adenylosuccinate synthetase isozyme 2 OS=Homo sapiens OX=9606 GN=ADSS2 PE=1 SV=3 - [PURA2_HUMAN]	50.0658	234	53908692	6.62254e+07	6.58402e+07	5.74955e+07	7.50183e+07	6.16609e+07	4.30584e+07	5.27031e+07	4.94217e+07	4.45465e+07	4.55702e+07	6.22742e+07	20	20	21	20	21	22	12	21	20	20	18	19	20.1376	19.8687	21.0467	19.9349	17.9229	19.0029	20.351	18.9536	0.109766
P29966	Myristoylated alanine-rich C-kinase substrate OS=Homo sapiens OX=9606 GN=MARCKS PE=1 SV=4 - [MARCS_HUMAN]	31.5359	101	5.3421e+07	5.35128e+07	5.27235e+07	5.44052e+07	4.53627e+07	3.85722e+07	5.23943e+07	4.94202e+07	4.93068e+07	7.53136e+07	4.18181e+07	7.31339e+07	8	7	6	9	8	8	8	9	10	9	9	10	8.05503	6.95406	6.01335	8.9707	8.96146	10.0015	7.00748	9.31123	0.0280346
P49736	DNA replication licensing factor MCM2 OS=Homo sapiens OX=9606 GN=MCM2 PE=1 SV=4 - [MCM2_HUMAN]	101.832	158	5.32844e+07	4.6947e+07	2.13424e+07	0	3.31542e+07	0	0	3.7497e+07	4.82294e+07	3.96513e+07	3.07196e+07	1.64849e+07	23	16	10		19			22	24	23	15	6	23.1582	15.895	10.0222	22.9251	14.9358	6.00091	16.3585	14.6206	0.792849
Q06323	Proteasome activator complex subunit 1 OS=Homo sapiens OX=9606 GN=PSME1 PE=1 SV=1 - [PSME1_HUMAN]	28.705	117	5.30733e+07	5.81279e+07	5.15147e+07	4.9782e+07	4.80302e+07	3.74594e+07	5.24076e+07	3.3959e+07	4.40953e+07	3.33044e+07	3.11252e+07	4.26111e+07	11	7	12	8	12	10	14	9	9	8	9	8	11.0757	6.95406	12.0267	7.97395	8.96146	8.00122	10.0188	8.31221	0.343635
P47813	Eukaryotic translation initiation factor 1A, X-chromosomal OS=Homo sapiens OX=9606 GN=EIF1AX PE=1 SV=2 - [IF1AX_HUMAN]	16.4502	66	5.30475e+07	5.65726e+07	5.63675e+07	4.31534e+07	3.43803e+07	3.87941e+07	3.5344e+07	5.16124e+07	4.73367e+07	2.94202e+07	2.6765e+07	5.31907e+07	6	8	7	4	4	5	5	7	5	5	3	7	6.04127	7.9475	7.01557	4.98372	2.98715	7.00107	7.00145	4.99065	0.192057
Q9Y696	Chloride intracellular channel protein 4 OS=Homo sapiens OX=9606 GN=CLIC4 PE=1 SV=4 - [CLIC4_HUMAN]	28.7537	124	5.27243e+07	6.22168e+07	4.29191e+07	6.28459e+07	3.15877e+07	3.75627e+07	3.68124e+07	3.76416e+07	3.8458e+07	4.45349e+07	3.65054e+07	5.73572e+07	10	9	8	12	8	10	16	12	11	8	10	10	10.0688	8.94094	8.0178	7.97395	9.95718	10.0015	9.00917	9.31089	0.75264
O95831	Apoptosis-inducing factor 1, mitochondrial OS=Homo sapiens OX=9606 GN=AIFM1 PE=1 SV=1 - [AIFM1_HUMAN]	66.8589	181	5.25002e+07	6.40644e+07	4.92057e+07	5.36781e+07	4.50962e+07	4.96541e+07	5.26261e+07	3.4079e+07	4.38612e+07	4.11841e+07	4.0682e+07	3.9107e+07	14	16	14	16	15	16	16	13	14	17	15	15	14.0963	15.895	14.0311	16.9446	14.9358	15.0023	14.6741	15.6276	0.348377
Q01813	ATP-dependent 6-phosphofructokinase, platelet type OS=Homo sapiens OX=9606 GN=PFKP PE=1 SV=2 - [PFKAP_HUMAN]	85.5415	317	5.24977e+07	6.44935e+07	4.0194e+07	3.11448e+07	8.44392e+07	3.30338e+07	1.27288e+07	5.10967e+07	9.83634e+07	6.4145e+07	6.52362e+07	4.8425e+07	31	34	22	14	32	20	6	36	35	31	31	25	31.2132	33.7769	22.0489	30.8991	30.8673	25.0038	29.013	28.9234	0.983459
P22307	Non-specific lipid-transfer protein OS=Homo sapiens OX=9606 GN=SCP2 PE=1 SV=2 - [NLTP_HUMAN]	58.9556	129	5.22917e+07	5.7468e+07	5.25212e+07	6.30874e+07	5.75994e+07	6.38941e+07	3.71914e+07	3.00374e+07	3.23942e+07	4.51854e+07	4.07276e+07	5.08236e+07	10	12	12	14	13	13	12	5	6	11	10	11	10.0688	11.9212	12.0267	10.9642	9.95718	11.0017	11.3389	10.641	0.388464
P31350	Ribonucleoside-diphosphate reductase subunit M2 OS=Homo sapiens OX=9606 GN=RRM2 PE=1 SV=1 - [RIR2_HUMAN]	44.8488	181	5.2179e+07	7.71535e+07	5.95273e+07	5.40321e+07	4.5793e+07	4.3036e+07	4.82466e+07	4.51216e+07	4.38714e+07	5.46619e+07	4.85875e+07	4.8003e+07	15	17	14	12	13	13	17	12	14	19	18	17	15.1032	16.8884	14.0311	18.9381	17.9229	17.0026	15.3409	17.9546	0.0597557
Q99729	Heterogeneous nuclear ribonucleoprotein A/B OS=Homo sapiens OX=9606 GN=HNRNPAB PE=1 SV=2 - [ROAA_HUMAN]	36.2024	130	5.20408e+07	5.89224e+07	7.58094e+07	7.61222e+07	7.65068e+07	6.64852e+07	5.03837e+07	5.86479e+07	6.6972e+07	5.7654e+07	5.50573e+07	6.47589e+07	9	10	10	11	11	13	12	11	11	11	11	10	9.0619	9.93437	10.0222	10.9642	10.9529	10.0015	9.67284	10.6395	0.0942116
Q14166	Tubulin--tyrosine ligase-like protein 12 OS=Homo sapiens OX=9606 GN=TTLL12 PE=1 SV=2 - [TTL12_HUMAN]	74.356	177	5.19112e+07	6.2414e+07	5.41906e+07	4.81848e+07	5.04851e+07	4.99953e+07	5.70337e+07	4.64285e+07	6.98508e+07	5.98272e+07	4.90316e+07	7.35736e+07	13	14	15	14	13	14	22	17	16	13	11	15	13.0894	13.9081	15.0334	12.9577	10.9529	15.0023	14.0103	12.971	0.468053
P17980	26S proteasome regulatory subunit 6A OS=Homo sapiens OX=9606 GN=PSMC3 PE=1 SV=3 - [PRS6A_HUMAN]	49.1725	245	5.18948e+07	8.20883e+07	5.21179e+07	5.67812e+07	4.57813e+07	5.09987e+07	3.7056e+07	4.69675e+07	5.54614e+07	4.42359e+07	4.48763e+07	4.6467e+07	22	21	22	21	21	21	17	18	19	21	21	21	22.1513	20.8622	22.0489	20.9316	20.9101	21.0032	21.6875	20.9483	0.149231
P35998	26S proteasome regulatory subunit 7 OS=Homo sapiens OX=9606 GN=PSMC2 PE=1 SV=3 - [PRS7_HUMAN]	48.6031	213	5.18462e+07	8.263e+07	7.51978e+07	6.74413e+07	7.47702e+07	6.14096e+07	5.6669e+07	7.0254e+07	6.84201e+07	6.09244e+07	5.63342e+07	7.83073e+07	18	16	16	18	18	17	19	19	22	17	14	19	18.1238	15.895	16.0356	16.9446	13.9401	19.0029	16.6848	16.6292	0.974535
Q8NCW5	NAD(P)H-hydrate epimerase OS=Homo sapiens OX=9606 GN=NAXE PE=1 SV=2 - [NNRE_HUMAN]	31.6542	46	5.16289e+07	5.01436e+07	5.40533e+07	2.62092e+07	2.98465e+07	3.69996e+07	4.96112e+07	4.46152e+07	4.20328e+07	2.72838e+07	2.87412e+07	42277907	6	4	5	4	5		4	6	6	3	3		6.04127	3.97375	5.01112	2.99023	2.98715	-	5.00871	2.98869	0.0788909
P61081	NEDD8-conjugating enzyme Ubc12 OS=Homo sapiens OX=9606 GN=UBE2M PE=1 SV=1 - [UBC12_HUMAN]	20.8866	78	5.13099e+07	7.45208e+07	6.14495e+07	7.50441e+07	6.9695e+07	7.66231e+07	5.8841e+07	4.331e+07	4.70444e+07	3.48166e+07	4.47275e+07	4.79031e+07	4	6	7	8	7	8	8	6	6	5	6	7	4.02751	5.96062	7.01557	4.98372	5.97431	7.00107	5.6679	5.98637	0.776992
P12532	Creatine kinase U-type, mitochondrial OS=Homo sapiens OX=9606 GN=CKMT1A PE=1 SV=1 - [KCRU_HUMAN]	47.0072	94	5.12156e+07	6.76472e+07	5.79527e+07	2.42137e+07	3.64216e+07	3.99511e+07	6.38125e+07	4.47439e+07	3.32912e+07	2.69609e+07	4.32904e+07	3.57077e+07	9	8	10	7	5	6	10	9	7	7	8	8	9.0619	7.9475	10.0222	6.97721	7.96575	8.00122	9.01055	7.64806	0.118366
P55884	Eukaryotic translation initiation factor 3 subunit B OS=Homo sapiens OX=9606 GN=EIF3B PE=1 SV=3 - [EIF3B_HUMAN]	92.4238	349	5.11582e+07	6.77697e+07	6.36433e+07	7.4992e+07	7.57345e+07	7.9183e+07	7.15643e+07	7.09317e+07	6.45646e+07	3.90721e+07	5.31061e+07	50900353	26	26	23	34	34	36	34	32	30	23	26	25	26.1788	25.8294	23.0512	22.9251	25.8887	25.0038	25.0198	24.6059	0.770027
Q9NP79	Vacuolar protein sorting-associated protein VTA1 homolog OS=Homo sapiens OX=9606 GN=VTA1 PE=1 SV=1 - [VTA1_HUMAN]	33.8579	115	5.10355e+07	7.07584e+07	5.40523e+07	5.47134e+07	3.93158e+07	5.31191e+07	5.73899e+07	4.10909e+07	4.77481e+07	5.15034e+07	5.03975e+07	5.28083e+07	8	10	10	9	10	9	10	9	10	11	10	9	8.05503	9.93437	10.0222	10.9642	9.95718	9.00137	9.33722	9.97425	0.49811
P49006	MARCKS-related protein OS=Homo sapiens OX=9606 GN=MARCKSL1 PE=1 SV=2 - [MRP_HUMAN]	19.5172	16	5.10156e+07	5.34886e+07	4.48815e+07	2.44716e+07	2.08047e+07	3.09245e+07	1.67703e+07	2.55889e+07	3.87009e+07	3.28906e+07	3.35251e+07	4.30919e+07				3	3		3			4	3		-	-	-	3.98698	2.98715	-	#DIV/0!	3.48707	#DIV/0!
O60664	Perilipin-3 OS=Homo sapiens OX=9606 GN=PLIN3 PE=1 SV=3 - [PLIN3_HUMAN]	47.0459	87	5.10024e+07	5.68315e+07	4.46719e+07	2.0098e+07	2.1794e+07	1.87426e+07	5.37692e+07	4.08488e+07	3.7479e+07	2.64448e+07	2.4009e+07	3.32495e+07	10	9	8	2	2	3	11	10	10	7	8	7	10.0688	8.94094	8.0178	6.97721	7.96575	7.00107	9.00917	7.31467	0.0664401
P24666	Low molecular weight phosphotyrosine protein phosphatase OS=Homo sapiens OX=9606 GN=ACP1 PE=1 SV=3 - [PPAC_HUMAN]	18.0308	86	5.09636e+07	5.55343e+07	5.80272e+07	6.06444e+07	4.57982e+07	5.30563e+07	68049725	4.66457e+07	4.71451e+07	3.93321e+07	4.67169e+07	5.66001e+07	7	7	6	9	6	9	8	7	6	5	9	7	7.04815	6.95406	6.01335	4.98372	8.96146	7.00107	6.67185	6.98208	0.807964
Q99613	Eukaryotic translation initiation factor 3 subunit C OS=Homo sapiens OX=9606 GN=EIF3C PE=1 SV=1 - [EIF3C_HUMAN]	105.278	264	5.07383e+07	6.94463e+07	5.33388e+07	5.07383e+07	5.218e+07	6.05999e+07	7.22824e+07	5.94283e+07	5.41399e+07	4.42645e+07	4.39596e+07	5.56924e+07	22	23	21	23	23	24	21	19	24	24	18	22	22.1513	22.8491	21.0467	23.9219	17.9229	22.0034	22.0157	21.2827	0.711448
P29218	Inositol monophosphatase 1 OS=Homo sapiens OX=9606 GN=IMPA1 PE=1 SV=1 - [IMPA1_HUMAN]	30.1692	31	5.03948e+07	2.66462e+08	3.31118e+07	4.53373e+07	5.88607e+07	3.46492e+07	3.51986e+07	2.61246e+07	5.97752e+07	2.14373e+07	3.05099e+07	3.25133e+07	4	5	4				3	4		4	4	3	4.02751	4.96719	4.0089	3.98698	3.98287	3.00046	4.33453	3.65677	0.211249
O60493	Sorting nexin-3 OS=Homo sapiens OX=9606 GN=SNX3 PE=1 SV=3 - [SNX3_HUMAN]	18.7508	92	5.03178e+07	5.91203e+07	4.83084e+07	4.73943e+07	3.45533e+07	4.03379e+07	3.80266e+07	3.64323e+07	3.32746e+07	3.53693e+07	4.59476e+07	4.87295e+07	9	9	9	8	7	10	8	6	5	6	8	7	9.0619	8.94094	9.02002	5.98046	7.96575	7.00107	9.00762	6.98243	0.0243064
P42704	Leucine-rich PPR motif-containing protein, mitochondrial OS=Homo sapiens OX=9606 GN=LRPPRC PE=1 SV=3 - [LPPRC_HUMAN]	157.805	739	5.02538e+07	7.43763e+07	7.58e+07	64744731	6.47466e+07	5.6122e+07	3.97813e+07	5.33744e+07	6.27801e+07	5.2194e+07	5.7216e+07	5.09222e+07	56	61	68	70	68	69	39	72	58	57	59	62	56.3852	60.5997	68.1513	56.8144	58.7474	62.0094	61.712	59.1904	0.539269
O00244	Copper transport protein ATOX1 OS=Homo sapiens OX=9606 GN=ATOX1 PE=1 SV=1 - [ATOX1_HUMAN]	7.39674	46	4.98313e+07	5.08157e+07	6.32296e+07	5.15382e+07	5.07125e+07	5.52841e+07	6.5837e+07	5.47994e+07	52157064	5.46632e+07	6.04632e+07	5.52794e+07	5	6	5	5	5	5				5	4	6	5.03439	5.96062	5.01112	4.98372	3.98287	6.00091	5.33538	4.98917	0.62821
P62195	26S proteasome regulatory subunit 8 OS=Homo sapiens OX=9606 GN=PSMC5 PE=1 SV=1 - [PRS8_HUMAN]	45.5971	304	4.98196e+07	6.54365e+07	7.29676e+07	7.13771e+07	8.08125e+07	8.26041e+07	7.92217e+07	7.13216e+07	6.79412e+07	5.40213e+07	7.14959e+07	6.51063e+07	26	20	22	33	30	29	22	24	31	25	19	23	26.1788	19.8687	22.0489	24.9186	18.9186	23.0035	22.6988	22.2803	0.878052
P23396	40S ribosomal protein S3 OS=Homo sapiens OX=9606 GN=RPS3 PE=1 SV=2 - [RS3_HUMAN]	26.6714	193	4.96792e+07	7.01297e+07	6.45917e+07	6.48006e+07	5.22858e+07	6.52711e+07	7.40294e+07	9.27729e+07	1.18225e+08	5.23056e+07	5.09345e+07	5.87958e+07	13	13	13	17	17	17	17	19	19	19	15	14	13.0894	12.9147	13.0289	18.9381	14.9358	14.0021	13.011	15.9587	0.123531
P08237	ATP-dependent 6-phosphofructokinase, muscle type OS=Homo sapiens OX=9606 GN=PFKM PE=1 SV=2 - [PFKAM_HUMAN]	85.1284	44	4.95959e+07	3.97764e+07	2.68833e+07	3.16441e+07	6.38744e+07	3.51495e+07	2.17159e+07	3.28586e+07	3.7777e+07	5.2312e+07	4.43569e+07	4.60322e+07		5	4			4	5	9	5				-	4.96719	4.0089	-	-	-	4.48804	#DIV/0!	#DIV/0!
P17655	Calpain-2 catalytic subunit OS=Homo sapiens OX=9606 GN=CAPN2 PE=1 SV=6 - [CAN2_HUMAN]	79.9448	241	4.94987e+07	4.04429e+07	4.42407e+07	3.61847e+07	3.32773e+07	4.04793e+07	4.41091e+07	3.89511e+07	3.61381e+07	3.54099e+07	3.878e+07	4.32283e+07	20	21	19	20	20	20	20	22	19	17	22	21	20.1376	20.8622	19.0423	16.9446	21.9058	21.0032	20.014	19.9512	0.970847
Q15008	26S proteasome non-ATPase regulatory subunit 6 OS=Homo sapiens OX=9606 GN=PSMD6 PE=1 SV=1 - [PSMD6_HUMAN]	45.5023	228	4.93511e+07	6.70415e+07	5.73029e+07	5.37234e+07	5.73591e+07	6.2745e+07	5.7922e+07	5.99465e+07	6.42282e+07	4.1491e+07	4.26042e+07	5.71027e+07	15	18	14	25	22	25	22	19	17	16	16	19	15.1032	17.8819	14.0311	15.9479	15.9315	19.0029	15.6721	16.9608	0.448675
P33991	DNA replication licensing factor MCM4 OS=Homo sapiens OX=9606 GN=MCM4 PE=1 SV=5 - [MCM4_HUMAN]	96.4976	88	4.91172e+07	2.03336e+07	12758869	0	3.13605e+07	5.82157e+06	9.0192e+06	3.94693e+07	4.33401e+07	3.74866e+07	2.75826e+07	0	16	9			9			13	17	12	12		16.1101	8.94094	-	11.9609	11.9486	-	12.5255	11.9548	0.888124
O43852	Calumenin OS=Homo sapiens OX=9606 GN=CALU PE=1 SV=2 - [CALU_HUMAN]	37.0835	168	4.90774e+07	5.39593e+07	3.66865e+07	6.53331e+07	5.6641e+07	5.21704e+07	6.15303e+07	4.24924e+07	4.76038e+07	5.74216e+07	5.30289e+07	4.41749e+07	12	14	13	16	10	13	20	14	13	16	13	14	12.0825	13.9081	13.0289	15.9479	12.9443	14.0021	13.0065	14.2981	0.276317
P07954	Fumarate hydratase, mitochondrial OS=Homo sapiens OX=9606 GN=FH PE=1 SV=3 - [FUMH_HUMAN]	54.6022	161	4.8853e+07	8.86321e+07	7.76732e+07	5.98335e+07	5.01923e+07	5.75036e+07	4.23341e+07	4.50804e+07	4.35355e+07	4.26793e+07	4.27654e+07	6.13781e+07	13	15	15	11	13	15	13	15	12	13	14	12	13.0894	14.9016	15.0334	12.9577	13.9401	12.0018	14.3414	12.9665	0.177208
Q14103	Heterogeneous nuclear ribonucleoprotein D0 OS=Homo sapiens OX=9606 GN=HNRNPD PE=1 SV=1 - [HNRPD_HUMAN]	38.4103	138	4.86827e+07	6.53047e+07	9.08253e+07	1.14411e+08	8.52215e+07	8.42867e+07	1.14156e+08	1.09502e+08	1.30902e+08	7.26047e+07	6.94204e+07	8.42776e+07	10	10	11	12	11	12	13	10	13	13	11	12	10.0688	9.93437	11.0245	12.9577	10.9529	12.0018	10.3425	11.9708	0.07281
P35244	Replication protein A 14 kDa subunit OS=Homo sapiens OX=9606 GN=RPA3 PE=1 SV=1 - [RFA3_HUMAN]	13.5599	112	4.85353e+07	6.95047e+07	5.98614e+07	7.34882e+07	4.53986e+07	5.07894e+07	6.27922e+07	4.6788e+07	4.28674e+07	4.80082e+07	4.12706e+07	5.17805e+07	9	10	10	11	7	10	10	7	10	10	8	10	9.0619	9.93437	10.0222	9.96744	7.96575	10.0015	9.67284	9.31157	0.650745
P49720	Proteasome subunit beta type-3 OS=Homo sapiens OX=9606 GN=PSMB3 PE=1 SV=2 - [PSB3_HUMAN]	22.9335	118	4.81692e+07	6.61816e+07	6.58626e+07	5.44416e+07	4.52114e+07	5.58029e+07	5.22079e+07	4.75976e+07	5.27262e+07	3.17429e+07	3.20989e+07	3.5175e+07	12	11	12	9	10	9	12	12	9	8	7	7	12.0825	10.9278	12.0267	7.97395	6.97003	7.00107	11.679	7.31502	0.000949072
P54727	UV excision repair protein RAD23 homolog B OS=Homo sapiens OX=9606 GN=RAD23B PE=1 SV=1 - [RD23B_HUMAN]	43.1446	141	4.77493e+07	5.97907e+07	5.70116e+07	8.20712e+07	7.45019e+07	6.47407e+07	5.55424e+07	4.59815e+07	4.13104e+07	4.6939e+07	3.76211e+07	5.19386e+07	10	10	10	15	14	12	14	12	13	11	9	11	10.0688	9.93437	10.0222	10.9642	8.96146	11.0017	10.0085	10.3091	0.679104
P40939	Trifunctional enzyme subunit alpha, mitochondrial OS=Homo sapiens OX=9606 GN=HADHA PE=1 SV=2 - [ECHA_HUMAN]	82.9469	213	4.76851e+07	53687908	5.60422e+07	4.07024e+07	3.98095e+07	3.8281e+07	0	2.24232e+07	3.43523e+07	3.28633e+07	3.24488e+07	4.16185e+07	25	20	20	21	22	19		15	13	18	20	20	25.172	19.8687	20.0445	17.9414	19.9144	20.003	21.6951	19.2863	0.266044
Q9NWV4	CXXC motif containing zinc binding protein OS=Homo sapiens OX=9606 GN=CZIB PE=1 SV=1 - [CZIB_HUMAN]	18.0368	45	4.75313e+07	4.70503e+07	5.06189e+07	5.49138e+07	4.28872e+07	4.39479e+07	4.18231e+07	3.43672e+07	3.21139e+07	4.78262e+07	4.52402e+07	3.61548e+07	3	5	4	3	4	4	4	4	4	4	3	3	3.02063	4.96719	4.0089	3.98698	2.98715	3.00046	3.99891	3.32486	0.359776
P41250	Glycine--tRNA ligase OS=Homo sapiens OX=9606 GN=GARS1 PE=1 SV=3 - [GARS_HUMAN]	83.1126	164	4.74607e+07	4.97775e+07	4.482e+07	5.5125e+07	5.74993e+07	4.44146e+07	2.79114e+07	3.00826e+07	2.89372e+07	4.07763e+07	3.44314e+07	3.84822e+07	13	18	11	19	24	11	13	11	10	10	11	13	13.0894	17.8819	11.0245	9.96744	10.9529	13.002	13.9986	11.3074	0.291947
Q15056	Eukaryotic translation initiation factor 4H OS=Homo sapiens OX=9606 GN=EIF4H PE=1 SV=5 - [IF4H_HUMAN]	27.3684	40	47332179	5.76974e+07	4.41256e+07	5.7299e+07	5.75082e+07	73238867	3.90173e+07	2.61995e+07	2.80921e+07	3.74208e+07	4.55374e+07	3.63355e+07	4	4	4	4	4	4	4			4	4	4	4.02751	3.97375	4.0089	3.98698	3.98287	4.00061	4.00339	3.99015	0.471197
Q9H3K6	BolA-like protein 2 OS=Homo sapiens OX=9606 GN=BOLA2 PE=1 SV=1 - [BOLA2_HUMAN]	10.1102	33	4.71986e+07	4.91551e+07	3.4922e+07	6.0231e+07	5.14002e+07	5.1473e+07	4.29721e+07	3.98456e+07	4.02318e+07	4.14135e+07	4.67586e+07	3.84175e+07		3	3	5	3	5			3	5	3	3	-	2.98031	3.00667	4.98372	2.98715	3.00046	2.99349	3.65711	0.494871
Q9Y5S9	RNA-binding protein 8A OS=Homo sapiens OX=9606 GN=RBM8A PE=1 SV=1 - [RBM8A_HUMAN]	19.8767	82	4.71909e+07	4.66889e+07	4.33466e+07	4.76313e+07	4.12731e+07	5.26265e+07	3.44537e+07	3.47333e+07	3.51713e+07	2.83458e+07	3.08064e+07	4.76246e+07	8	5	7	7	7	8	8	6	5	6	7	8	8.05503	4.96719	7.01557	5.98046	6.97003	8.00122	6.67926	6.9839	0.791599
P61160	Actin-related protein 2 OS=Homo sapiens OX=9606 GN=ACTR2 PE=1 SV=1 - [ARP2_HUMAN]	44.7322	118	4.70294e+07	4.94159e+07	5.34811e+07	5.57674e+07	52310894	55872866	4.44001e+07	3.79644e+07	3.61159e+07	3.80251e+07	3.80282e+07	4.98376e+07	8	10	10	11	11	11	9	10	7	9	10	12	8.05503	9.93437	10.0222	8.9707	9.95718	12.0018	9.33722	10.3099	0.426223
Q9Y285	Phenylalanine--tRNA ligase alpha subunit OS=Homo sapiens OX=9606 GN=FARSA PE=1 SV=3 - [SYFA_HUMAN]	57.5275	58	4.65781e+07	5.91062e+07	4.31782e+07	1.29689e+07	4.69614e+07	1.58653e+07	1.23135e+07	5.20072e+07	4.0664e+07	4.02463e+07	3.6918e+07	3.21508e+07	9	5	5		6			7	7	6	8	5	9.0619	4.96719	5.01112	5.98046	7.96575	5.00076	6.34674	6.31566	0.985555
P62316	Small nuclear ribonucleoprotein Sm D2 OS=Homo sapiens OX=9606 GN=SNRPD2 PE=1 SV=1 - [SMD2_HUMAN]	13.5182	59	4.65572e+07	4.56978e+07	3.54517e+07	37955636	2.77158e+07	3.50011e+07	3.38503e+07	2.70907e+07	2.8719e+07	3.10593e+07	3.39257e+07	4.29722e+07	6	7	7	6	2	5	6	3	4	6	4	3	6.04127	6.95406	7.01557	5.98046	3.98287	3.00046	6.6703	4.32126	0.065254
O95881	Thioredoxin domain-containing protein 12 OS=Homo sapiens OX=9606 GN=TXNDC12 PE=1 SV=1 - [TXD12_HUMAN]	19.1936	58	4.65563e+07	5.4807e+07	3.75761e+07	4.93504e+07	5.18306e+07	4.70248e+07	4.84049e+07	2.33379e+07	3.56157e+07	3.96538e+07	3.35414e+07	4.35606e+07	5	4	4	6	6	5	5	4	5	5	4	5	5.03439	3.97375	4.0089	4.98372	3.98287	5.00076	4.33901	4.65579	0.54849
O95394	Phosphoacetylglucosamine mutase OS=Homo sapiens OX=9606 GN=PGM3 PE=1 SV=1 - [AGM1_HUMAN]	59.8143	128	4.63782e+07	5.54622e+07	5.25059e+07	4.53818e+07	3.99069e+07	3.84306e+07	4.37977e+07	4.78651e+07	5.95021e+07	5.42764e+07	4.63021e+07	6.19728e+07	9	11	10	8	10	6	9	12	9	14	16	14	9.0619	10.9278	10.0222	13.9544	15.9315	14.0021	10.004	14.6293	0.00542448
P60228	Eukaryotic translation initiation factor 3 subunit E OS=Homo sapiens OX=9606 GN=EIF3E PE=1 SV=1 - [EIF3E_HUMAN]	52.1874	266	4.63345e+07	5.98925e+07	4.65466e+07	3.53588e+07	4.245e+07	4.72408e+07	4.91189e+07	4.95329e+07	4.90887e+07	3.58189e+07	3.48811e+07	4.05684e+07	21	24	21	26	20	24	24	20	20	22	21	23	21.1444	23.8425	21.0467	21.9284	20.9101	23.0035	22.0112	21.9473	0.956363
P23381	Tryptophan--tRNA ligase, cytoplasmic OS=Homo sapiens OX=9606 GN=WARS PE=1 SV=2 - [SYWC_HUMAN]	53.1316	134	4.61256e+07	5.50137e+07	5.59163e+07	4.30171e+07	3.77549e+07	4.14741e+07	4.22219e+07	3.88228e+07	3.70177e+07	3.6957e+07	4.05367e+07	5.85571e+07	11	11	14	9	9	10	15	11	7	10	14	13	11.0757	10.9278	14.0311	9.96744	13.9401	13.002	12.0115	12.3032	0.861513
P49915	GMP synthase [glutamine-hydrolyzing] OS=Homo sapiens OX=9606 GN=GMPS PE=1 SV=1 - [GUAA_HUMAN]	76.667	108	4.57909e+07	4.92329e+07	36531049	2.52897e+07	4.64188e+07	1.38632e+07	0	3.37486e+07	3.68025e+07	3.28642e+07	2.73222e+07	2.69545e+07	13	9	9	5	14	5		11	9	12	14	7	13.0894	8.94094	9.02002	11.9609	13.9401	7.00107	10.3501	10.9674	0.815495
P13473	Lysosome-associated membrane glycoprotein 2 OS=Homo sapiens OX=9606 GN=LAMP2 PE=1 SV=2 - [LAMP2_HUMAN]	44.9323	13	4.57792e+07	5.4645e+07	4.14356e+07	3.67038e+07	7.55816e+07	3.23058e+07	4.00591e+07	30204996	4.35305e+07	3.41064e+07	4.51837e+07	5.73261e+07		3		3		3				4			-	2.98031	-	3.98698	-	-	2.98031	3.98698	#DIV/0!
Q16881	Thioredoxin reductase 1, cytoplasmic OS=Homo sapiens OX=9606 GN=TXNRD1 PE=1 SV=3 - [TRXR1_HUMAN]	70.8622	173	4.55003e+07	5.35241e+07	4.93203e+07	4.65574e+07	4.5361e+07	4.51596e+07	5.58667e+07	4.70121e+07	4.36022e+07	4.53749e+07	4.63111e+07	5.6122e+07	14	13	13	15	13	15	14	13	14	16	16	17	14.0963	12.9147	13.0289	15.9479	15.9315	17.0026	13.3466	16.294	0.00467418
O43242	26S proteasome non-ATPase regulatory subunit 3 OS=Homo sapiens OX=9606 GN=PSMD3 PE=1 SV=2 - [PSMD3_HUMAN]	60.9395	167	4.53875e+07	5.61988e+07	4.70133e+07	5.30453e+07	5.19998e+07	5.20731e+07	5.2634e+07	4.75535e+07	5.58301e+07	3.77637e+07	3.19434e+07	4.72145e+07	12	12	13	15	14	16	14	15	15	14	13	14	12.0825	11.9212	13.0289	13.9544	12.9443	14.0021	12.3442	13.6336	0.0575123
O14929	Histone acetyltransferase type B catalytic subunit OS=Homo sapiens OX=9606 GN=HAT1 PE=1 SV=1 - [HAT1_HUMAN]	49.4808	103	4.49404e+07	5.03157e+07	5.78033e+07	5.30389e+07	4.64087e+07	5.33369e+07	4.9998e+07	5.2738e+07	4.47539e+07	3.71303e+07	3.87034e+07	3.38178e+07	7	8	8	11	10	10	12	9	9	7	7	5	7.04815	7.9475	8.0178	6.97721	6.97003	5.00076	7.67115	6.316	0.136149
P55327	Tumor protein D52 OS=Homo sapiens OX=9606 GN=TPD52 PE=1 SV=2 - [TPD52_HUMAN]	24.3122	9	4.48276e+07	2.58863e+07	4.0804e+07	3.63139e+07	3.46883e+07	2.75156e+07	0	2.69301e+07	2.50853e+07	2.10303e+07	0	1.84641e+07		3	3			3							-	2.98031	3.00667	-	-	-	2.99349	#DIV/0!	#DIV/0!
P17812	CTP synthase 1 OS=Homo sapiens OX=9606 GN=CTPS1 PE=1 SV=2 - [PYRG1_HUMAN]	66.648	173	4.44287e+07	4.60616e+07	3.57087e+07	1.53761e+07	4.68974e+07	2.33266e+07	9.53502e+06	4.13253e+07	4.73529e+07	4.22061e+07	3.49532e+07	3.6274e+07	17	18	12	7	18	13		16	17	20	20	15	17.1169	17.8819	12.0267	19.9349	19.9144	15.0023	15.6752	18.2838	0.349338
P30040	Endoplasmic reticulum resident protein 29 OS=Homo sapiens OX=9606 GN=ERP29 PE=1 SV=4 - [ERP29_HUMAN]	28.9752	89	4.43762e+07	53951991	4.99804e+07	3.06905e+07	2.92528e+07	2.26296e+07	4.19163e+07	3.35114e+07	3.89136e+07	3.7209e+07	4.07193e+07	4.45607e+07	9	7	9	4	4	5	9	6	9	10	7	10	9.0619	6.95406	9.02002	9.96744	6.97003	10.0015	8.34533	8.97966	0.63115
P00374	Dihydrofolate reductase OS=Homo sapiens OX=9606 GN=DHFR PE=1 SV=2 - [DYR_HUMAN]	21.439	76	4.42738e+07	5.00468e+07	4.45214e+07	3.73004e+07	3.5859e+07	4.10291e+07	2.77301e+07	2.61081e+07	2.63703e+07	3.50212e+07	3.3084e+07	3.96125e+07	5	7	7	8	6	6	7	5	3	8	6	8	5.03439	6.95406	7.01557	7.97395	5.97431	8.00122	6.33468	7.31649	0.352742
P27824	Calnexin OS=Homo sapiens OX=9606 GN=CANX PE=1 SV=2 - [CALX_HUMAN]	67.5259	44	4.41482e+07	0	2.11034e+07	0	9.00152e+06	0	0	0	0	4.43092e+07	4.82691e+07	4.08457e+07	6		3							13	12	10	6.04127	-	3.00667	12.9577	11.9486	10.0015	4.52397	11.6359	0.0208844
P62829	60S ribosomal protein L23 OS=Homo sapiens OX=9606 GN=RPL23 PE=1 SV=1 - [RL23_HUMAN]	14.8561	59	4.40196e+07	4.51308e+07	4.23015e+07	3.22782e+07	4.43294e+07	4.23352e+07	4.1969e+07	5.55215e+07	5.62046e+07	3.65739e+07	3.88782e+07	4.0673e+07	3	6	5	5	4	6	5	6	6	5	4	4	3.02063	5.96062	5.01112	4.98372	3.98287	4.00061	4.66413	4.3224	0.731144
Q9UNZ2	NSFL1 cofactor p47 OS=Homo sapiens OX=9606 GN=NSFL1C PE=1 SV=2 - [NSF1C_HUMAN]	40.5483	93	4.3998e+07	5.23242e+07	4.92043e+07	5.42799e+07	3.5491e+07	4.48787e+07	4.12872e+07	3.72886e+07	3.90009e+07	3.36495e+07	3.43875e+07	5.16864e+07	9	7	8	10	6	7	9	5	7	9	8	8	9.0619	6.95406	8.0178	8.9707	7.96575	8.00122	8.01125	8.31255	0.68567
Q9Y617	Phosphoserine aminotransferase OS=Homo sapiens OX=9606 GN=PSAT1 PE=1 SV=2 - [SERC_HUMAN]	40.3968	217	4.39358e+07	5.52065e+07	4.77265e+07	9.00836e+07	7.82548e+07	8.71911e+07	6.27538e+07	5.1463e+07	4.89869e+07	2.93725e+07	3.28351e+07	4.05712e+07	17	14	19	26	20	23	21	18	19	14	12	14	17.1169	13.9081	19.0423	13.9544	11.9486	14.0021	16.6891	13.3017	0.108282
Q7Z4H3	HD domain-containing protein 2 OS=Homo sapiens OX=9606 GN=HDDC2 PE=1 SV=1 - [HDDC2_HUMAN]	23.3757	112	4.37946e+07	5.77983e+07	4.33104e+07	5.5188e+07	3.89958e+07	3.94464e+07	5.48385e+07	4.75459e+07	5.21735e+07	3.22661e+07	3.27437e+07	4.07952e+07	7	10	8	10	8	13	11	9	10	10	7	9	7.04815	9.93437	8.0178	9.96744	6.97003	9.00137	8.33344	8.64628	0.810944
Q9Y230	RuvB-like 2 OS=Homo sapiens OX=9606 GN=RUVBL2 PE=1 SV=3 - [RUVB2_HUMAN]	51.1246	150	4.35452e+07	4.26049e+07	3.71548e+07	4.7175e+07	4.65152e+07	4.74714e+07	3.29311e+07	3.73811e+07	3.81938e+07	2.84747e+07	3.0372e+07	2.91195e+07	13	14	11	11	14	12	13	15	15	12	11	9	13.0894	13.9081	11.0245	11.9609	10.9529	9.00137	12.674	10.6384	0.170798
Q96QK1	Vacuolar protein sorting-associated protein 35 OS=Homo sapiens OX=9606 GN=VPS35 PE=1 SV=2 - [VPS35_HUMAN]	91.6489	394	4.35236e+07	6.04099e+07	5.87101e+07	4.30777e+07	3.21506e+07	4.05968e+07	4.45197e+07	3.72286e+07	4.17014e+07	4.46778e+07	4.39154e+07	4.62475e+08	34	30	35	32	30	31	33	32	32	35	37	33	34.2339	29.8031	35.0779	34.886	36.8416	33.005	33.0383	34.9109	0.396854
Q14566	DNA replication licensing factor MCM6 OS=Homo sapiens OX=9606 GN=MCM6 PE=1 SV=1 - [MCM6_HUMAN]	92.8312	109	4.33185e+07	3.0418e+07	0	0	2.96255e+07	0	0	43131353	4.51472e+07	3.02735e+07	2.879e+07	1.32567e+07	23	7			13			18	21	13	11	3	23.1582	6.95406	-	12.9577	10.9529	3.00046	15.0561	8.97034	0.460197
P20073	Annexin A7 OS=Homo sapiens OX=9606 GN=ANXA7 PE=1 SV=3 - [ANXA7_HUMAN]	52.7058	156	4.32772e+07	5.52847e+07	4.23436e+07	3.49549e+07	2.72702e+07	3.18153e+07	4.57459e+07	3.67358e+07	4.04685e+07	3.31519e+07	3.41059e+07	4.22013e+07	14	16	16	13	9	11	12	11	12	13	13	16	14.0963	15.895	16.0356	12.9577	12.9443	16.0024	15.3423	13.9681	0.313713
Q92945	Far upstream element-binding protein 2 OS=Homo sapiens OX=9606 GN=KHSRP PE=1 SV=4 - [FUBP2_HUMAN]	73.07	188	4.29988e+07	5.72362e+07	5.59337e+07	5.3973e+07	4.48899e+07	4.94689e+07	4.87577e+07	4.13647e+07	4.25821e+07	4.6634e+07	3.89955e+07	4.79516e+07	15	16	13	16	17	17	16	16	15	15	14	18	15.1032	15.895	13.0289	14.9512	13.9401	18.0027	14.6757	15.6313	0.556298
Q9Y4L1	Hypoxia up-regulated protein 1 OS=Homo sapiens OX=9606 GN=HYOU1 PE=1 SV=1 - [HYOU1_HUMAN]	111.266	369	4.29442e+07	6.1372e+07	40225776	3.48414e+07	3.2866e+07	3.04992e+07	3.92225e+07	3.54593e+07	3.82816e+07	4.9551e+07	4.95531e+07	4.93827e+07	32	28	33	30	22	23	28	28	25	40	42	38	32.2201	27.8162	33.0734	39.8698	41.8202	38.0058	31.0366	39.8986	0.0107636
Q9Y262	Eukaryotic translation initiation factor 3 subunit L OS=Homo sapiens OX=9606 GN=EIF3L PE=1 SV=1 - [EIF3L_HUMAN]	66.6844	263	4.2784e+07	5.46631e+07	4.75119e+07	4.22783e+07	3.22034e+07	4.01054e+07	4.15331e+07	3.9759e+07	4.6494e+07	3.0883e+07	3.35141e+07	3.07624e+07	21	21	23	24	18	23	24	23	24	24	21	17	21.1444	20.8622	23.0512	23.9219	20.9101	17.0026	21.6859	20.6115	0.638599
P34897	Serine hydroxymethyltransferase, mitochondrial OS=Homo sapiens OX=9606 GN=SHMT2 PE=1 SV=3 - [GLYM_HUMAN]	55.9577	217	4.25634e+07	5.77162e+07	5.29697e+07	4.86593e+07	3.13443e+07	3.60072e+07	5.02908e+07	6.37752e+07	6.20706e+07	3.63437e+07	3.47539e+07	3.52283e+07	21	14	18	15	15	17	23	26	28	14	12	14	21.1444	13.9081	18.04	13.9544	11.9486	14.0021	17.6975	13.3017	0.116669
Q9UNM6	26S proteasome non-ATPase regulatory subunit 13 OS=Homo sapiens OX=9606 GN=PSMD13 PE=1 SV=2 - [PSD13_HUMAN]	42.9181	310	4.25505e+07	7.28881e+07	5.42959e+07	5.02864e+07	4.75226e+07	5.92802e+07	4.65608e+07	6.09733e+07	6.15594e+07	3.84061e+07	3.7157e+07	5.60486e+07	24	25	21	32	28	29	26	27	29	21	21	27	24.1651	24.8359	21.0467	20.9316	20.9101	27.0041	23.3492	22.9486	0.872359
O60749	Sorting nexin-2 OS=Homo sapiens OX=9606 GN=SNX2 PE=1 SV=2 - [SNX2_HUMAN]	58.4347	87	4.25128e+07	5.74336e+07	5.10053e+07	4.3577e+07	3.78419e+07	4.29898e+07	2.08584e+07	1.93213e+07	4.40557e+07	3.63317e+07	4.09308e+07	5.38174e+07	7	8	9	10	10	8	4	4	5	7	10	5	7.04815	7.9475	9.02002	6.97721	9.95718	5.00076	8.00522	7.31172	0.677576
Q13310	Polyadenylate-binding protein 4 OS=Homo sapiens OX=9606 GN=PABPC4 PE=1 SV=1 - [PABP4_HUMAN]	70.7381	119	4.24739e+07	5.4671e+07	5.46169e+07	6.43547e+07	5.50811e+07	6.5926e+07	5.09534e+07	3.50524e+07	6.05995e+07	4.42854e+07	3.2638e+07	6.49093e+07			9	17		13	11	9	8	10		12	-	-	9.02002	9.96744	-	12.0018	9.02002	10.9846	#DIV/0!
P61758	Prefoldin subunit 3 OS=Homo sapiens OX=9606 GN=VBP1 PE=1 SV=4 - [PFD3_HUMAN]	22.6115	115	4.22973e+07	5.91973e+07	6.29729e+07	7.70082e+07	5.32221e+07	7.84924e+07	4.51248e+07	3.63909e+07	3.90883e+07	5.27521e+07	3.1087e+07	5.81591e+07	9	9	10	10	11	13	11	7	7	8	9	11	9.0619	8.94094	10.0222	7.97395	8.96146	11.0017	9.3417	9.31236	0.976966
Q9Y3F4	Serine-threonine kinase receptor-associated protein OS=Homo sapiens OX=9606 GN=STRAP PE=1 SV=1 - [STRAP_HUMAN]	38.414	72	4.22286e+07	5.21802e+07	4.09193e+07	4.22356e+07	3.97211e+07	4.44019e+07	4.62329e+07	4.22983e+07	4.17059e+07	3.36287e+07	3.63798e+07	3.23412e+07	4	7	4	7	6	8	7	4	7	8	5	5	4.02751	6.95406	4.0089	7.97395	4.97859	5.00076	4.99682	5.98444	0.51817
P08243	Asparagine synthetase [glutamine-hydrolyzing] OS=Homo sapiens OX=9606 GN=ASNS PE=1 SV=4 - [ASNS_HUMAN]	64.3286	152	4.21929e+07	6.4298e+07	4.60964e+07	4.47499e+07	4.47368e+07	4.51656e+07	3.46793e+07	2.68931e+07	2.74152e+07	2.00024e+07	2.24059e+07	2.45252e+07	16	15	15	20	12	15	11	10	10	9	9	10	16.1101	14.9016	15.0334	8.9707	8.96146	10.0015	15.3483	9.31123	0.000303813
P09622	Dihydrolipoyl dehydrogenase, mitochondrial OS=Homo sapiens OX=9606 GN=DLD PE=1 SV=2 - [DLDH_HUMAN]	54.143	47	4.19866e+07	4.74697e+07	6.27191e+07	7.3995e+07	5.4296e+07	7.28374e+07	3.69718e+07	1.81922e+07	39205200	3.76047e+07	1.06589e+07	2.75087e+07				13	8	12	7				3	4	-	-	-	-	2.98715	4.00061	#DIV/0!	3.49388	#DIV/0!
Q92820	Gamma-glutamyl hydrolase OS=Homo sapiens OX=9606 GN=GGH PE=1 SV=2 - [GGH_HUMAN]	35.9412	86	4.19025e+07	5.76843e+07	53064322	2.77457e+07	2.00438e+07	2.35983e+07	2.76866e+07	2.12504e+07	2.8133e+07	2.62095e+07	2.48113e+07	3.09268e+07	7	10	8	7	3	5	8	7	7	8	9	7	7.04815	9.93437	8.0178	7.97395	8.96146	7.00107	8.33344	7.97883	0.7455
Q15691	Microtubule-associated protein RP/EB family member 1 OS=Homo sapiens OX=9606 GN=MAPRE1 PE=1 SV=3 - [MARE1_HUMAN]	29.9802	99	4.17787e+07	4.70628e+07	3.56465e+07	4.74475e+07	3.24143e+07	3.94911e+07	5.47915e+07	4.33149e+07	8.38564e+07	6.39252e+07	7.99483e+07	1.15046e+08	6	8	7	7	6	8	9	7	8	9	12	12	6.04127	7.9475	7.01557	8.9707	11.9486	12.0018	7.00145	10.9737	0.0254503
Q9NSD9	Phenylalanine--tRNA ligase beta subunit OS=Homo sapiens OX=9606 GN=FARSB PE=1 SV=3 - [SYFB_HUMAN]	66.0735	117	4.17233e+07	4.73759e+07	2.90353e+07	0	4.0528e+07	0	0	3.38603e+07	2.89631e+07	2.95666e+07	2.79239e+07	3.32361e+07	15	13	9		14			11	15	14	16	10	15.1032	12.9147	9.02002	13.9544	15.9315	10.0015	12.346	13.2958	0.722325
P54725	UV excision repair protein RAD23 homolog A OS=Homo sapiens OX=9606 GN=RAD23A PE=1 SV=1 - [RD23A_HUMAN]	39.5847	64	4.16539e+07	5.54713e+07	4.26916e+07	6.00875e+07	5.76151e+07	3.49721e+07	4.9676e+07	4.19862e+07	3.46376e+07	2.15437e+07	3.40046e+07	4.12442e+07	4	4	4	7	5	5	7	6	5	6	5	6	4.02751	3.97375	4.0089	5.98046	4.97859	6.00091	4.00339	5.65332	0.00813382
Q04637	Eukaryotic translation initiation factor 4 gamma 1 OS=Homo sapiens OX=9606 GN=EIF4G1 PE=1 SV=4 - [IF4G1_HUMAN]	175.382	404	4.16344e+07	5.3092e+07	5.78822e+07	4.67772e+07	4.54011e+07	4.80814e+07	4.20419e+07	3.8774e+07	4.50226e+07	3.45894e+07	4.15006e+07	4.05789e+07	28	32	29	41	35	37	33	39	34	33	33	30	28.1926	31.79	29.0645	32.8926	32.8587	30.0046	29.6824	31.9186	0.196794
P48147	Prolyl endopeptidase OS=Homo sapiens OX=9606 GN=PREP PE=1 SV=2 - [PPCE_HUMAN]	80.648	220	4.15538e+07	5.56879e+07	6.13673e+07	5.79962e+07	5.1563e+07	5.51625e+07	6.33611e+07	5.29621e+07	5.03193e+07	4.69247e+07	4.14337e+07	5.08005e+07	15	15	15	19	16	20	21	17	19	23	21	19	15.1032	14.9016	15.0334	22.9251	20.9101	19.0029	15.0127	20.946	0.00637266
Q96G03	Phosphoglucomutase-2 OS=Homo sapiens OX=9606 GN=PGM2 PE=1 SV=4 - [PGM2_HUMAN]	68.2404	92	4.1171e+07	3.02697e+07	5.32403e+07	3.78339e+07	3.49503e+07	3.78441e+07	2.24434e+07	3.77501e+07	4.20159e+07	3.80791e+07	1.45624e+07	4.75976e+07	9	7	8	7	9	8	5	9	9	6	7	8	9.0619	6.95406	8.0178	5.98046	6.97003	8.00122	8.01125	6.9839	0.289906
Q13813	Spectrin alpha chain, non-erythrocytic 1 OS=Homo sapiens OX=9606 GN=SPTAN1 PE=1 SV=3 - [SPTN1_HUMAN]	284.364	34	4.10399e+07	3.02596e+07	1.55674e+07	3.6723e+07	1.42531e+07	1.70511e+07	1.92815e+07	2.15829e+07	3.96247e+07	1.80182e+07	1.7118e+07	2.13103e+07		7	6		3	4			3	3	5	3	-	6.95406	6.01335	2.99023	4.97859	3.00046	6.4837	3.65643	0.054809
P61158	Actin-related protein 3 OS=Homo sapiens OX=9606 GN=ACTR3 PE=1 SV=3 - [ARP3_HUMAN]	47.341	165	4.0741e+07	6.42511e+07	6.40192e+07	6.63732e+07	5.82847e+07	6.76451e+07	6.02139e+07	3.53642e+07	4.36777e+07	3.72402e+07	4.77995e+07	4.70485e+07	12	13	13	17	13	13	15	13	12	14	16	14	12.0825	12.9147	13.0289	13.9544	15.9315	14.0021	12.6754	14.6293	0.0525519
P63279	SUMO-conjugating enzyme UBC9 OS=Homo sapiens OX=9606 GN=UBE2I PE=1 SV=1 - [UBC9_HUMAN]	17.9952	54	4.05259e+07	6.0761e+07	5.40997e+07	7.05819e+07	6.916e+07	5.10561e+07	3.39161e+07	3.88004e+07	4.6989e+07	4.30952e+07	4.40218e+07	64884303	3	4	6	5	3	5	5	3	4	4	6	6	3.02063	3.97375	6.01335	3.98698	5.97431	6.00091	4.33591	5.32073	0.423671
Q9NRF8	CTP synthase 2 OS=Homo sapiens OX=9606 GN=CTPS2 PE=1 SV=1 - [PYRG2_HUMAN]	65.6358	17	4.04739e+07	2.6379e+07	0	0	1.93695e+07	0	0	4.40339e+07	2.22814e+07	2.47994e+07	1.23605e+07	1.73145e+07												4	-	-	-	-	-	4.00061	#DIV/0!	4.00061	#DIV/0!
P00568	Adenylate kinase isoenzyme 1 OS=Homo sapiens OX=9606 GN=AK1 PE=1 SV=3 - [KAD1_HUMAN]	21.6213	128	4.03577e+07	5.31805e+07	4.47798e+07	5.40341e+07	5.18019e+07	5.74662e+07	4.67646e+07	3.07996e+07	3.64075e+07	3.45419e+07	2.54659e+07	3.45139e+07	11	10	11	15	14	12	11	10	8	9	8	9	11.0757	9.93437	11.0245	8.9707	7.96575	9.00137	10.6782	8.64594	0.0157311
O75340	Programmed cell death protein 6 OS=Homo sapiens OX=9606 GN=PDCD6 PE=1 SV=1 - [PDCD6_HUMAN]	21.8548	84	4.0248e+07	5.22602e+07	3.91522e+07	5.38955e+07	4.72251e+07	5.59013e+07	2.55417e+07	3.29923e+07	3.84251e+07	2.99559e+07	4.37516e+07	4.29769e+07	6	8	8	9	6	9	8	5	4	6	7	8	6.04127	7.9475	8.0178	5.98046	6.97003	8.00122	7.33552	6.9839	0.707246
P11172	Uridine 5'-monophosphate synthase OS=Homo sapiens OX=9606 GN=UMPS PE=1 SV=1 - [UMPS_HUMAN]	52.1886	31	4.01749e+07	2.85017e+07	2.55589e+07	2.01126e+07	2.78214e+07	2.6987e+07	1.67065e+07	1.53138e+07	2.70723e+07	2.80573e+07	21984898	2.38234e+07	3	3	4	3	5	2		4	4		3		3.02063	2.98031	4.0089	-	2.98715	-	3.33662	2.98715	#DIV/0!
P61326	Protein mago nashi homolog OS=Homo sapiens OX=9606 GN=MAGOH PE=1 SV=1 - [MGN_HUMAN]	17.1528	76	4.00996e+07	5.47677e+07	5.72557e+07	5.08413e+07	4.69116e+07	5.23715e+07	4.2518e+07	2.32941e+07	3.43133e+07	3.69329e+07	3.68527e+07	3.27927e+07				10					4			8	-	-	-	-	-	8.00122	#DIV/0!	8.00122	#DIV/0!
P36405	ADP-ribosylation factor-like protein 3 OS=Homo sapiens OX=9606 GN=ARL3 PE=1 SV=2 - [ARL3_HUMAN]	20.4428	117	4.00648e+07	5.16409e+07	5.25133e+07	4.33916e+07	4.20073e+07	5.18503e+07	3.92554e+07	3.75647e+07	4.51844e+07	4.27083e+07	3.37404e+07	5.49012e+07	9	10	10	10	9	9	9	9	10	11	9	12	9.0619	9.93437	10.0222	10.9642	8.96146	12.0018	9.67284	10.6425	0.362154
O95372	Acyl-protein thioesterase 2 OS=Homo sapiens OX=9606 GN=LYPLA2 PE=1 SV=1 - [LYPA2_HUMAN]	24.7207	17	3.99586e+07	3.53005e+07	4.03249e+07	2.0757e+07	3.1313e+07	1.46367e+07	8.45985e+06	2.56313e+07	2.06753e+07	2.96083e+07	1.63127e+07	0		3	4						4	3	3		-	2.98031	4.0089	2.99023	2.98715	-	3.49461	2.98869	0.428975
Q9Y265	RuvB-like 1 OS=Homo sapiens OX=9606 GN=RUVBL1 PE=1 SV=1 - [RUVB1_HUMAN]	50.1963	132	3.99233e+07	4.7698e+07	4.76783e+07	5.52395e+07	5.37182e+07	5.86816e+07	5.98141e+07	4.71956e+07	4.42182e+07	27235936	2.68284e+07	3.99482e+07	8	10	9	15	16	15	13	10	12	8	8	8	8.05503	9.93437	9.02002	7.97395	7.96575	8.00122	9.00314	7.98031	0.132553
Q06210	Glutamine--fructose-6-phosphate aminotransferase [isomerizing] 1 OS=Homo sapiens OX=9606 GN=GFPT1 PE=1 SV=3 - [GFPT1_HUMAN]	78.7563	141	3.98202e+07	5.30451e+07	3.89783e+07	3.97899e+07	3.6764e+07	3.58361e+07	3.11584e+07	2.49138e+07	3.40518e+07	2.85436e+07	2.88359e+07	4.00778e+07	9	10	12	15	14	13	11	7	11	14	12	13	9.0619	9.93437	12.0267	13.9544	11.9486	13.002	10.341	12.9683	0.0671632
P50995	Annexin A11 OS=Homo sapiens OX=9606 GN=ANXA11 PE=1 SV=1 - [ANX11_HUMAN]	54.3551	116	3.97721e+07	5.51488e+07	6.01134e+07	4.97498e+07	4.76664e+07	5.51261e+07	6.30511e+07	4.57964e+07	5.28169e+07	4.12913e+07	4.0892e+07	4.89666e+07	11	10	11	9	7	12	13	12	8	7	7	9	11.0757	9.93437	11.0245	6.97721	6.97003	9.00137	10.6782	7.64954	0.0171746
P59998	Actin-related protein 2/3 complex subunit 4 OS=Homo sapiens OX=9606 GN=ARPC4 PE=1 SV=3 - [ARPC4_HUMAN]	19.6543	93	3.95812e+07	5.701e+07	4.57574e+07	6.16326e+07	4.802e+07	4.75891e+07	3.93466e+07	3.68914e+07	2.8568e+07	3.04981e+07	3.82553e+07	3.79385e+07	7	7	8	9	9	8	7	7	8	7	8	8	7.04815	6.95406	8.0178	6.97721	7.96575	8.00122	7.34	7.64806	0.554138
P61923	Coatomer subunit zeta-1 OS=Homo sapiens OX=9606 GN=COPZ1 PE=1 SV=1 - [COPZ1_HUMAN]	20.1855	73	3.91692e+07	3.77112e+07	3.57469e+07	3.71497e+07	2.4931e+07	3.80242e+07	39795870	2.7687e+07	3.07534e+07	3.25216e+07	2.16179e+07	4.14182e+07	7	7	7	6	6	7	4	5	5	6	9	4	7.04815	6.95406	7.01557	5.98046	8.96146	4.00061	7.00593	6.31418	0.656488
Q99436	Proteasome subunit beta type-7 OS=Homo sapiens OX=9606 GN=PSMB7 PE=1 SV=1 - [PSB7_HUMAN]	29.9462	21	3.91658e+07	0	39498856	4.42466e+07	4.15409e+07	45092183	2.97062e+07	5.35566e+07	6.17206e+07	0	1.09056e+07	3.21333e+07	3		2	2	2		3	4			3	2	3.02063	-	2.00445	-	2.98715	2.0003	2.51254	2.49373	0.981222
Q9HB07	UPF0160 protein MYG1, mitochondrial OS=Homo sapiens OX=9606 GN=C12orf10 PE=1 SV=2 - [MYG1_HUMAN]	42.4224	94	3.88466e+07	4.46922e+07	4.70579e+07	3.78107e+07	3.40397e+07	3.26235e+07	3.53179e+07	3.27799e+07	2.88745e+07	2.6576e+07	2.81137e+07	3.07758e+07	8	8	9	8	8	6	7	8	8	7	9	8	8.05503	7.9475	9.02002	6.97721	8.96146	8.00122	8.34085	7.97996	0.617044
P14550	Aldo-keto reductase family 1 member A1 OS=Homo sapiens OX=9606 GN=AKR1A1 PE=1 SV=3 - [AK1A1_HUMAN]	36.5499	116	3.86791e+07	4.98315e+07	4.22776e+07	4.4499e+07	3.81233e+07	2.35787e+07	3.5031e+07	2.94005e+07	2.42593e+07	3.70079e+07	3.6873e+07	4.04351e+07	11	11	9	12	9	8	9	8	9	11	10	9	11.0757	10.9278	9.02002	10.9642	9.95718	9.00137	10.3412	9.97425	0.695339
O43598	2'-deoxynucleoside 5'-phosphate N-hydrolase 1 OS=Homo sapiens OX=9606 GN=DNPH1 PE=1 SV=1 - [DNPH1_HUMAN]	19.0966	38	3.86301e+07	6.30187e+07	7.6336e+07	4.28115e+07	3.98573e+07	7.53618e+07	6.14214e+07	4.7722e+07	9.73962e+07	3.48178e+07	72075654	5.1658e+07	4	5	3	3	3		5	3		5	4	3	4.02751	4.96719	3.00667	4.98372	3.98287	3.00046	4.00046	3.98902	0.989343
Q9Y3C6	Peptidyl-prolyl cis-trans isomerase-like 1 OS=Homo sapiens OX=9606 GN=PPIL1 PE=1 SV=1 - [PPIL1_HUMAN]	18.2251	63	3.85861e+07	3.70179e+07	2.90727e+07	3.07871e+07	2.63224e+07	2.39712e+07	3.57112e+07	2.94139e+07	3.0884e+07	3.86967e+07	4.29932e+07	3.79628e+07	5	7	6	4	4	5	6	4	5	5	7	5	5.03439	6.95406	6.01335	4.98372	6.97003	5.00076	6.0006	5.6515	0.705979
Q15102	Platelet-activating factor acetylhydrolase IB subunit gamma OS=Homo sapiens OX=9606 GN=PAFAH1B3 PE=1 SV=1 - [PA1B3_HUMAN]	25.7182	110	3.84104e+07	6.82769e+07	5.61508e+07	4.20041e+07	6.42101e+07	5.61228e+07	4.8449e+07	3.19843e+07	3.39694e+07	2.77888e+07	3.45597e+07	4.16513e+07	8	11	12	12	8	10	8	7	9	9	7	9	8.05503	10.9278	12.0267	8.9707	6.97003	9.00137	10.3365	8.31403	0.211591
P42765	3-ketoacyl-CoA thiolase, mitochondrial OS=Homo sapiens OX=9606 GN=ACAA2 PE=1 SV=2 - [THIM_HUMAN]	41.8976	100	3.81063e+07	4.59235e+07	3.64587e+07	2.01195e+07	2.13022e+07	2.15595e+07	3.58545e+07	3.99571e+07	4.79912e+07	4.03008e+07	3.19739e+07	4.7441e+07	8	8	8	3	4	4	10	9	14	11	12	9	8.05503	7.9475	8.0178	10.9642	11.9486	9.00137	8.00677	10.6381	0.0385744
Q5TFE4	5'-nucleotidase domain-containing protein 1 OS=Homo sapiens OX=9606 GN=NT5DC1 PE=1 SV=1 - [NT5D1_HUMAN]	51.8119	50	3.80068e+07	4.22549e+07	3.53612e+07	2.35792e+07	2.74047e+07	2.19626e+07	1.90365e+07	1.86686e+07	2.18592e+07	2.46031e+07	2.39192e+07	3.95051e+07	4	5	7	4		2	4	4	2	6	5	7	4.02751	4.96719	7.01557	5.98046	4.97859	7.00107	5.33676	5.98671	0.572177
P15927	Replication protein A 32 kDa subunit OS=Homo sapiens OX=9606 GN=RPA2 PE=1 SV=1 - [RFA2_HUMAN]	29.2285	43	3.7983e+07	3.66806e+07	3.57541e+07	3.88993e+07	3.64392e+07	3.57024e+07	4.68823e+07	3.67065e+07	3.54322e+07	3.6125e+07	4.41477e+07	2.42635e+07	3	4	3	4	3	3	5	4	3	3	4	4	3.02063	3.97375	3.00667	2.99023	3.98287	4.00061	3.33369	3.6579	0.521934
Q9UMX5	Neudesin OS=Homo sapiens OX=9606 GN=NENF PE=1 SV=1 - [NENF_HUMAN]	18.8448	61	3.78834e+07	3.97202e+07	4.21509e+07	4.2791e+07	3.79135e+07	3.73552e+07	3.08507e+07	2.47654e+07	2.11983e+07	3.52872e+07	35686043	3.83464e+07	4	6	4	6	7	6	5	3	4	6	6	4	4.02751	5.96062	4.0089	5.98046	5.97431	4.00061	4.66568	5.31846	0.518793
Q9UBR2	Cathepsin Z OS=Homo sapiens OX=9606 GN=CTSZ PE=1 SV=1 - [CATZ_HUMAN]	33.8462	42	3.78771e+07	3.5735e+07	3.34771e+07	0	0	0	2.68874e+07	3.1313e+07	2.55849e+07	2.63601e+07	2.70992e+07	4.14076e+07	6	6	4				4	2	5	4	5	6	6.04127	5.96062	4.0089	3.98698	4.97859	6.00091	5.33693	4.98883	0.713491
Q15019	Septin-2 OS=Homo sapiens OX=9606 GN=SEPTIN2 PE=1 SV=1 - [SEPT2_HUMAN]	41.4613	105	3.78672e+07	5.08624e+07	4.71016e+07	42579953	2.78575e+07	3.84881e+07	3.79168e+07	2.97506e+07	3.64087e+07	3.01647e+07	2.8757e+07	3.04373e+07	10	11	10	8	6	12	14	6	8	5	6	9	10.0688	10.9278	10.0222	4.98372	5.97431	9.00137	10.3396	6.65313	0.0413931
P28838	Cytosol aminopeptidase OS=Homo sapiens OX=9606 GN=LAP3 PE=1 SV=3 - [AMPL_HUMAN]	56.1308	175	3.77873e+07	4.84441e+07	3.94811e+07	2.98537e+07	3.30421e+07	3.03187e+07	3.28638e+07	3.56813e+07	3.22161e+07	3.18694e+07	2.75618e+07	3.56251e+07	15	13	14	11	12	12	19	17	17	13	15	17	15.1032	12.9147	14.0311	12.9577	14.9358	17.0026	14.0163	14.9653	0.514252
P62314	Small nuclear ribonucleoprotein Sm D1 OS=Homo sapiens OX=9606 GN=SNRPD1 PE=1 SV=1 - [SMD1_HUMAN]	13.2734	21	3.76825e+07	3.70902e+07	2.98144e+07	2.69371e+07	2.45424e+07	2.36023e+07	1.94667e+07	9.45086e+06	1.9045e+07	1.90524e+07	0	3.0693e+07	3	3	3	3	3	3			3				3.02063	2.98031	3.00667	-	-	-	3.00254	#DIV/0!	#DIV/0!
Q9Y5L4	Mitochondrial import inner membrane translocase subunit Tim13 OS=Homo sapiens OX=9606 GN=TIMM13 PE=1 SV=1 - [TIM13_HUMAN]	10.493	50	3.74645e+07	3.20524e+07	3.16825e+07	3.57319e+07	2.97012e+07	2.9027e+07	2.98027e+07	2.48041e+07	3.16411e+07	27411174	3.30002e+07	3.2453e+07	3	5	6	3	5	4	5	4	3	5	3	4	3.02063	4.96719	6.01335	4.98372	2.98715	4.00061	4.66706	3.99049	0.554201
O75223	Gamma-glutamylcyclotransferase OS=Homo sapiens OX=9606 GN=GGCT PE=1 SV=1 - [GGCT_HUMAN]	20.9943	71	3.70786e+07	4.4353e+07	4.1421e+07	5.52142e+07	4.78008e+07	5.19478e+07	5.46622e+07	3.59872e+07	4.52048e+07	2.98375e+07	3.11273e+07	2.97345e+07	6	5	6	7	8	6	7	7	7	3	5	4	6.04127	4.96719	6.01335	2.99023	4.97859	4.00061	5.67393	3.98981	0.06689
P27694	Replication protein A 70 kDa DNA-binding subunit OS=Homo sapiens OX=9606 GN=RPA1 PE=1 SV=2 - [RFA1_HUMAN]	68.0953	151	3.68758e+07	5.462e+07	6.70448e+07	4.58728e+07	2.56765e+07	4.53493e+07	6.71656e+07	4.57755e+07	5.02585e+07	3.38909e+07	4.09311e+07	4.26978e+07	12	13	17	13	7	12	16	15	14	10	12	10	12.0825	12.9147	17.0378	9.96744	11.9486	10.0015	14.0117	10.6392	0.112956
P23919	Thymidylate kinase OS=Homo sapiens OX=9606 GN=DTYMK PE=1 SV=4 - [KTHY_HUMAN]	23.8045	19	3.65515e+07	0	3.1068e+07	2.8423e+07	2.73458e+07	0	2.84742e+07	3.06859e+07	3.15105e+07	1.8705e+07	27451302	2.16218e+07			3	4	3		6	3					-	-	3.00667	-	-	-	3.00667	#DIV/0!	#DIV/0!
Q9UHX1	Poly(U)-binding-splicing factor PUF60 OS=Homo sapiens OX=9606 GN=PUF60 PE=1 SV=1 - [PUF60_HUMAN]	59.8376	18	3.59208e+07	3.71822e+07	2.76529e+07	0	0	0	0	0	0	0	0	0	8	6	4										8.05503	5.96062	4.0089	-	-	-	6.00818	#DIV/0!	#DIV/0!
Q15417	Calponin-3 OS=Homo sapiens OX=9606 GN=CNN3 PE=1 SV=1 - [CNN3_HUMAN]	36.3908	83	3.58514e+07	3.84699e+07	2.56573e+07	3.19352e+07	2.56058e+07	2.834e+07	3.74792e+07	2.68584e+07	2.24321e+07	2.88897e+07	3.06025e+07	2.9114e+07	8	6	6	4	4	7	10	7	7	8	9	7	8.05503	5.96062	6.01335	7.97395	8.96146	7.00107	6.67633	7.97883	0.218027
Q16740	ATP-dependent Clp protease proteolytic subunit, mitochondrial OS=Homo sapiens OX=9606 GN=CLPP PE=1 SV=1 - [CLPP_HUMAN]	30.1606	74	3.56455e+07	5.17917e+07	5.3122e+07	4.1682e+07	3.40277e+07	5.49854e+07	4.00309e+07	1.83704e+07	3.36897e+07	1.41238e+07	2.51851e+07	2.03218e+07	6	8	9	7	7	7	5	5	6	5	4	5	6.04127	7.9475	9.02002	4.98372	3.98287	5.00076	7.6696	4.65579	0.0320504
Q9P287	BRCA2 and CDKN1A-interacting protein OS=Homo sapiens OX=9606 GN=BCCIP PE=1 SV=1 - [BCCIP_HUMAN]	35.9567	73	3.56179e+07	5.99054e+07	3.92467e+07	3.73541e+07	2.88129e+07	4.26306e+07	4.76648e+07	4.87072e+07	4.7474e+07	2.86419e+07	2.4853e+07	4.15553e+07	6	4	5	6	5	7	7	7	7	6	7	6	6.04127	3.97375	5.01112	5.98046	6.97003	6.00091	5.00871	6.31714	0.126794
Q9Y333	U6 snRNA-associated Sm-like protein LSm2 OS=Homo sapiens OX=9606 GN=LSM2 PE=1 SV=1 - [LSM2_HUMAN]	10.8276	39	3.55665e+07	1.44572e+07	2.56563e+07	2.54761e+07	3.78849e+07	1.56997e+07	3.43403e+07	0	1.10911e+07	2.40797e+07	3.50797e+07	1.09e+07	5	3	4	5	4		5			5	5	3	5.03439	2.98031	4.0089	4.98372	4.97859	3.00046	4.00787	4.32092	0.742065
P51665	26S proteasome non-ATPase regulatory subunit 7 OS=Homo sapiens OX=9606 GN=PSMD7 PE=1 SV=2 - [PSMD7_HUMAN]	37.0025	166	3.51955e+07	4.60377e+07	3.68009e+07	4.58399e+07	3.63174e+07	4.44259e+07	3.93351e+07	3.94453e+07	3.87886e+07	3.72894e+07	3.89267e+07	41232071	14	12	9	17	15	13	13	18	12	14	13	16	14.0963	11.9212	9.02002	13.9544	12.9443	16.0024	11.6792	14.3004	0.202987
Q12905	Interleukin enhancer-binding factor 2 OS=Homo sapiens OX=9606 GN=ILF2 PE=1 SV=2 - [ILF2_HUMAN]	43.0352	78	3.51433e+07	4.02343e+07	3.94548e+07	5.30572e+07	3.5228e+07	4.04461e+07	4.63569e+07	6.2907e+07	7.28896e+07	3.71582e+07	3.15838e+07	3.98777e+07	3	3	5	6	6	6	7	11	12	6	5	8	3.02063	2.98031	5.01112	5.98046	4.97859	8.00122	3.67069	6.32009	0.0760145
P15170	Eukaryotic peptide chain release factor GTP-binding subunit ERF3A OS=Homo sapiens OX=9606 GN=GSPT1 PE=1 SV=1 - [ERF3A_HUMAN]	55.7203	127	3.49199e+07	4.21377e+07	4.81541e+07	5.04732e+07	3.82986e+07	4.30208e+07	3.17678e+07	3.36857e+07	3.51682e+07	3.27081e+07	3.6757e+07	3.80905e+07	9	8	9	13	12	14	7	8	10	11	15	11	9.0619	7.9475	9.02002	10.9642	14.9358	11.0017	8.67647	12.3005	0.0569381
Q13526	Peptidyl-prolyl cis-trans isomerase NIMA-interacting 1 OS=Homo sapiens OX=9606 GN=PIN1 PE=1 SV=1 - [PIN1_HUMAN]	18.232	36	3.46838e+07	0	4.91789e+07	2.2941e+07	2.57295e+07	3.14304e+07	4.96958e+07	2.06812e+07	4.04147e+07	3.24066e+07	5.56964e+07	4.90785e+07	5		3	3	4		5	3	2	5	3	3	5.03439	-	3.00667	4.98372	2.98715	3.00046	4.02053	3.65711	0.771193
Q9UBQ5	Eukaryotic translation initiation factor 3 subunit K OS=Homo sapiens OX=9606 GN=EIF3K PE=1 SV=1 - [EIF3K_HUMAN]	25.0434	131	3.46508e+07	4.13301e+07	3.11031e+07	5.60893e+07	5.68452e+07	6.22684e+07	3.21058e+07	2.31432e+07	2.95704e+07	1.72548e+07	3.16502e+07	3.50482e+07	11	9	10	17	13	16	10	9	10	9	9	8	11.0757	8.94094	10.0222	8.9707	8.96146	8.00122	10.0129	8.64446	0.120356
P08708	40S ribosomal protein S17 OS=Homo sapiens OX=9606 GN=RPS17 PE=1 SV=2 - [RS17_HUMAN]	15.5404	24	3.45284e+07	2.6169e+07	21776836	0	1.43397e+07	1.80373e+07	23703380	2.64905e+07	3.26183e+07	1.63943e+07	2.59148e+07	2.86114e+07					3	2	4	6	5	4			-	-	-	3.98698	-	-	#DIV/0!	3.98698	#DIV/0!
Q9UMX0	Ubiquilin-1 OS=Homo sapiens OX=9606 GN=UBQLN1 PE=1 SV=2 - [UBQL1_HUMAN]	62.4794	110	3.43194e+07	4.34244e+07	3.37231e+07	4.60516e+07	3.17386e+07	3.88638e+07	2.37694e+07	1.76849e+07	1.9453e+07	2.24474e+07	2.28758e+07	2.76598e+07	10	9	12	15	10	14	7	6	6	9		9	10.0688	8.94094	12.0267	8.9707	-	9.00137	10.3455	8.98603	0.327166
P11310	Medium-chain specific acyl-CoA dehydrogenase, mitochondrial OS=Homo sapiens OX=9606 GN=ACADM PE=1 SV=1 - [ACADM_HUMAN]	46.5586	90	3.41318e+07	2.77983e+07	3.33686e+07	2.02703e+07	1.35973e+07	2.01075e+07	2.30759e+07	3.30969e+07	2.09941e+07	2.06845e+07	1.8746e+07	2.59441e+07	11	10	9	6	4	7	7	7	6	9	8	6	11.0757	9.93437	9.02002	8.9707	7.96575	6.00091	10.01	7.64579	0.0886349
Q16222	UDP-N-acetylhexosamine pyrophosphorylase OS=Homo sapiens OX=9606 GN=UAP1 PE=1 SV=3 - [UAP1_HUMAN]	58.7318	72	3.39979e+07	4.29395e+07	3.74194e+07	2.58078e+07	2.69545e+07	2.67523e+07	3.38331e+07	3.44903e+07	3.57535e+07	2.20688e+07	2.56058e+07	2.54346e+07	8	7	8	4	4	4	11	6	6	4	5	5	8.05503	6.95406	8.0178	3.98698	4.97859	5.00076	7.67563	4.65544	0.00356942
Q96A72	Protein mago nashi homolog 2 OS=Homo sapiens OX=9606 GN=MAGOHB PE=1 SV=1 - [MGN2_HUMAN]	17.2649	86	3.39621e+07	5.47677e+07	5.72557e+07	5.08413e+07	4.69116e+07	5.23715e+07	4.2518e+07	2.32941e+07	3.43133e+07	3.69329e+07	3.68527e+07	3.27927e+07	5	8	7		8	10	6	6		9	8		5.03439	7.9475	7.01557	8.9707	7.96575	-	6.66582	8.46822	0.221207
P11586	C-1-tetrahydrofolate synthase, cytoplasmic OS=Homo sapiens OX=9606 GN=MTHFD1 PE=1 SV=3 - [C1TC_HUMAN]	101.495	85	3.39054e+07	2.42664e+07	2.35601e+07	1.95868e+07	2.23966e+07	1.92102e+07	0	2.63466e+07	2.65552e+07	2.37533e+07	2.25709e+07	2.10126e+07	9	6	5	6	7	5		7	11	10	11	8	9.0619	5.96062	5.01112	9.96744	10.9529	8.00122	6.67788	9.64052	0.119397
P61916	NPC intracellular cholesterol transporter 2 OS=Homo sapiens OX=9606 GN=NPC2 PE=1 SV=1 - [NPC2_HUMAN]	16.5595	10	3.36796e+07	5.60654e+07	4.8069e+07	3.73487e+07	6.23928e+07	2.17807e+07	2.4418e+07	2.52187e+07	2.59379e+07	2.63509e+07	2.7438e+07	0		2	2		2			2		2			-	1.98687	2.00445	1.99349	-	-	1.99566	1.99349	#DIV/0!
Q9UBQ7	Glyoxylate reductase/hydroxypyruvate reductase OS=Homo sapiens OX=9606 GN=GRHPR PE=1 SV=1 - [GRHPR_HUMAN]	35.6457	68	3.364e+07	3.36622e+07	3.45996e+07	3.24432e+07	2.6705e+07	3.38223e+07	2.86443e+07	2.44623e+07	2.26138e+07	2.48535e+07	1.50063e+07	2.91818e+07	7	6	8	7	7	8	5	3	5	3	3	6	7.04815	5.96062	8.0178	2.99023	2.98715	6.00091	7.00886	3.99277	0.0609969
P09525	Annexin A4 OS=Homo sapiens OX=9606 GN=ANXA4 PE=1 SV=4 - [ANXA4_HUMAN]	35.8601	125	3.35997e+07	4.25022e+07	3.12651e+07	3.06743e+07	2.29587e+07	2.09532e+07	2.68044e+07	2.54378e+07	2.29971e+07	2.62067e+07	2.3553e+07	2.64755e+07	12	12	12	9	10	9	11	11	9	11	9	10	12.0825	11.9212	12.0267	10.9642	8.96146	10.0015	12.0102	9.97572	0.0247528
Q15459	Splicing factor 3A subunit 1 OS=Homo sapiens OX=9606 GN=SF3A1 PE=1 SV=1 - [SF3A1_HUMAN]	88.8305	101	3.35344e+07	3.42794e+07	2.6466e+07	3.15829e+07	2.60916e+07	2.51267e+07	2.75588e+07	2.02289e+07	2.86232e+07	2.91083e+07	2.38484e+07	2.97363e+07	9	10	9	7	8	6	7	5	10	9	9	12	9.0619	9.93437	9.02002	8.9707	8.96146	12.0018	9.33877	9.978	0.577243
O43488	Aflatoxin B1 aldehyde reductase member 2 OS=Homo sapiens OX=9606 GN=AKR7A2 PE=1 SV=3 - [ARK72_HUMAN]	39.5637	63	3.34776e+07	4.278e+07	4.31727e+07	3.40439e+07	2.99143e+07	3.60923e+07	3.80987e+07	2.91246e+07	3.38198e+07	2.73403e+07	3.35178e+07	3.51034e+07	3	7	7	5	3	5	6	4	6	5	6	6	3.02063	6.95406	7.01557	4.98372	5.97431	6.00091	5.66342	5.65298	0.994256
O95433	Activator of 90 kDa heat shock protein ATPase homolog 1 OS=Homo sapiens OX=9606 GN=AHSA1 PE=1 SV=1 - [AHSA1_HUMAN]	38.2503	70	3.34362e+07	5.16587e+07	4.38329e+07	2.98543e+07	6.33601e+07	2.76006e+07	1.98086e+07	4.01599e+07	5.06293e+07	3.15153e+07	2.77374e+07	3.11238e+07	6	4	3	7	7	7	4	7	7	7	5	6	6.04127	3.97375	3.00667	6.97721	4.97859	6.00091	4.34056	5.98557	0.197285
Q99733	Nucleosome assembly protein 1-like 4 OS=Homo sapiens OX=9606 GN=NAP1L4 PE=1 SV=1 - [NP1L4_HUMAN]	42.7969	80	3.32747e+07	3.40574e+07	2.42402e+07	4.74903e+07	3.47637e+07	3.35726e+07	4.24215e+07	4.21055e+07	4.95684e+07	2.65386e+07	3.64802e+07	4.07612e+07	6	7	5	9	6	8	7	7	9	5	6	5	6.04127	6.95406	5.01112	4.98372	5.97431	5.00076	6.00215	5.3196	0.352757
P61163	Alpha-centractin OS=Homo sapiens OX=9606 GN=ACTR1A PE=1 SV=1 - [ACTZ_HUMAN]	42.5869	97	3.32492e+07	3.38592e+07	2.37136e+07	3.1558e+07	3.76892e+07	3.5217e+07	2.55402e+07	2.54744e+07	4.11151e+07	2.8766e+07	2.81884e+07	3.21462e+07	9	8	9	9	9	7	8	8	9	8	7	6	9.0619	7.9475	9.02002	7.97395	6.97003	6.00091	8.67647	6.98163	0.0663472
O95373	Importin-7 OS=Homo sapiens OX=9606 GN=IPO7 PE=1 SV=1 - [IPO7_HUMAN]	119.44	222	3.30619e+07	2.85229e+07	3.07653e+07	3.37143e+07	2.69244e+07	2.17588e+07	3.42904e+07	2.94897e+07	3.94863e+07	3.06379e+07	2.45544e+07	3.43835e+07	16	15	18	22	21	11	22	21	21	18	20	17	16.1101	14.9016	18.04	17.9414	19.9144	17.0026	16.3506	18.2861	0.19747
P31943	Heterogeneous nuclear ribonucleoprotein H OS=Homo sapiens OX=9606 GN=HNRNPH1 PE=1 SV=4 - [HNRH1_HUMAN]	49.1984	150	3.30498e+07	4.39702e+07	4.36032e+07	5.91207e+07	7.04168e+07	5.23572e+07	5.74358e+07	5.55845e+07	6.25036e+07	5.23154e+07	4.6816e+07	4.54646e+07	9	10	10	13	15	15	13	15	15	12	12	11	9.0619	9.93437	10.0222	11.9609	11.9486	11.0017	9.67284	11.6371	0.0112532
Q15813	Tubulin-specific chaperone E OS=Homo sapiens OX=9606 GN=TBCE PE=1 SV=1 - [TBCE_HUMAN]	59.309	27	3.30035e+07	2.575e+07	1.38233e+07	2.11109e+07	1.87694e+07	1.4306e+07	1.51564e+07	0	2.02345e+07	0	1.60284e+07	3.39089e+07	3	4		4	3	4	3				4	2	3.02063	3.97375	-	-	3.98287	2.0003	3.49719	2.99159	0.690873
P52788	Spermine synthase OS=Homo sapiens OX=9606 GN=SMS PE=1 SV=2 - [SPSY_HUMAN]	41.2418	136	3.29977e+07	3.79459e+07	5.73372e+07	5.8318e+07	1.01306e+08	5.11838e+07	4.42109e+07	4.58723e+07	4.90884e+07	3.66888e+07	2.7073e+07	3.56691e+07	8	9	12	14	10	13	15	15	11	9	11	9	8.05503	8.94094	12.0267	8.9707	10.9529	9.00137	9.67422	9.64166	0.982185
P42167	Lamina-associated polypeptide 2, isoforms beta/gamma OS=Homo sapiens OX=9606 GN=TMPO PE=1 SV=2 - [LAP2B_HUMAN]	50.6395	26	3.2716e+07	4.83996e+07	7.45919e+07	3.24723e+07	3.55024e+07	3.79429e+07	3.89013e+07	3.61812e+07	48473482	3.34531e+07	3.61766e+07	3.27736e+07	3	4		4			5			4	3	3	3.02063	3.97375	-	3.98698	2.98715	3.00046	3.49719	3.32486	0.77679
O75821	Eukaryotic translation initiation factor 3 subunit G OS=Homo sapiens OX=9606 GN=EIF3G PE=1 SV=2 - [EIF3G_HUMAN]	35.5889	53	3.26983e+07	4.4543e+07	3.57803e+07	4.36753e+07	3.42137e+07	4.105e+07	3.13244e+07	3.41982e+07	4.27651e+07	2.74877e+07	3.16999e+07	3.14497e+07	5		4	6	6	6	5	4	4	5	4	4	5.03439	-	4.0089	4.98372	3.98287	4.00061	4.52164	4.3224	0.751017
Q9GZT8	NIF3-like protein 1 OS=Homo sapiens OX=9606 GN=NIF3L1 PE=1 SV=2 - [NIF3L_HUMAN]	41.9415	6	3.25637e+07	5.25548e+07	4.65647e+07	4.30043e+07	4.64088e+07	4.7849e+07	4.00252e+07	3.40541e+07	4.43015e+07	3.53082e+07	3.29411e+07	3.47511e+07	3						3						3.02063	-	-	-	-	-	3.02063	#DIV/0!	#DIV/0!
P62253	Ubiquitin-conjugating enzyme E2 G1 OS=Homo sapiens OX=9606 GN=UBE2G1 PE=1 SV=3 - [UB2G1_HUMAN]	19.4969	39	3.25267e+07	4.14536e+07	2.52208e+07	3.40123e+07	2.70927e+07	3.27982e+07	1.74557e+07	2.28409e+07	2.02441e+07	2.03709e+07	2.89527e+07	3.0894e+07	3	5	2	3	5	4	3	5	3	3	3		3.02063	4.96719	2.00445	2.99023	2.98715	-	3.33076	2.98869	0.78042
Q9UBB4	Ataxin-10 OS=Homo sapiens OX=9606 GN=ATXN10 PE=1 SV=1 - [ATX10_HUMAN]	53.4548	148	3.24135e+07	2.60071e+07	2.58272e+07	2.51107e+07	2.37133e+07	2.14476e+07	2.30069e+07	2.0137e+07	2.84163e+07	2.81064e+07	1.19846e+07	3.03161e+07	16	17	13	10	10	9	12	12	10	11	12	16	16.1101	16.8884	13.0289	10.9642	11.9486	16.0024	15.3425	12.9717	0.2889
P24752	Acetyl-CoA acetyltransferase, mitochondrial OS=Homo sapiens OX=9606 GN=ACAT1 PE=1 SV=1 - [THIL_HUMAN]	45.1706	154	3.23035e+07	4.79274e+07	3.49521e+07	3.34165e+07	3.20935e+07	3.7187e+07	3.02097e+07	2.56907e+07	2.8479e+07	2.26806e+07	2.49576e+07	2.46848e+07	11	14	14	17	14	16	14	9	13	11	11	10	11.0757	13.9081	14.0311	10.9642	10.9529	10.0015	13.005	10.6395	0.0805451
P05091	Aldehyde dehydrogenase, mitochondrial OS=Homo sapiens OX=9606 GN=ALDH2 PE=1 SV=2 - [ALDH2_HUMAN]	56.3456	138	3.22805e+07	3.75648e+07	3.44798e+07	3.2055e+07	2.87066e+07	3.19453e+07	2.46631e+07	3.18787e+07	3.03136e+07	2.73175e+07	2.81277e+07	3.35999e+07	6	13	13	12	12	13	10	9	11	12	12	15	6.04127	12.9147	13.0289	11.9609	11.9486	15.0023	10.6616	12.9706	0.412027
Q9UBQ0	Vacuolar protein sorting-associated protein 29 OS=Homo sapiens OX=9606 GN=VPS29 PE=1 SV=1 - [VPS29_HUMAN]	20.4927	59	3.21786e+07	4.13996e+07	2.0421e+07	2.00848e+07	1.81662e+07	2.08124e+07	2.09059e+07	2.02242e+07	2.7835e+07	1.97698e+07	2.08213e+07	2.13478e+07	5		5	5	5	6	5	5	5	6	6	6	5.03439	-	5.01112	5.98046	5.97431	6.00091	5.02276	5.98523	6.11733e-06
O00232	26S proteasome non-ATPase regulatory subunit 12 OS=Homo sapiens OX=9606 GN=PSMD12 PE=1 SV=3 - [PSD12_HUMAN]	52.8706	168	3.21157e+07	3.10251e+07	2.37253e+07	4.28515e+07	36603574	3.29306e+07	3.01127e+07	3.00406e+07	3.58341e+07	2.93904e+07	2.37343e+07	3.11937e+07	10	13	13	18	16	18	13	14	16	13	10	14	10.0688	12.9147	13.0289	12.9577	9.95718	14.0021	12.0041	12.3057	0.855376
Q9UHV9	Prefoldin subunit 2 OS=Homo sapiens OX=9606 GN=PFDN2 PE=1 SV=1 - [PFD2_HUMAN]	16.6376	63	3.20649e+07	4.1705e+07	3.15245e+07	3.64822e+07	3.35904e+07	3.42417e+07	3.0358e+07	3.38209e+07	3.7053e+07	2.75738e+07	3.00858e+07	3.19813e+07	5	6	5	5	5	6	5	6	5	5	5	5	5.03439	5.96062	5.01112	4.98372	4.97859	5.00076	5.33538	4.98769	0.328596
Q16531	DNA damage-binding protein 1 OS=Homo sapiens OX=9606 GN=DDB1 PE=1 SV=1 - [DDB1_HUMAN]	126.887	205	3.20047e+07	4.02221e+07	3.91684e+07	5.18485e+07	4.20533e+07	3.8368e+07	3.59971e+07	2.75591e+07	2.76015e+07	2.78547e+07	2.52731e+07	3.53671e+07	13	14	14	27	18	26	20	13	12	17	16	15	13.0894	13.9081	14.0311	16.9446	15.9315	15.0023	13.6762	15.9595	0.0227298
Q9NPH2	Inositol-3-phosphate synthase 1 OS=Homo sapiens OX=9606 GN=ISYNA1 PE=1 SV=1 - [INO1_HUMAN]	61.0291	64	3.19375e+07	3.04061e+07	4.969e+07	3.15347e+07	3.10211e+07	2.3596e+07	3.90105e+07	3.60509e+07	4.04053e+07	2.92977e+07	2.81668e+07	2.80552e+07	5	5	4	4	4	4	7	7	8	5	5	6	5.03439	4.96719	4.0089	4.98372	4.97859	6.00091	4.67016	5.32108	0.242115
P12814	Alpha-actinin-1 OS=Homo sapiens OX=9606 GN=ACTN1 PE=1 SV=2 - [ACTN1_HUMAN]	102.993	147	3.19327e+07	9.71665e+07	5.87755e+07	5.12916e+07	3.59854e+07	4.68582e+07	7.09849e+07	6.40014e+07	5.48054e+07	4.80096e+07	7.04967e+07	3.19358e+07	5	18					20	16	13		21		5.03439	17.8819	-	-	20.9101	-	11.4581	20.9101	#DIV/0!
O43707	Alpha-actinin-4 OS=Homo sapiens OX=9606 GN=ACTN4 PE=1 SV=2 - [ACTN4_HUMAN]	104.788	195	3.19327e+07	1.00425e+08	5.87755e+07	5.54246e+07	3.73445e+07	4.68582e+07	7.58789e+07	6.40014e+07	5.48054e+07	4.80096e+07	8.54489e+07	3.19358e+07	5	24	11	19	12	16	25	15	15	15	30	8	5.03439	23.8425	11.0245	14.9512	29.8715	8.00122	13.3005	17.608	0.639309
Q9UL46	Proteasome activator complex subunit 2 OS=Homo sapiens OX=9606 GN=PSME2 PE=1 SV=4 - [PSME2_HUMAN]	27.3843	92	3.19204e+07	3.1999e+07	3.46119e+07	2.64472e+07	3.30194e+07	2.47241e+07	3.77226e+07	2.40679e+07	3.44956e+07	2.24137e+07	3.19289e+07	1.21455e+07	10	8	9	7	8	7	9	7	8	6	7	6	10.0688	7.9475	9.02002	5.98046	6.97003	6.00091	9.0121	6.31714	0.0177905
P31040	Succinate dehydrogenase [ubiquinone] flavoprotein subunit, mitochondrial OS=Homo sapiens OX=9606 GN=SDHA PE=1 SV=2 - [SDHA_HUMAN]	72.6453	29	3.18493e+07	3.79039e+07	2.54867e+07	2.16511e+07	2.39101e+07	3.06735e+07	1.2893e+07	1.02515e+07	1.06185e+07	1.9526e+07	0	2.8777e+07		4	4	3	3	3	3			3	3	3	-	3.97375	4.0089	2.99023	2.98715	3.00046	3.99132	2.99261	6.18866e-06
O75351	Vacuolar protein sorting-associated protein 4B OS=Homo sapiens OX=9606 GN=VPS4B PE=1 SV=2 - [VPS4B_HUMAN]	49.2715	24	3.1838e+07	3.22254e+07	1.50705e+07	0	2.18512e+07	0	8.39215e+06	1.67346e+07	2.94838e+07	2.34151e+07	3.27064e+07	1.28197e+07	4	3			3		3	3	3	5			4.02751	2.98031	-	4.98372	-	-	3.50391	4.98372	#DIV/0!
Q9NVA2	Septin-11 OS=Homo sapiens OX=9606 GN=SEPTIN11 PE=1 SV=3 - [SEP11_HUMAN]	49.3672	62	3.1787e+07	3.55511e+07	2.49313e+07	3.22335e+07	2.05375e+07	2.72302e+07	2.33605e+07	2.0153e+07	2.24016e+07	2.64052e+07	2.00774e+07	1.58997e+07	6	6	5	5	4	6	5	3	6	4	5	7	6.04127	5.96062	5.01112	3.98698	4.97859	7.00107	5.67101	5.32221	0.731185
P34896	Serine hydroxymethyltransferase, cytosolic OS=Homo sapiens OX=9606 GN=SHMT1 PE=1 SV=1 - [GLYC_HUMAN]	53.049	32	3.1684e+07	4.29435e+07	73386795	3.34663e+07	3.69532e+07	5.10372e+07	3.38593e+07	4.46063e+07	4.69174e+07	5.30987e+07	3.57584e+07	3.60143e+07							4	4				6	-	-	-	-	-	6.00091	#DIV/0!	6.00091	#DIV/0!
P13798	Acylamino-acid-releasing enzyme OS=Homo sapiens OX=9606 GN=APEH PE=1 SV=4 - [ACPH_HUMAN]	81.1726	50	3.15818e+07	5.40367e+07	3.21174e+07	3.11897e+07	2.77594e+07	3.11464e+07	3.25773e+07	2.42138e+07	3.02545e+07	2.26965e+07	2.36889e+07	3.30382e+07	3		3	6	4	6	4	4	5	6	4	5	3.02063	-	3.00667	5.98046	3.98287	5.00076	3.01365	4.98803	0.0768705
Q9NZL9	Methionine adenosyltransferase 2 subunit beta OS=Homo sapiens OX=9606 GN=MAT2B PE=1 SV=1 - [MAT2B_HUMAN]	37.5282	27	3.15739e+07	2.74422e+07	5.76448e+07	3.41345e+07	2.56276e+07	2.984e+07	3.5603e+07	2.48405e+07	3.55999e+07	2.77522e+07	3.69032e+07	3.85338e+07	3	4		3	3	3		2		3	3	3	3.02063	3.97375	-	2.99023	2.98715	3.00046	3.49719	2.99261	0.250591
P12270	Nucleoprotein TPR OS=Homo sapiens OX=9606 GN=TPR PE=1 SV=3 - [TPR_HUMAN]	267.131	35	3.15381e+07	3.23356e+07	1.96562e+07	1.47381e+07	1.24497e+07	1.68367e+07	1.84477e+07	1.96633e+07	3.75138e+07	2.16173e+07	2.36639e+07	1.82511e+07			4	4	3	6	6		3		5	4	-	-	4.0089	-	4.97859	4.00061	4.0089	4.4896	#DIV/0!
P21266	Glutathione S-transferase Mu 3 OS=Homo sapiens OX=9606 GN=GSTM3 PE=1 SV=3 - [GSTM3_HUMAN]	26.5421	127	3.139e+07	3.81194e+07	3.20746e+07	4.34543e+07	3.84309e+07	3.68856e+07	2.46284e+07	1.60136e+07	1.8023e+07	2.50837e+07	2.55754e+07	3.15983e+07	10	13	10	13	15	16	11	6	4	10	10	9	10.0688	12.9147	10.0222	9.96744	9.95718	9.00137	11.0019	9.642	0.248886
O43432	Eukaryotic translation initiation factor 4 gamma 3 OS=Homo sapiens OX=9606 GN=EIF4G3 PE=1 SV=2 - [IF4G3_HUMAN]	176.542	56	3.13857e+07	3.86207e+07	3.04994e+07	4.79907e+07	3.66375e+07	3.00239e+07	3.2963e+07	3.41351e+07	4.08574e+07	3.8661e+07	3.15726e+07	3.42071e+07	3	3		9		5	6	8	5	5		5	3.02063	2.98031	-	4.98372	-	5.00076	3.00047	4.99224	0.000120742
P16403	Histone H1.2 OS=Homo sapiens OX=9606 GN=H1-2 PE=1 SV=2 - [H12_HUMAN]	21.3517	81	3.13838e+07	3.77675e+07	2.49634e+07	2.73268e+07	3.47683e+07	3.99752e+07	7.05461e+07	1.46587e+08	1.5417e+08	6.08365e+07	4.67929e+07	4.18705e+07	4	5	4	5	6	6	8	10	10	9	8	6	4.02751	4.96719	4.0089	8.9707	7.96575	6.00091	4.33453	7.64579	0.0233912
Q15121	Astrocytic phosphoprotein PEA-15 OS=Homo sapiens OX=9606 GN=PEA15 PE=1 SV=2 - [PEA15_HUMAN]	15.0308	100	3.13417e+07	5.74416e+07	4.22915e+07	4.69942e+07	2.95178e+07	3.50648e+07	3.54748e+07	3.33038e+07	3.17642e+07	3.34143e+07	3.27717e+07	3.60583e+07	9	7	9	8	8	8	8	8	9	6	9	11	9.0619	6.95406	9.02002	5.98046	8.96146	11.0017	8.34533	8.64787	0.860558
Q12874	Splicing factor 3A subunit 3 OS=Homo sapiens OX=9606 GN=SF3A3 PE=1 SV=1 - [SF3A3_HUMAN]	58.8123	79	3.12779e+07	3.28731e+07	3.06155e+07	2.42978e+07	1.94454e+07	2.28242e+07	2.21205e+07	2.67558e+07	2.31402e+07	2.09168e+07	2.84808e+07	2.6884e+07	8	8	8	5	7	5	6	6	7	6	7	6	8.05503	7.9475	8.0178	5.98046	6.97003	6.00091	8.00677	6.31714	0.00673953
O75436	Vacuolar protein sorting-associated protein 26A OS=Homo sapiens OX=9606 GN=VPS26A PE=1 SV=2 - [VP26A_HUMAN]	38.1457	72	3.10826e+07	4.16731e+07	4.66594e+07	2.14198e+07	1.94408e+07	23915290	2.23687e+07	2.45e+07	2.4869e+07	3.1474e+07	2.31044e+07	5.02246e+07	9	6	8	5	4	3	6	3	3	9	7	9	9.0619	5.96062	8.0178	8.9707	6.97003	9.00137	7.68011	8.31403	0.605388
P14735	Insulin-degrading enzyme OS=Homo sapiens OX=9606 GN=IDE PE=1 SV=4 - [IDE_HUMAN]	117.893	106	3.10431e+07	3.70299e+07	2.85314e+07	2.67336e+07	2.31381e+07	2.2301e+07	2.1711e+07	1.99155e+07	2.66347e+07	2.22533e+07	2.0455e+07	2.45569e+07	11	9	9	8	8	8	9	8	7	8	10	11	11.0757	8.94094	9.02002	7.97395	9.95718	11.0017	9.67887	9.64427	0.977036
P55036	26S proteasome non-ATPase regulatory subunit 4 OS=Homo sapiens OX=9606 GN=PSMD4 PE=1 SV=1 - [PSMD4_HUMAN]	40.7112	59	3.08339e+07	4.09455e+07	2.18419e+07	2.03855e+07	3.17433e+07	2.66132e+07	1.91008e+07	3.01128e+07	3.50765e+07	2.99832e+07	3.27818e+07	2.39166e+07	5	7	5	3	7	4	3	6	5	5	3	6	5.03439	6.95406	5.01112	4.98372	2.98715	6.00091	5.66653	4.65726	0.408667
P50583	Bis(5'-nucleosyl)-tetraphosphatase [asymmetrical] OS=Homo sapiens OX=9606 GN=NUDT2 PE=1 SV=3 - [AP4A_HUMAN]	16.8186	43	3.07726e+07	5.19108e+07	3.53263e+07	3.26904e+07	2.8143e+07	2.2855e+07	2.80891e+07	1.6148e+07	1.83519e+07	1.64924e+07	1.58595e+07	1.23617e+07	4	3	4	4	4	5	3	4	3	3	3	3	4.02751	2.98031	4.0089	2.99023	2.98715	3.00046	3.67224	2.99261	0.120989
Q15369	Elongin-C OS=Homo sapiens OX=9606 GN=ELOC PE=1 SV=1 - [ELOC_HUMAN]	12.465	13	3.07083e+07	22835300	2.90765e+07	2.41524e+07	2.45183e+07	16816619	1.94301e+07	0	0	2.03218e+07	21775924	0	4		4	3	2								4.02751	-	4.0089	-	-	-	4.01821	#DIV/0!	#DIV/0!
P56537	Eukaryotic translation initiation factor 6 OS=Homo sapiens OX=9606 GN=EIF6 PE=1 SV=1 - [IF6_HUMAN]	26.5822	76	3.05728e+07	3.73978e+07	3.3236e+07	3.31546e+07	3.27178e+07	38682727	2.74743e+07	2.23636e+07	2.32164e+07	2.10375e+07	1.9724e+07	2.98089e+07	9	6	7	7	4	8	10	6	6	4	4	5	9.0619	5.96062	7.01557	3.98698	3.98287	5.00076	7.34603	4.32354	0.0358111
Q9NRX4	14 kDa phosphohistidine phosphatase OS=Homo sapiens OX=9606 GN=PHPT1 PE=1 SV=1 - [PHP14_HUMAN]	13.8237	37	3.05696e+07	37808289	2.38336e+07	3.37569e+07	4.06218e+07	2.03594e+07	3.5299e+07	1.94821e+07	2.95697e+07	2.44462e+07	3.70377e+07	6.62308e+07	3		3	4		3	5	3	4	5	7		3.02063	-	3.00667	4.98372	6.97003	-	3.01365	5.97687	0.0963726
Q86XP3	ATP-dependent RNA helicase DDX42 OS=Homo sapiens OX=9606 GN=DDX42 PE=1 SV=1 - [DDX42_HUMAN]	102.912	39	3.05221e+07	2.53077e+07	2.22282e+07	2.47435e+07	0	1.76835e+07	2.90434e+07	2.0241e+07	1.81734e+07	1.20205e+07	1.6351e+07	1.75209e+07	4	3	3	3		2	6	3	5	3	3	4	4.02751	2.98031	3.00667	2.99023	2.98715	4.00061	3.33817	3.326	0.981082
Q9NQW7	Xaa-Pro aminopeptidase 1 OS=Homo sapiens OX=9606 GN=XPNPEP1 PE=1 SV=3 - [XPP1_HUMAN]	69.8732	132	30465341	4.83963e+07	3.71043e+07	3.55176e+07	2.57826e+07	3.1946e+07	3.64032e+07	2.93196e+07	2.58302e+07	2.69539e+07	3.15477e+07	3.36691e+07	10	10	12	12	12	11	13	12	9	12	9	10	10.0688	9.93437	12.0267	11.9609	8.96146	10.0015	10.6766	10.308	0.756317
Q9NZL4	Hsp70-binding protein 1 OS=Homo sapiens OX=9606 GN=HSPBP1 PE=1 SV=2 - [HPBP1_HUMAN]	39.2775	102	3.03299e+07	3.00975e+07	3.44864e+07	4.44498e+07	4.43273e+07	3.62399e+07	1.61293e+07	1.91178e+07	2.19327e+07	1.91172e+07	1.23846e+07	2.00183e+07	8	10	9	14	12	14	6	6	7	6	5	5	8.05503	9.93437	9.02002	5.98046	4.97859	5.00076	9.00314	5.31994	0.00439953
Q96CX2	BTB/POZ domain-containing protein KCTD12 OS=Homo sapiens OX=9606 GN=KCTD12 PE=1 SV=1 - [KCD12_HUMAN]	35.6787	40	3.03212e+07	2.95889e+07	3.12023e+07	1.8572e+07	1.40981e+07	1.89196e+07	2.40652e+07	2.01704e+07	1.82635e+07	1.35108e+07	1.31187e+07	1.69747e+07	8	6	6				5	5	5	3		2	8.05503	5.96062	6.01335	2.99023	-	2.0003	6.67633	2.49527	0.022589
O43399	Tumor protein D54 OS=Homo sapiens OX=9606 GN=TPD52L2 PE=1 SV=2 - [TPD54_HUMAN]	22.2243	57	3.02602e+07	3.08268e+07	3.16903e+07	2.91482e+07	3.08029e+07	2.87428e+07	2.68305e+07	2.00323e+07	1.61475e+07	2.65492e+07	2.89206e+07	2.62261e+07	5	6	4	6	4		7	4	4	5	5	7	5.03439	5.96062	4.0089	4.98372	4.97859	7.00107	5.0013	5.65446	0.498297
P11766	Alcohol dehydrogenase class-3 OS=Homo sapiens OX=9606 GN=ADH5 PE=1 SV=4 - [ADHX_HUMAN]	39.6984	71	3.01494e+07	3.16596e+07	5.64749e+07	3.58478e+07	2.28199e+07	3.91183e+07	5.19728e+07	4.61222e+07	4.14757e+07	2.89124e+07	4.33987e+07	5.59696e+07	5	5	8	3	3	6	6	7	5	7	8	8	5.03439	4.96719	8.0178	6.97721	7.96575	8.00122	6.00646	7.64806	0.196502
Q9P2J5	Leucine--tRNA ligase, cytoplasmic OS=Homo sapiens OX=9606 GN=LARS PE=1 SV=2 - [SYLC_HUMAN]	134.379	174	3.00852e+07	3.61249e+07	19145485	2.34301e+07	4.7391e+07	2.53861e+07	1.31636e+07	1.53496e+07	2.52628e+07	3.09552e+07	1.91685e+07	2.96776e+07	22	20	16	6	26	16	2	8	10	17	17	14	22.1513	19.8687	16.0356	16.9446	16.9272	14.0021	19.3519	15.958	0.17064
P12429	Annexin A3 OS=Homo sapiens OX=9606 GN=ANXA3 PE=1 SV=3 - [ANXA3_HUMAN]	36.3527	162	3.00472e+07	3.80955e+07	3.35492e+07	2.67857e+07	2.64693e+07	2.49522e+07	3.09622e+07	2.15387e+07	2.40795e+07	2.8019e+07	3.92432e+07	3.22833e+07	14	11	14	14	13	16	16	13	10	13	15	13	14.0963	10.9278	14.0311	12.9577	14.9358	13.002	13.0184	13.6318	0.644741
P28482	Mitogen-activated protein kinase 1 OS=Homo sapiens OX=9606 GN=MAPK1 PE=1 SV=3 - [MK01_HUMAN]	41.3632	148	3.00347e+07	4.16832e+07	3.45704e+07	5.15506e+07	4.41027e+07	4.7349e+07	3.71511e+07	3.33165e+07	4.0389e+07	4.58214e+07	3.48955e+07	3.85903e+07	11	11	11	10	10	9	16	14	14	17	12	13	11.0757	10.9278	11.0245	16.9446	11.9486	13.002	11.0093	13.9651	0.123927
Q9UHD9	Ubiquilin-2 OS=Homo sapiens OX=9606 GN=UBQLN2 PE=1 SV=2 - [UBQL2_HUMAN]	65.6546	54	2.99307e+07	3.38634e+07	2.74382e+07	3.00381e+07	2.6886e+07	2.84932e+07	1.52911e+07	1.61144e+07	1.65969e+07	2.38819e+07	2.51502e+07	2.73838e+07	6										6	8	6.04127	-	-	-	5.97431	8.00122	6.04127	6.98776	#DIV/0!
P52597	Heterogeneous nuclear ribonucleoprotein F OS=Homo sapiens OX=9606 GN=HNRNPF PE=1 SV=3 - [HNRPF_HUMAN]	45.6429	87	2.98885e+07	34744541	3.53886e+07	4.00818e+07	4.66017e+07	3.61268e+07	4.9166e+07	4.51842e+07	4.57348e+07	3.58411e+07	3.83877e+07	4.84426e+07					9		8	11	10	8			-	-	-	7.97395	-	-	#DIV/0!	7.97395	#DIV/0!
Q9NPJ3	Acyl-coenzyme A thioesterase 13 OS=Homo sapiens OX=9606 GN=ACOT13 PE=1 SV=1 - [ACO13_HUMAN]	14.9509	25	2.987e+07	5.17427e+07	4.51386e+07	43328448	30754382	3.67433e+07	4.33422e+07	3.36489e+07	3.87545e+07	3.36795e+07	4.21598e+07	5.44769e+07	2						4	4	3	4	3	5	2.01376	-	-	3.98698	2.98715	5.00076	2.01376	3.99163	#DIV/0!
P52907	F-actin-capping protein subunit alpha-1 OS=Homo sapiens OX=9606 GN=CAPZA1 PE=1 SV=3 - [CAZA1_HUMAN]	32.9023	51	2.98035e+07	4.42926e+07	0	4.43364e+07	4.4122e+07	0	3.40974e+07	2.82112e+07	3.67333e+07	3.73441e+07	3.72049e+07	4.35864e+07	5	4		6	8		5		6	7	6		5.03439	3.97375	-	6.97721	5.97431	-	4.50407	6.47576	0.114055
O14980	Exportin-1 OS=Homo sapiens OX=9606 GN=XPO1 PE=1 SV=1 - [XPO1_HUMAN]	123.306	163	2.9771e+07	3.57529e+07	27066640	2.23141e+07	2.605e+07	2.48662e+07	2.84462e+07	2.90155e+07	4.07453e+07	2.56271e+07	2.18252e+07	3.08831e+07	11	11	13	12	13	15	18	16	15	12	15	12	11.0757	10.9278	13.0289	11.9609	14.9358	12.0018	11.6775	12.9662	0.341594
P06865	Beta-hexosaminidase subunit alpha OS=Homo sapiens OX=9606 GN=HEXA PE=1 SV=2 - [HEXA_HUMAN]	60.6643	140	2.97683e+07	3.9326e+07	3.53066e+07	1.93958e+07	2.07119e+07	2.03043e+07	3.20934e+07	2.74375e+07	2.78529e+07	2.5234e+07	2.81988e+07	3.29211e+07	13	15	13	8	9	8	13	14	13	11	12	11	13.0894	14.9016	13.0289	10.9642	11.9486	11.0017	13.6733	11.3048	0.0269196
Q5JRX3	Presequence protease, mitochondrial OS=Homo sapiens OX=9606 GN=PITRM1 PE=1 SV=3 - [PREP_HUMAN]	117.338	135	2.96891e+07	4.82674e+07	3.19431e+07	3.01208e+07	2.69078e+07	3.12366e+07	1.86728e+07	3.43617e+07	3.1575e+07	2.49783e+07	2.3481e+07	2.78377e+07	11	13	15	10	11	12	8	11	10	12	11	11	11.0757	12.9147	15.0334	11.9609	10.9529	11.0017	13.0079	11.3052	0.225584
O15372	Eukaryotic translation initiation factor 3 subunit H OS=Homo sapiens OX=9606 GN=EIF3H PE=1 SV=1 - [EIF3H_HUMAN]	39.9051	143	2.95477e+07	3.86828e+07	3.2569e+07	2.92924e+07	2.68225e+07	3.41303e+07	3.67507e+07	3.04298e+07	3.19045e+07	2.50412e+07	2.31222e+07	3.10519e+07	11	13	12	11	14	11	14	13	13	9	10	12	11.0757	12.9147	12.0267	8.9707	9.95718	12.0018	12.0057	10.3099	0.177859
P84243	Histone H3.3 OS=Homo sapiens OX=9606 GN=H3-3A PE=1 SV=2 - [H33_HUMAN]	15.3185	21	2.94994e+07	3.99061e+07	3.26417e+07	2.32555e+07	1.28983e+07	1.93022e+07	2.18546e+07	2.6118e+07	2.13377e+07	2.23441e+07	0	1.68117e+07	2	3		4				3	2	4			2.01376	2.98031	-	3.98698	-	-	2.49703	3.98698	#DIV/0!
Q9Y5K5	Ubiquitin carboxyl-terminal hydrolase isozyme L5 OS=Homo sapiens OX=9606 GN=UCHL5 PE=1 SV=3 - [UCHL5_HUMAN]	37.583	52	2.94842e+07	3.00949e+07	3.78723e+07	2.98448e+07	2.26145e+07	2.17106e+07	1.8299e+07	2.46481e+07	2.17207e+07	1.83418e+07	1.48792e+07	2.86591e+07	2	6	6	2	4	4	4	4	4	5	6	5	2.01376	5.96062	6.01335	4.98372	5.97431	5.00076	4.66258	5.3196	0.655279
P20810	Calpastatin OS=Homo sapiens OX=9606 GN=CAST PE=1 SV=4 - [ICAL_HUMAN]	76.5263	63	2.94038e+07	2.40605e+07	2.99951e+07	2.80007e+07	2.23104e+07	2.94026e+07	2.20157e+07	2.01347e+07	3.6565e+07	2.04262e+07	2.02711e+07	2.79673e+07	7	5	6	9	6	9	3	3		6	3	6	7.04815	4.96719	6.01335	5.98046	2.98715	6.00091	6.00956	4.98951	0.431628
P39748	Flap endonuclease 1 OS=Homo sapiens OX=9606 GN=FEN1 PE=1 SV=1 - [FEN1_HUMAN]	42.5661	50	2.93566e+07	4.60341e+07	2.97582e+07	2.59986e+07	2.127e+07	1.78316e+07	2.87938e+07	2.95036e+07	2.71643e+07	1.94974e+07	1.62501e+07	2.38634e+07	6	4	4	4	4	4	3	4	4	4	4	5	6.04127	3.97375	4.0089	3.98698	3.98287	5.00076	4.67464	4.32354	0.669177
Q9H9A6	Leucine-rich repeat-containing protein 40 OS=Homo sapiens OX=9606 GN=LRRC40 PE=1 SV=1 - [LRC40_HUMAN]	68.2071	7	2.93467e+07	7.7189e+07	0	0	4.15129e+07	0	0	0	3.72906e+07	4.74506e+07	4.84117e+07	0	3								2	2			3.02063	-	-	1.99349	-	-	3.02063	1.99349	#DIV/0!
P55735	Protein SEC13 homolog OS=Homo sapiens OX=9606 GN=SEC13 PE=1 SV=3 - [SEC13_HUMAN]	35.5181	43	2.92974e+07	4.00722e+07	3.25472e+07	4.00676e+07	31287814	4.0648e+07	2.44014e+07	2.6897e+07	25537969	2.89244e+07	2.0778e+07	3.69811e+07	4	3	3	4	4	3	4	4	3	4	3	4	4.02751	2.98031	3.00667	3.98698	2.98715	4.00061	3.33817	3.65825	0.542258
Q96HE7	ERO1-like protein alpha OS=Homo sapiens OX=9606 GN=ERO1A PE=1 SV=2 - [ERO1A_HUMAN]	54.3581	143	2.92342e+07	4.25911e+07	3.81149e+07	3.07174e+07	2.73234e+07	2.47018e+07	3.52926e+07	2.69543e+07	2.67482e+07	2.98289e+07	2.19269e+07	2.88342e+07	15	12	12	14	9	11	17	12	9	12	9	11	15.1032	11.9212	12.0267	11.9609	8.96146	11.0017	13.017	10.6414	0.157434
Q96C90	Protein phosphatase 1 regulatory subunit 14B OS=Homo sapiens OX=9606 GN=PPP1R14B PE=1 SV=3 - [PP14B_HUMAN]	15.901	38	2.923e+07	1.4487e+07	1.20843e+07	1.15551e+07	8.46037e+06	6.15662e+06	3.20065e+07	2.05039e+07	2.10887e+07	3.38606e+07	32542708	3.10339e+07	4	3					5	4	6	5	5	6	4.02751	2.98031	-	4.98372	4.97859	6.00091	3.50391	5.32108	0.0535358
P30740	Leukocyte elastase inhibitor OS=Homo sapiens OX=9606 GN=SERPINB1 PE=1 SV=1 - [ILEU_HUMAN]	42.7147	51	2.90764e+07	4.09247e+07	2.79791e+07	2.76926e+07	2.34511e+07	1.91488e+07	3.84294e+07	3.02921e+07	2.84989e+07	2.07006e+07	1.81836e+07	2.70836e+07	3	3	3	2	3	4	7	7	5	5	5	4	3.02063	2.98031	3.00667	4.98372	4.97859	4.00061	3.00254	4.65431	0.00722977
Q92769	Histone deacetylase 2 OS=Homo sapiens OX=9606 GN=HDAC2 PE=1 SV=2 - [HDAC2_HUMAN]	55.3288	9	2.90477e+07	2.00839e+07	2.24001e+07	2.61124e+07	0	2.92158e+07	2.82384e+07	2.81754e+07	21720632	2.04797e+07	17129084	2.21198e+07			3								3	3	-	-	3.00667	-	2.98715	3.00046	3.00667	2.99381	#DIV/0!
Q9Y237	Peptidyl-prolyl cis-trans isomerase NIMA-interacting 4 OS=Homo sapiens OX=9606 GN=PIN4 PE=1 SV=1 - [PIN4_HUMAN]	13.801	53	2.90329e+07	3.52239e+07	3.02e+07	3.29429e+07	3.73438e+07	2.68003e+07	2.9707e+07	2.43299e+07	2.66258e+07	2.34787e+07	2.38365e+07	2.6953e+07	3	3	3	5	4	5	6	5	6	5	3	5	3.02063	2.98031	3.00667	4.98372	2.98715	5.00076	3.00254	4.32388	0.119262
O15371	Eukaryotic translation initiation factor 3 subunit D OS=Homo sapiens OX=9606 GN=EIF3D PE=1 SV=1 - [EIF3D_HUMAN]	63.9324	93	2.89653e+07	4.24665e+07	2.63446e+07	2.69396e+07	3.09565e+07	3.27531e+07	4.12302e+07	3.53665e+07	4.29678e+07	3.04303e+07	2.6679e+07	2.81552e+07	7	8	6	6	8	8	9	10	11	5	8	7	7.04815	7.9475	6.01335	4.98372	7.96575	7.00107	7.003	6.65018	0.751755
Q96A49	Synapse-associated protein 1 OS=Homo sapiens OX=9606 GN=SYAP1 PE=1 SV=1 - [SYAP1_HUMAN]	39.9089	73	2.89263e+07	3.55218e+07	3.16156e+07	3.43739e+07	2.9507e+07	4.32266e+07	1.63631e+07	2.3217e+07	2.34425e+07	2.82176e+07	3.08999e+07	4.68521e+07	8	5	5	7	9	8	3	6	4	7	5	6	8.05503	4.96719	5.01112	6.97721	4.97859	6.00091	6.01111	5.98557	0.983681
O75506	Heat shock factor-binding protein 1 OS=Homo sapiens OX=9606 GN=HSBP1 PE=1 SV=1 - [HSBP1_HUMAN]	8.53818	50	2.87856e+07	3.7648e+07	2.08665e+07	2.4745e+07	2.30132e+07	2.67301e+07	2.03452e+07	1.59527e+07	0	2.26854e+07	2.06422e+07	3.54515e+07	5	5	6	6	4	5				4	8	7	5.03439	4.96719	6.01335	3.98698	7.96575	7.00107	5.33831	6.31793	0.475395
Q99426	Tubulin-folding cofactor B OS=Homo sapiens OX=9606 GN=TBCB PE=1 SV=2 - [TBCB_HUMAN]	27.3085	68	2.8678e+07	3.08622e+07	2.8683e+07	8.69265e+07	6.91345e+07	77205516	2.57428e+07	3.4171e+07	2.6607e+07	2.27319e+07	1.32123e+08	2.99075e+07	6	5	6	7	8	7	5	4	4	6	4	6	6.04127	4.96719	6.01335	5.98046	3.98287	6.00091	5.67393	5.32142	0.665632
Q15393	Splicing factor 3B subunit 3 OS=Homo sapiens OX=9606 GN=SF3B3 PE=1 SV=4 - [SF3B3_HUMAN]	135.492	123	2.86683e+07	3.15054e+07	2.04996e+07	2.25916e+07	2.69362e+07	2.27572e+07	1.61651e+07	2.32095e+07	2.36468e+07	2.40192e+07	2.21915e+07	3.24737e+07	8	10	8	9	11	10	6	11	8	15	12	15	8.05503	9.93437	8.0178	14.9512	11.9486	15.0023	8.66907	13.9674	0.0112715
P11216	Glycogen phosphorylase, brain form OS=Homo sapiens OX=9606 GN=PYGB PE=1 SV=5 - [PYGB_HUMAN]	96.6345	60	2.86297e+07	1.83449e+07	1.67236e+07	0	1.17753e+07	4.601e+06	0	3.35344e+07	1.71959e+07	2.58747e+07	1.86303e+07	2.86308e+07	7	5	4					9	7	11	8	7	7.04815	4.96719	4.0089	10.9642	7.96575	7.00107	5.34141	8.64367	0.0914133
Q15435	Protein phosphatase 1 regulatory subunit 7 OS=Homo sapiens OX=9606 GN=PPP1R7 PE=1 SV=1 - [PP1R7_HUMAN]	41.5385	149	2.85816e+07	4.57176e+07	3.97945e+07	4.47086e+07	4.00852e+07	3.36617e+07	5.24121e+07	4.23994e+07	4.50684e+07	2.83447e+07	3.51723e+07	3.87088e+07	8	10	10	15	16	14	15	10	13	12	12	14	8.05503	9.93437	10.0222	11.9609	11.9486	14.0021	9.33722	12.6372	0.0243833
P62318	Small nuclear ribonucleoprotein Sm D3 OS=Homo sapiens OX=9606 GN=SNRPD3 PE=1 SV=1 - [SMD3_HUMAN]	13.9073	21	2.83893e+07	47927704	31291700	39252524	25805362	29977024	2.30682e+07	3.53597e+07	37243322	25474010	32256008	27280271	3	4				3	3	4	4				3.02063	3.97375	-	-	-	-	3.49719	#DIV/0!	#DIV/0!
Q7Z4W1	L-xylulose reductase OS=Homo sapiens OX=9606 GN=DCXR PE=1 SV=2 - [DCXR_HUMAN]	25.8966	115	2.83725e+07	4.05227e+07	3.78939e+07	7.21121e+06	2.52959e+07	2.276e+07	1.32315e+07	3.0239e+07	2.65088e+07	2.71783e+07	3.5072e+07	3.06478e+07	11	11	9	4	13	6	5	11	10	11	13	11	11.0757	10.9278	9.02002	10.9642	12.9443	11.0017	10.3412	11.6367	0.236213
P61086	Ubiquitin-conjugating enzyme E2 K OS=Homo sapiens OX=9606 GN=UBE2K PE=1 SV=3 - [UBE2K_HUMAN]	22.3926	52	2.83695e+07	3.45564e+07	2.99606e+07	2.66781e+07	2.74712e+07	4.3623e+07	3.50599e+07	4.67963e+07	39195622	2.16423e+07	2.26821e+07	2.86935e+07	6	5	4	7	5	4	5			5	5	6	6.04127	4.96719	4.0089	4.98372	4.97859	6.00091	5.00578	5.32108	0.666246
P43034	Platelet-activating factor acetylhydrolase IB subunit alpha OS=Homo sapiens OX=9606 GN=PAFAH1B1 PE=1 SV=2 - [LIS1_HUMAN]	46.6082	88	2.83603e+07	4.0409e+07	3.08826e+07	3.36575e+07	3.32436e+07	3.41405e+07	3.87369e+07	3.40076e+07	3.08945e+07	2.27761e+07	3.11855e+07	2.62502e+07	8	7	6	8	10	7	10	5	7	7	9	4	8.05503	6.95406	6.01335	6.97721	8.96146	4.00061	7.00748	6.64643	0.828075
O00487	26S proteasome non-ATPase regulatory subunit 14 OS=Homo sapiens OX=9606 GN=PSMD14 PE=1 SV=1 - [PSDE_HUMAN]	34.5546	97	2.82092e+07	2.71267e+07	3.18268e+07	4.15382e+07	3.04971e+07	2.99466e+07	2.79787e+07	3.26406e+07	2.86377e+07	2.66328e+07	2.83578e+07	3.24598e+07	8	6	7	10	8	9	10	8	10	8	7	6	8.05503	5.96062	7.01557	7.97395	6.97003	6.00091	7.01041	6.98163	0.974025
P07910	Heterogeneous nuclear ribonucleoproteins C1/C2 OS=Homo sapiens OX=9606 GN=HNRNPC PE=1 SV=4 - [HNRPC_HUMAN]	33.6495	45	2.78675e+07	4.90641e+07	3.44428e+07	4.67193e+07	3.89837e+07	3.65043e+07	4.8224e+07	3.5452e+07	5.46523e+07	2.98936e+07	2.97573e+07	3.10391e+07			3	4	3	4	6	5	8	5	3	4	-	-	3.00667	4.98372	2.98715	4.00061	3.00667	3.99049	#DIV/0!
O00764	Pyridoxal kinase OS=Homo sapiens OX=9606 GN=PDXK PE=1 SV=1 - [PDXK_HUMAN]	35.0799	72	2.77934e+07	2.80324e+07	3.55068e+07	2.76169e+07	2.56327e+07	2.6377e+07	2.89805e+07	3.15041e+07	2.47304e+07	1.90029e+07	1.10597e+07	3.06122e+07	5	7	7	5	6	6	7	5	7	7	5	5	5.03439	6.95406	7.01557	6.97721	4.97859	5.00076	6.33468	5.65219	0.503047
Q9NNW7	Thioredoxin reductase 2, mitochondrial OS=Homo sapiens OX=9606 GN=TXNRD2 PE=1 SV=3 - [TRXR2_HUMAN]	56.4716	28	2.76779e+07	4.25466e+07	2.28391e+07	4.96057e+07	1.99227e+07	4.75044e+07	3.58865e+07	46690236	2.6221e+07	2.61672e+07	4.38414e+07	5.92275e+07	4		4										4.02751	-	4.0089	-	-	-	4.01821	#DIV/0!	#DIV/0!
P30837	Aldehyde dehydrogenase X, mitochondrial OS=Homo sapiens OX=9606 GN=ALDH1B1 PE=1 SV=3 - [AL1B1_HUMAN]	57.1702	19	2.76468e+07	3.71614e+07	2.67121e+07	2.79472e+07	2.89116e+07	2.8744e+07	0	23030895	2.70797e+07	1.64883e+07	6.53004e+06	0	3	3	3	3	4	3							3.02063	2.98031	3.00667	-	-	-	3.00254	#DIV/0!	#DIV/0!
P13489	Ribonuclease inhibitor OS=Homo sapiens OX=9606 GN=RNH1 PE=1 SV=2 - [RINI_HUMAN]	49.9411	78	2.76151e+07	2.15789e+07	1.82423e+07	2.56815e+07	2.86227e+07	2.2907e+07	2.2343e+07	3.19117e+07	3.76972e+07	2.59349e+07	1.73035e+07	1.69745e+07	6	4	3	6	10	7	2	10	8	9	7	6	6.04127	3.97375	3.00667	8.9707	6.97003	6.00091	4.34056	7.31388	0.0762937
Q9BW83	Intraflagellar transport protein 27 homolog OS=Homo sapiens OX=9606 GN=IFT27 PE=1 SV=1 - [IFT27_HUMAN]	20.4673	52	2.76098e+07	3.42487e+07	3.10255e+07	2.10595e+07	1.88304e+07	2.34472e+07	2.76665e+07	18270921	2.21762e+07	2.05829e+07	2.61235e+07	2.72103e+07	4	6	5	3	4	3	5	2	4	6	5	5	4.02751	5.96062	5.01112	5.98046	4.97859	5.00076	4.99975	5.31994	0.647378
P53999	Activated RNA polymerase II transcriptional coactivator p15 OS=Homo sapiens OX=9606 GN=SUB1 PE=1 SV=3 - [TCP4_HUMAN]	14.3864	16	2.75897e+07	3.46032e+07	3.49787e+07	3.21405e+07	2.48002e+07	3.0776e+07	1.51493e+07	0	0	2.08606e+07	3.29919e+07	2.29496e+07		3				4				3	3	3	-	2.98031	-	2.99023	2.98715	3.00046	2.98031	2.99261	#DIV/0!
Q8NI22	Multiple coagulation factor deficiency protein 2 OS=Homo sapiens OX=9606 GN=MCFD2 PE=1 SV=1 - [MCFD2_HUMAN]	16.3798	17	2.75593e+07	4.62905e+07	9.32398e+06	22249915	0	0	8.2539e+06	9.63967e+06	1.26918e+07	3.24778e+07	0	0	3	2		2				3	5	2			3.02063	1.98687	-	1.99349	-	-	2.50375	1.99349	#DIV/0!
Q13011	Delta(3,5)-Delta(2,4)-dienoyl-CoA isomerase, mitochondrial OS=Homo sapiens OX=9606 GN=ECH1 PE=1 SV=2 - [ECH1_HUMAN]	35.7934	103	2.74893e+07	2.30887e+07	3.26621e+07	7.40192e+07	5.28363e+07	5.3131e+07	2.73178e+07	1.98279e+07	1.45404e+07	2.62722e+07	12175107	2.14384e+07	8	6	7	14	13	15	9	6	5	8	6	6	8.05503	5.96062	7.01557	7.97395	5.97431	6.00091	7.01041	6.64973	0.708068
Q8NBF2	NHL repeat-containing protein 2 OS=Homo sapiens OX=9606 GN=NHLRC2 PE=1 SV=1 - [NHLC2_HUMAN]	79.3935	46	2.74863e+07	2.1977e+07	1.84682e+07	2.03337e+07	2.21749e+07	1.73559e+07	2.13804e+07	2.50354e+07	1.40603e+07	1.52618e+07	1.18288e+07	2.30037e+07	4	3	5	4	4	5	6	2	4	3	2	4	4.02751	2.98031	5.01112	2.99023	1.99144	4.00061	4.00632	2.99409	0.286993
Q99471	Prefoldin subunit 5 OS=Homo sapiens OX=9606 GN=PFDN5 PE=1 SV=2 - [PFD5_HUMAN]	17.317	60	2.74662e+07	6.41324e+07	3.17648e+07	4.47278e+07	2.97702e+07	4.36686e+07	5.28008e+07	2.93868e+07	3.01099e+07	5.29499e+07	46377103	3.99134e+07			5	8	4	10	5	6	4	5	5	8	-	-	5.01112	4.98372	4.97859	8.00122	5.01112	5.98784	#DIV/0!
O75832	26S proteasome non-ATPase regulatory subunit 10 OS=Homo sapiens OX=9606 GN=PSMD10 PE=1 SV=1 - [PSD10_HUMAN]	24.4124	16	2.74245e+07	0	1.50136e+07	0	1.17538e+07	0	1.53607e+07	0	1.76854e+07	1.90026e+07	1.9238e+07	1.46742e+07			2		3				3	3	3	2	-	-	2.00445	2.99023	2.98715	2.0003	2.00445	2.65923	#DIV/0!
P07814	Bifunctional glutamate/proline--tRNA ligase OS=Homo sapiens OX=9606 GN=EPRS PE=1 SV=5 - [SYEP_HUMAN]	170.483	124	2.74007e+07	2.29757e+07	2.33279e+07	1.74255e+07	2.79376e+07	15945392	1.10711e+07	2.65241e+07	3.30394e+07	2.21619e+07	2.44314e+07	2.3006e+07	14	9	8	5	16	8	5	12	13	11	13	10	14.0963	8.94094	8.0178	10.9642	12.9443	10.0015	10.3517	11.3033	0.671057
P06737	Glycogen phosphorylase, liver form OS=Homo sapiens OX=9606 GN=PYGL PE=1 SV=4 - [PYGL_HUMAN]	97.087	88	2.73786e+07	2.68965e+07	2.14761e+07	0	1.60067e+07	7.13434e+06	0	3.61496e+07	3.07296e+07	2.40476e+07	1.52478e+07	2.58323e+07	14	14	7		5	3		13	14	7	8		14.0963	13.9081	7.01557	6.97721	7.96575	-	11.6733	7.47148	0.259581
O00754	Lysosomal alpha-mannosidase OS=Homo sapiens OX=9606 GN=MAN2B1 PE=1 SV=3 - [MA2B1_HUMAN]	113.672	53	2.73013e+07	3.05232e+07	1.95121e+07	2.54027e+07	1.47452e+07	2.195e+07	1.70474e+07	1.8752e+07	2.35071e+07	2.23043e+07	1.90095e+07	2.21976e+07	4	6	3	4	3	5	6	3	2	5	6	6	4.02751	5.96062	3.00667	4.98372	5.97431	6.00091	4.3316	5.65298	0.227828
Q9BY32	Inosine triphosphate pyrophosphatase OS=Homo sapiens OX=9606 GN=ITPA PE=1 SV=2 - [ITPA_HUMAN]	21.4319	59	2.72408e+07	4.53592e+07	4.01691e+07	2.94434e+07	1.71789e+07	2.55376e+07	5.11192e+07	2.47974e+07	2.54994e+07	1.41287e+07	35931341	3.37887e+07	5	6	7	6	4	4	5	5	4	3	4	6	5.03439	5.96062	7.01557	2.99023	3.98287	6.00091	6.00353	4.32467	0.186602
P48637	Glutathione synthetase OS=Homo sapiens OX=9606 GN=GSS PE=1 SV=1 - [GSHB_HUMAN]	52.3523	65	2.71193e+07	3.56212e+07	2.73597e+07	2.59241e+07	1.99374e+07	1.76966e+07	25069217	1.98586e+07	1.83091e+07	3.04833e+07	2.19407e+07	1.88312e+07	5	6	7	6	4	4	6	6	6	5	5	5	5.03439	5.96062	7.01557	4.98372	4.97859	5.00076	6.00353	4.98769	0.15059
P23434	Glycine cleavage system H protein, mitochondrial OS=Homo sapiens OX=9606 GN=GCSH PE=1 SV=2 - [GCSH_HUMAN]	18.8726	49	2.70953e+07	4.1259e+07	3.16095e+07	4.29349e+07	2.59553e+07	2.55294e+07	2.65957e+07	2.41648e+07	2.99775e+07	2.44159e+07	2.4546e+07	3.54819e+07	4	4	4	4	4	4	4	4	4	5	4	4	4.02751	3.97375	4.0089	4.98372	3.98287	4.00061	4.00339	4.3224	0.389827
P55084	Trifunctional enzyme subunit beta, mitochondrial OS=Homo sapiens OX=9606 GN=HADHB PE=1 SV=3 - [ECHB_HUMAN]	51.2615	35	2.70691e+07	3.07711e+07	2.16531e+07	2.54809e+07	1.68881e+07	2.37627e+07	0	1.58355e+07	1.75785e+07	1.12459e+07	1.95775e+07	1.81149e+07	4	5	3	3	3	4		4		5		4	4.02751	4.96719	3.00667	4.98372	-	4.00061	4.00046	4.49217	0.589955
P19367	Hexokinase-1 OS=Homo sapiens OX=9606 GN=HK1 PE=1 SV=3 - [HXK1_HUMAN]	102.42	176	2.70545e+07	3.96012e+07	3.12658e+07	3.02507e+07	2.74459e+07	2.98841e+07	2.97035e+07	2.35856e+07	2.6629e+07	2.34268e+07	2.36736e+07	2.62337e+07	16	18	14	13	14	13	18	15	14	14	14	13	16.1101	17.8819	14.0311	13.9544	13.9401	13.002	16.0077	13.6322	0.109193
P30566	Adenylosuccinate lyase OS=Homo sapiens OX=9606 GN=ADSL PE=1 SV=2 - [PUR8_HUMAN]	54.854	67	2.69265e+07	2.98857e+07	2.151e+07	2.93697e+07	2.1521e+07	1.44825e+07	3.05751e+07	2.76558e+07	3.51334e+07	2.1675e+07	2.08788e+07	2.51903e+07	7	6	4		5		9	13	9	5	5	4	7.04815	5.96062	4.0089	4.98372	4.97859	4.00061	5.67256	4.65431	0.342926
Q16851	UTP--glucose-1-phosphate uridylyltransferase OS=Homo sapiens OX=9606 GN=UGP2 PE=1 SV=5 - [UGPA_HUMAN]	56.9047	126	2.68777e+07	5.34295e+07	4.32408e+07	4.77073e+07	4.23643e+07	4.463e+07	4.578e+07	2.9777e+07	3.64939e+07	4.32371e+07	4.67114e+07	4.32762e+07	7	11	9	12	13	11	12	7	12	11	10	11	7.04815	10.9278	9.02002	10.9642	9.95718	11.0017	8.99866	10.641	0.233433
P53041	Serine/threonine-protein phosphatase 5 OS=Homo sapiens OX=9606 GN=PPP5C PE=1 SV=1 - [PPP5_HUMAN]	56.8423	72	2.67879e+07	3.40219e+07	2.81306e+07	4.64659e+07	2.33967e+07	3.00075e+07	2.61894e+07	1.72923e+07	1.0015e+07	1.20211e+07	3.89719e+07	2.50464e+07	7	7	6	10	10	9	4	4	3	2	5	5	7.04815	6.95406	6.01335	1.99349	4.97859	5.00076	6.67185	3.99095	0.0634092
O75663	TIP41-like protein OS=Homo sapiens OX=9606 GN=TIPRL PE=1 SV=2 - [TIPRL_HUMAN]	31.4237	67	2.67784e+07	3.30854e+07	2.90697e+07	3.88223e+07	3.52472e+07	2.78737e+07	2.42622e+07	2.85045e+07	40672081	3.48623e+07	1.95257e+07	2.07842e+07	6	7	9	9	6	5	7	3		4	4	7	6.04127	6.95406	9.02002	3.98698	3.98287	7.00107	7.33845	4.99031	0.153846
Q9Y4Y9	U6 snRNA-associated Sm-like protein LSm5 OS=Homo sapiens OX=9606 GN=LSM5 PE=1 SV=3 - [LSM5_HUMAN]	9.93113	4	2.67223e+07	2.02313e+07	2.3806e+07	46320402	3.22073e+07	3.74704e+07	2.93434e+07	2.64989e+07	2.07181e+07	1.90421e+07	2.03262e+07	2.76304e+07											4		-	-	-	-	3.98287	-	#DIV/0!	3.98287	#DIV/0!
P27361	Mitogen-activated protein kinase 3 OS=Homo sapiens OX=9606 GN=MAPK3 PE=1 SV=4 - [MK03_HUMAN]	43.1081	89	2.64572e+07	3.79658e+07	3.28671e+07	2.67087e+07	1.65546e+07	2.32336e+07	3.71511e+07	2.97931e+07	3.87997e+07	3.59726e+07	2.92233e+07	3.28125e+07	7	9	6	7		8	10			12	9		7.04815	8.94094	6.01335	11.9609	8.96146	-	7.33414	10.4612	0.140947
P49902	Cytosolic purine 5'-nucleotidase OS=Homo sapiens OX=9606 GN=NT5C2 PE=1 SV=1 - [5NTC_HUMAN]	64.9283	36	2.63474e+07	2.02682e+07	7.48111e+06	3.42881e+07	2.77037e+07	1.85097e+07	2.43386e+07	2.32082e+07	2.27034e+07	4.00889e+07	2.88574e+07	3.01276e+07	2	4	3	5	4	3	3	3	3		3	3	2.01376	3.97375	3.00667	-	2.98715	3.00046	2.99806	2.99381	0.995719
Q15293	Reticulocalbin-1 OS=Homo sapiens OX=9606 GN=RCN1 PE=1 SV=1 - [RCN1_HUMAN]	38.8662	42	2.63383e+07	0	2.80937e+07	0	1.16472e+07	1.2071e+07	5.93436e+07	39197715	4.46009e+07	2.97751e+07	3.58357e+07	5.80623e+07	4		3				8	4	5	4	6	8	4.02751	-	3.00667	3.98698	5.97431	8.00122	3.51709	5.9875	0.207828
O00273	DNA fragmentation factor subunit alpha OS=Homo sapiens OX=9606 GN=DFFA PE=1 SV=1 - [DFFA_HUMAN]	36.4995	8	2.62621e+07	2.66266e+07	2.21145e+07	3.07514e+07	2.3435e+07	2.38102e+07	2.10161e+07	2.62253e+07	2.63855e+07	2.26662e+07	1.4611e+07	37571592			4				4						-	-	4.0089	-	-	-	4.0089	#DIV/0!	#DIV/0!
O00151	PDZ and LIM domain protein 1 OS=Homo sapiens OX=9606 GN=PDLIM1 PE=1 SV=4 - [PDLI1_HUMAN]	36.049	72	2.62432e+07	2.85253e+07	2.52381e+07	1.17599e+07	9.98595e+06	8.99693e+06	3.40446e+07	2.91263e+07	2.26565e+07	2.36622e+07	2.79078e+07	2.88373e+07	6	7	6	2	3	2	9	6	9	8	7	7	6.04127	6.95406	6.01335	7.97395	6.97003	7.00107	6.33623	7.31502	0.0961955
P46108	Adapter molecule crk OS=Homo sapiens OX=9606 GN=CRK PE=1 SV=2 - [CRK_HUMAN]	33.81	45	26178724	3.27834e+07	2.67057e+07	2.23769e+07	2.74879e+07	1.86433e+07	2.09676e+07	2.13599e+07	2.02474e+07	13164489	2.08323e+07	1.89199e+07	5	5	4	4	3	3	4	3	4	3	3	4	5.03439	4.96719	4.0089	2.99023	2.98715	4.00061	4.67016	3.326	0.0467051
P52434	DNA-directed RNA polymerases I, II, and III subunit RPABC3 OS=Homo sapiens OX=9606 GN=POLR2H PE=1 SV=4 - [RPAB3_HUMAN]	17.1324	25	2.61746e+07	2.17416e+07	3.64324e+07	1.90822e+07	5.95835e+06	1.32727e+07	1.36674e+07	1.30798e+07	1.12641e+07	6.61517e+06	1.08377e+07	2.14265e+07	2	3	3	3		2	3	3	2		2	2	2.01376	2.98031	3.00667	-	1.99144	2.0003	2.66691	1.99587	0.209812
Q15046	Lysine--tRNA ligase OS=Homo sapiens OX=9606 GN=KARS1 PE=1 SV=3 - [SYK_HUMAN]	68.0046	74	2.5952e+07	2.05859e+07	2.1791e+07	3.30431e+07	2.73131e+07	2.49788e+07	1.80831e+07	1.31578e+07	1.4606e+07	2.69206e+07	2.207e+07	2.56843e+07	6	6	5	5	8	9	7	4	2	8	6	8	6.04127	5.96062	5.01112	7.97395	5.97431	8.00122	5.67101	7.31649	0.0927343
P60983	Glia maturation factor beta OS=Homo sapiens OX=9606 GN=GMFB PE=1 SV=2 - [GMFB_HUMAN]	16.7025	60	2.57515e+07	2.59955e+07	2.59689e+07	2.53912e+07	2.3444e+07	1.92015e+07	2.78688e+07	2.16433e+07	2.54316e+07	2.33802e+07	2.21023e+07	2.2609e+07	7	5	6	5	6	3	5	4	4	6	4	5	7.04815	4.96719	6.01335	5.98046	3.98287	5.00076	6.00956	4.98803	0.287197
P0CG30	Glutathione S-transferase theta-2B OS=Homo sapiens OX=9606 GN=GSTT2B PE=1 SV=1 - [GSTT2_HUMAN]	27.4895	46	2.56589e+07	3.40359e+07	2.6062e+07	0	2.03798e+06	6.59061e+06	1.65427e+07	1.48175e+07	2.09465e+07	1.36642e+07	1.75274e+07	2.24737e+07	4	6	6			2	5	4	3	5	4	7	4.02751	5.96062	6.01335	4.98372	3.98287	7.00107	5.33383	5.32255	0.992328
Q9NX46	ADP-ribose glycohydrolase ARH3 OS=Homo sapiens OX=9606 GN=ADPRHL2 PE=1 SV=1 - [ARHL2_HUMAN]	38.9222	21	2.55668e+07	2.20064e+07	1.46526e+07	1.5966e+07	2.00293e+07	1.55497e+07	1.8788e+07	1.37966e+07	2.05387e+07	1.36888e+07	8.9438e+06	24661406		4	5	3			4	3	2				-	3.97375	5.01112	-	-	-	4.49244	#DIV/0!	#DIV/0!
Q9BS26	Endoplasmic reticulum resident protein 44 OS=Homo sapiens OX=9606 GN=ERP44 PE=1 SV=1 - [ERP44_HUMAN]	46.9414	103	2.55466e+07	30307800	2.62058e+07	4.82253e+07	4.00837e+07	3.85612e+07	2.77303e+07	1.54172e+07	1.63255e+07	1.87246e+07	1.66559e+07	2.85921e+07	9	9	9	17	11	15	7	4	4	7	4	7	9.0619	8.94094	9.02002	6.97721	3.98287	7.00107	9.00762	5.98705	0.0394602
O14979	Heterogeneous nuclear ribonucleoprotein D-like OS=Homo sapiens OX=9606 GN=HNRNPDL PE=1 SV=3 - [HNRDL_HUMAN]	46.4091	132	2.5422e+07	3.95819e+07	4.60552e+07	6.61469e+07	5.20869e+07	5.59098e+07	5.52107e+07	5.98153e+07	6.65994e+07	4.69001e+07	4.22211e+07	4.10262e+07	8	7	10	13	13	14	14	11	13	9	11	9	8.05503	6.95406	10.0222	8.9707	10.9529	9.00137	8.34378	9.64166	0.307758
O15145	Actin-related protein 2/3 complex subunit 3 OS=Homo sapiens OX=9606 GN=ARPC3 PE=1 SV=3 - [ARPC3_HUMAN]	20.5334	60	2.54084e+07	2.55857e+07	2.55426e+07	2.61948e+07	2.54194e+07	3.07267e+07	2.20684e+07	2.61856e+07	2.06097e+07	1.92973e+07	2.03045e+07	2.70278e+07	4	4	6	7	6	7	6		3	5	6	6	4.02751	3.97375	6.01335	4.98372	5.97431	6.00091	4.67154	5.65298	0.260756
P14866	Heterogeneous nuclear ribonucleoprotein L OS=Homo sapiens OX=9606 GN=HNRNPL PE=1 SV=2 - [HNRPL_HUMAN]	64.0924	160	2.53502e+07	3.76318e+07	3.93623e+07	5.92573e+07	4.4426e+07	51196895	5.30468e+07	5.73137e+07	6.3422e+07	3.68382e+07	3.37969e+07	33274254	8	9	12	16	17	15	17	16	15	13	13	9	8.05503	8.94094	12.0267	12.9577	12.9443	9.00137	9.67422	11.6345	0.333525
Q9ULC4	Malignant T-cell-amplified sequence 1 OS=Homo sapiens OX=9606 GN=MCTS1 PE=1 SV=1 - [MCTS1_HUMAN]	20.5418	55	25031339	1.60186e+07	2.90582e+07	2.12133e+07	2.94579e+07	1.9117e+07	3.16261e+07	1.34828e+07	3.37469e+07	1.8181e+07	2.11061e+07	3.55978e+07	4	5	5	5		6	6	5	5	4	5	5	4.02751	4.96719	5.01112	3.98698	4.97859	5.00076	4.66861	4.65544	0.978693
P23921	Ribonucleoside-diphosphate reductase large subunit OS=Homo sapiens OX=9606 GN=RRM1 PE=1 SV=1 - [RIR1_HUMAN]	90.0125	101	2.50199e+07	2.86036e+07	2.83022e+07	2.95645e+07	2.36729e+07	2.50097e+07	3.12327e+07	2.64967e+07	2.19883e+07	2.49418e+07	2.23274e+07	3.28279e+07	10	8	9	7	9	8	9	5	6	11	11	8	10.0688	7.9475	9.02002	10.9642	10.9529	8.00122	9.0121	9.97277	0.454311
O00159	Unconventional myosin-Ic OS=Homo sapiens OX=9606 GN=MYO1C PE=1 SV=4 - [MYO1C_HUMAN]	121.606	7	2.50045e+07	1.77558e+07	1.06534e+07	1.19293e+07	1.05923e+07	7.99445e+06	6.32767e+06	1.29572e+07	1.06361e+07	1.02787e+07	0	9.0156e+06		3							4				-	2.98031	-	-	-	-	2.98031	#DIV/0!	#DIV/0!
Q9H993	Damage-control phosphatase ARMT1 OS=Homo sapiens OX=9606 GN=ARMT1 PE=1 SV=1 - [ARMT1_HUMAN]	51.1399	64	2.49027e+07	2.21018e+07	2.36572e+07	2.6741e+07	2.8297e+07	2.7388e+07	3.43378e+07	2.86867e+07	3.65307e+07	1.94839e+07	2.19512e+07	2.17619e+07	5	3	3	4	3	6	10	7	6	5	7	5	5.03439	2.98031	3.00667	4.98372	6.97003	5.00076	3.67379	5.6515	0.105119
P62269	40S ribosomal protein S18 OS=Homo sapiens OX=9606 GN=RPS18 PE=1 SV=3 - [RS18_HUMAN]	17.7079	32	2.48603e+07	0	3.05844e+07	1.91432e+07	3.09022e+07	4.80062e+07	4.05123e+07	4.16156e+07	5.01385e+07	2.44929e+07	2.35772e+07	2.25773e+07				4		3	4	5	5	5	3	3	-	-	-	4.98372	2.98715	3.00046	#DIV/0!	3.65711	#DIV/0!
Q13428	Treacle protein OS=Homo sapiens OX=9606 GN=TCOF1 PE=1 SV=3 - [TCOF_HUMAN]	152.015	62	2.47784e+07	3.21783e+07	3.15593e+07	3.19708e+07	2.20925e+07	3.19249e+07	2.548e+07	1.49328e+07	1.70586e+07	1.8257e+07	2.02484e+07	2.3299e+07	5	6	6	4	6	5	5	6	2	5	6	6	5.03439	5.96062	6.01335	4.98372	5.97431	6.00091	5.66945	5.65298	0.973243
P57737	Coronin-7 OS=Homo sapiens OX=9606 GN=CORO7 PE=1 SV=2 - [CORO7_HUMAN]	100.542	66	2.45776e+07	4.52098e+07	2.91965e+07	2.94085e+07	1.70847e+07	2.28602e+07	1.96681e+07	2.72568e+07	2.04339e+07	3.12687e+07	3.15034e+07	3.39056e+07	7	5	7	5	3	5	5	3	3	9	5	9	7.04815	4.96719	7.01557	8.9707	4.97859	9.00137	6.34364	7.65022	0.433653
Q04323	UBX domain-containing protein 1 OS=Homo sapiens OX=9606 GN=UBXN1 PE=1 SV=2 - [UBXN1_HUMAN]	33.3049	60	2.45606e+07	3.75988e+07	3.41631e+07	2.12794e+07	2.00992e+07	1.68044e+07	1.49486e+07	1.38807e+07	1.69202e+07	1.59894e+07	2.03808e+07	2.69546e+07	5	6	5	4	5	5	5	4	4	6	5	6	5.03439	5.96062	5.01112	5.98046	4.97859	6.00091	5.33538	5.65332	0.527498
P54136	Arginine--tRNA ligase, cytoplasmic OS=Homo sapiens OX=9606 GN=RARS PE=1 SV=2 - [SYRC_HUMAN]	75.3309	27	2.45461e+07	31317888	3.04325e+07	1.31241e+07	2.69829e+07	2.63278e+07	0	0	1.85384e+07	9.55978e+06	1.31179e+07	2.58343e+07	5	2			8	3			3	2	4		5.03439	1.98687	-	1.99349	3.98287	-	3.51063	2.98818	0.80104
P67870	Casein kinase II subunit beta OS=Homo sapiens OX=9606 GN=CSNK2B PE=1 SV=1 - [CSK2B_HUMAN]	24.926	27	2.45315e+07	2.64332e+07	1.56337e+07	2.54409e+07	2.54228e+07	2.65651e+07	2.27193e+07	1.52247e+07	3.01836e+07	2.06421e+07	2.05914e+07	2.47378e+07			3	5	3	4	3		3	3		3	-	-	3.00667	2.99023	-	3.00046	3.00667	2.99534	#DIV/0!
Q13510	Acid ceramidase OS=Homo sapiens OX=9606 GN=ASAH1 PE=1 SV=5 - [ASAH1_HUMAN]	44.6308	6	2.44858e+07	3.31854e+07	2.88473e+07	0	0	8.21564e+06	1.5755e+07	11271219	0	0	0	21575034		3										3	-	2.98031	-	-	-	3.00046	2.98031	3.00046	#DIV/0!
Q15717	ELAV-like protein 1 OS=Homo sapiens OX=9606 GN=ELAVL1 PE=1 SV=2 - [ELAV1_HUMAN]	36.0692	2	2.44761e+07	3.13873e+07	0	2.54439e+07	2.15537e+07	2.51363e+07	2.12541e+07	1.48682e+07	3.0214e+07	1.72592e+07	1.57957e+07	2.8881e+07	2												2.01376	-	-	-	-	-	2.01376	#DIV/0!	#DIV/0!
P47756	F-actin-capping protein subunit beta OS=Homo sapiens OX=9606 GN=CAPZB PE=1 SV=4 - [CAPZB_HUMAN]	31.3308	64	2.44431e+07	2.75382e+07	3.68582e+07	4.05168e+07	2.74955e+07	4.01973e+07	3.09555e+07	2.90445e+07	3.42475e+07	2.10849e+07	2.84097e+07	3.34166e+07	5	7	6	6	5	6	5	4	5	4	7	4	5.03439	6.95406	6.01335	3.98698	6.97003	4.00061	6.0006	4.98587	0.422353
P23588	Eukaryotic translation initiation factor 4B OS=Homo sapiens OX=9606 GN=EIF4B PE=1 SV=2 - [IF4B_HUMAN]	69.1103	43	2.4353e+07	3.15417e+07	2.87483e+07	2.17499e+07	1.79138e+07	1.84546e+07	2.94136e+07	2.37679e+07	2.38098e+07	2.52502e+07	2.13872e+07	2.02977e+07	4	3	3	3	3	3	4	4	4	4	4	4	4.02751	2.98031	3.00667	3.98698	3.98287	4.00061	3.33817	3.99015	0.131611
O15144	Actin-related protein 2/3 complex subunit 2 OS=Homo sapiens OX=9606 GN=ARPC2 PE=1 SV=1 - [ARPC2_HUMAN]	34.3115	67	2.4294e+07	4.0313e+07	3.64028e+07	4.37598e+07	3.74905e+07	4.26542e+07	3.43341e+07	1.92398e+07	2.88973e+07	1.63747e+07	2.6402e+07	2.73867e+07	4	7	9	8	5	9	7	2	2	4	4	6	4.02751	6.95406	9.02002	3.98698	3.98287	6.00091	6.6672	4.65692	0.276472
Q9BV20	Methylthioribose-1-phosphate isomerase OS=Homo sapiens OX=9606 GN=MRI1 PE=1 SV=1 - [MTNA_HUMAN]	39.1254	26	2.4176e+07	1.65625e+07	6.69306e+06	8.22503e+06	2.27415e+07	5.13142e+06	5.77165e+06	1.50962e+07	2.38356e+07	2.1913e+07	1.2971e+07	0	6	2			3			4	4	3	4		6.04127	1.98687	-	2.99023	3.98287	-	4.01407	3.48655	0.824062
P15586	N-acetylglucosamine-6-sulfatase OS=Homo sapiens OX=9606 GN=GNS PE=1 SV=3 - [GNS_HUMAN]	62.042	64	2.41145e+07	2.97485e+07	2.76138e+07	21909732	1.35191e+07	2.16145e+07	2.37463e+07	1.8287e+07	2.20883e+07	2.15234e+07	1.78245e+07	2.8779e+07	8	8	9	6	6	5	3			7	5	7	8.05503	7.9475	9.02002	6.97721	4.97859	7.00107	8.34085	6.31896	0.0547285
Q9BZZ5	Apoptosis inhibitor 5 OS=Homo sapiens OX=9606 GN=API5 PE=1 SV=3 - [API5_HUMAN]	58.9679	20	2.40938e+07	2.61242e+07	1.6766e+07	0	1.99994e+07	1.99003e+07	1.69135e+07	3.06074e+07	2.21867e+07	1.19788e+07	1.32769e+07	2.27335e+07		4	3			2	3		3	2	3		-	3.97375	3.00667	1.99349	2.98715	-	3.49021	2.49032	0.28599
P15374	Ubiquitin carboxyl-terminal hydrolase isozyme L3 OS=Homo sapiens OX=9606 GN=UCHL3 PE=1 SV=1 - [UCHL3_HUMAN]	26.166	31	2.40718e+07	3.7222e+07	1.91954e+07	1.81624e+07	1.9861e+07	2.2843e+07	2.13728e+07	1.79002e+07	2.3243e+07	1.56246e+07	1.9501e+07	1.85072e+07			3	3	3	4	4	4	3	3		4	-	-	3.00667	2.99023	-	4.00061	3.00667	3.49542	#DIV/0!
Q9NR45	Sialic acid synthase OS=Homo sapiens OX=9606 GN=NANS PE=1 SV=2 - [SIAS_HUMAN]	40.2815	61	2.40466e+07	3.51743e+07	3.20313e+07	5.97759e+07	3.73102e+07	4.54203e+07	3.20297e+07	2.69398e+07	2.95417e+07	2.55904e+07	2.24874e+07	1.8773e+07	5	5	4	8	7	6	3	4	4	4	6	5	5.03439	4.96719	4.0089	3.98698	5.97431	5.00076	4.67016	4.98735	0.657077
O00429	Dynamin-1-like protein OS=Homo sapiens OX=9606 GN=DNM1L PE=1 SV=2 - [DNM1L_HUMAN]	81.8261	137	2.40045e+07	2.70159e+07	2.83492e+07	3.18709e+07	2.61292e+07	2.35288e+07	2.52607e+07	1.74042e+07	2.25414e+07	1.90468e+07	1.45048e+07	2.34527e+07	13	10	12	16	11	18	9	7	10	10	9	12	13.0894	9.93437	12.0267	9.96744	8.96146	12.0018	11.6835	10.3102	0.346381
Q13185	Chromobox protein homolog 3 OS=Homo sapiens OX=9606 GN=CBX3 PE=1 SV=4 - [CBX3_HUMAN]	20.7984	46	2.38961e+07	3.37591e+07	3.88119e+07	4.65159e+07	3.069e+07	4.37273e+07	4.22262e+07	3.02562e+07	3.40811e+07	3.42087e+07	2.25825e+07	3.91745e+07	5	3	3	4	4	3	4	4	3	4	5	4	5.03439	2.98031	3.00667	3.98698	4.97859	4.00061	3.67379	4.32206	0.439179
P60510	Serine/threonine-protein phosphatase 4 catalytic subunit OS=Homo sapiens OX=9606 GN=PPP4C PE=1 SV=1 - [PP4C_HUMAN]	35.0574	46	2.38151e+07	4.70805e+07	2.17468e+07	2.42911e+07	2.25221e+07	2.4426e+07	2.56336e+07	2.51159e+07	4.27391e+07	2.04482e+07	1.85606e+07	2.38293e+07			4	5	6	6	6			3	3	5	-	-	4.0089	2.99023	2.98715	5.00076	4.0089	3.65938	#DIV/0!
Q9H910	Jupiter microtubule associated homolog 2 OS=Homo sapiens OX=9606 GN=JPT2 PE=1 SV=1 - [JUPI2_HUMAN]	20.051	31	2.36362e+07	3.29979e+07	2.59191e+07	3.16374e+07	2.4093e+07	2.31838e+07	2.10451e+07	1.82713e+07	1.67825e+07	2.81893e+07	2.5147e+07	2.3378e+07	4		4		3			3		6	5	6	4.02751	-	4.0089	5.98046	4.97859	6.00091	4.01821	5.65332	0.0330437
Q08257	Quinone oxidoreductase OS=Homo sapiens OX=9606 GN=CRYZ PE=1 SV=1 - [QOR_HUMAN]	35.1845	62	2.35669e+07	3.4912e+07	2.89954e+07	2.65039e+07	2.35813e+07	2.22469e+07	2.5048e+07	1.7034e+07	2.44023e+07	2.31981e+07	1.98398e+07	2.28773e+07	6	7	5	5	5	6	4	5	5	3	6	5	6.04127	6.95406	5.01112	2.99023	5.97431	5.00076	6.00215	4.6551	0.265924
Q9Y3C8	Ubiquitin-fold modifier-conjugating enzyme 1 OS=Homo sapiens OX=9606 GN=UFC1 PE=1 SV=3 - [UFC1_HUMAN]	19.446	38	2.34026e+07	23168784	2.32397e+07	2.19803e+07	2.34945e+07	1.9099e+07	1.90278e+07	0	2.83432e+07	2.08357e+07	2.5554e+07	2.75115e+07		5	3	2	3	3	3		4	5	4	6	-	4.96719	3.00667	4.98372	3.98287	6.00091	3.98693	4.98917	0.409674
P00918	Carbonic anhydrase 2 OS=Homo sapiens OX=9606 GN=CA2 PE=1 SV=2 - [CAH2_HUMAN]	29.2279	66	2.33762e+07	3.99478e+07	2.64263e+07	3.64738e+07	3.76285e+07	3.95221e+07	2.2871e+07	1.63308e+07	2.16775e+07	1.12612e+07	1.27323e+07	1.51525e+07	7	7	8	9	8	8	5	5	4		2	3	7.04815	6.95406	8.0178	-	1.99144	3.00046	7.34	2.49595	0.00356244
P21281	V-type proton ATPase subunit B, brain isoform OS=Homo sapiens OX=9606 GN=ATP6V1B2 PE=1 SV=3 - [VATB2_HUMAN]	56.4649	2	2.32229e+07	2.52325e+07	1.52355e+07	8.77562e+06	0	0	0	0	0	0	0	0	2												2.01376	-	-	-	-	-	2.01376	#DIV/0!	#DIV/0!
Q6FI81	Anamorsin OS=Homo sapiens OX=9606 GN=CIAPIN1 PE=1 SV=2 - [CPIN1_HUMAN]	33.5611	67	2.31926e+07	2.4436e+07	2.69689e+07	2.4344e+07	2.51024e+07	2.81251e+07	1.80289e+07	1.46888e+07	0	2.20755e+07	2.62424e+07	2.40963e+07	8	6	4	8	7	5	4	5		7	7	6	8.05503	5.96062	4.0089	6.97721	6.97003	6.00091	6.00818	6.64938	0.624888
Q13907	Isopentenyl-diphosphate Delta-isomerase 1 OS=Homo sapiens OX=9606 GN=IDI1 PE=1 SV=2 - [IDI1_HUMAN]	26.3025	74	2.31736e+07	2.65991e+07	2.22545e+07	2.38209e+07	0	1.93459e+07	2.45566e+07	2.14245e+07	2.78845e+07	1.9293e+07	2.33193e+07	2.99217e+07	7	6	8	5		4	8	7	9	6	6	8	7.04815	5.96062	8.0178	5.98046	5.97431	8.00122	7.00886	6.652	0.711664
Q92530	Proteasome inhibitor PI31 subunit OS=Homo sapiens OX=9606 GN=PSMF1 PE=1 SV=2 - [PSMF1_HUMAN]	29.798	45	2.31176e+07	3.05609e+07	2.09769e+07	2.17771e+07	2.74197e+07	2.17849e+07	2.00459e+07	2.11167e+07	1.81725e+07	1.74944e+07	1.93171e+07	2.0144e+07	4	4	5	5	3	3	4	3	2	2	6	4	4.02751	3.97375	5.01112	1.99349	5.97431	4.00061	4.33746	3.98947	0.785823
P36776	Lon protease homolog, mitochondrial OS=Homo sapiens OX=9606 GN=LONP1 PE=1 SV=2 - [LONM_HUMAN]	106.422	100	2.30107e+07	3.11154e+07	3.02639e+07	1.58812e+07	2.0235e+07	2.41935e+07	9.63351e+06	1.86444e+07	1.8704e+07	1.87628e+07	1.43216e+07	1.29434e+07	9	9	9	8	9	10	5	9	10	7	8	7	9.0619	8.94094	9.02002	6.97721	7.96575	7.00107	9.00762	7.31467	0.00665769
Q10713	Mitochondrial-processing peptidase subunit alpha OS=Homo sapiens OX=9606 GN=PMPCA PE=1 SV=2 - [MPPA_HUMAN]	58.2156	40	2.27163e+07	2.59735e+07	2.35401e+07	1.19746e+07	1.36677e+07	1.41547e+07	6.29213e+06	1.21916e+07	1.21007e+07	8.45801e+06	1.17288e+07	1.70884e+07	5		7	4		7		4	5	4		4	5.03439	-	7.01557	3.98698	-	4.00061	6.02498	3.99379	0.17681
Q10567	AP-1 complex subunit beta-1 OS=Homo sapiens OX=9606 GN=AP1B1 PE=1 SV=2 - [AP1B1_HUMAN]	104.57	91	2.26908e+07	4.04344e+07	2.92797e+07	3.34855e+07	2.54519e+07	3.28104e+07	3.20481e+07	2.81562e+07	2.72397e+07	2.45989e+07	2.48237e+07	2.76937e+07	6	7	7	8		10	11	9	7		7	10	6.04127	6.95406	7.01557	-	6.97003	10.0015	6.6703	8.48578	0.227732
P14868	Aspartate--tRNA ligase, cytoplasmic OS=Homo sapiens OX=9606 GN=DARS PE=1 SV=2 - [SYDC_HUMAN]	57.1	50	2.25897e+07	2.497e+07	25203110	2.01702e+07	3.20075e+07	2.23292e+07	1.82719e+07	2.25888e+07	2.87087e+07	2.59821e+07	2.1169e+07	1.86135e+07	5	4			9			6	8	5	6	7	5.03439	3.97375	-	4.98372	5.97431	7.00107	4.50407	5.98637	0.179321
P06493	Cyclin-dependent kinase 1 OS=Homo sapiens OX=9606 GN=CDK1 PE=1 SV=3 - [CDK1_HUMAN]	34.0739	26	2.25667e+07	1.37092e+07	0	0	2.29603e+07	2.36652e+07	0	3.00253e+07	3.81919e+07	1.27645e+07	23897375	1.37715e+07	5				9				6	3			5.03439	-	-	2.99023	-	-	5.03439	2.99023	#DIV/0!
P00367	Glutamate dehydrogenase 1, mitochondrial OS=Homo sapiens OX=9606 GN=GLUD1 PE=1 SV=2 - [DHE3_HUMAN]	61.3592	120	2.23994e+07	4.02966e+07	3.33324e+07	1.94981e+07	2.00065e+07	3.2234e+07	2.61921e+07	4.47593e+07	4.91061e+07	1.42037e+07	2.52277e+07	3.52478e+07	7	17	9	7	11	11	9	12	11	7	9	10	7.04815	16.8884	9.02002	6.97721	8.96146	10.0015	10.9855	8.64673	0.496979
P51991	Heterogeneous nuclear ribonucleoprotein A3 OS=Homo sapiens OX=9606 GN=HNRNPA3 PE=1 SV=2 - [ROA3_HUMAN]	39.5706	75	2.23454e+07	3.68561e+07	3.04214e+07	3.75591e+07	4.73961e+07	3.68026e+07	4.1493e+07	6.83064e+07	8.30065e+07	3.94786e+07	3.47887e+07	3.48157e+07	3	4	4	5	4	6	7	10	10	6	7	9	3.02063	3.97375	4.0089	5.98046	6.97003	9.00137	3.66776	7.31729	0.0181978
Q08J23	RNA cytosine C(5)-methyltransferase NSUN2 OS=Homo sapiens OX=9606 GN=NSUN2 PE=1 SV=2 - [NSUN2_HUMAN]	86.4158	121	2.22253e+07	2.78443e+07	1.86633e+07	2.85373e+07	4.4017e+07	3.17795e+07	0	5.61014e+07	2.02548e+07	3.32705e+07	2.30171e+07	3.09706e+07	5	8	10	10	19	16		11	7	14	8	13	5.03439	7.9475	10.0222	13.9544	7.96575	13.002	7.66805	11.6407	0.166857
Q16186	Proteasomal ubiquitin receptor ADRM1 OS=Homo sapiens OX=9606 GN=ADRM1 PE=1 SV=2 - [ADRM1_HUMAN]	42.1268	79	2.22118e+07	2.73225e+07	2.85082e+07	3.44375e+07	2.98462e+07	3.03519e+07	2.26708e+07	2.5195e+07	2.64099e+07	2.31832e+07	2.30291e+07	1.96244e+07	7	6	6	8	8	8	6	8	8	6	3	5	7.04815	5.96062	6.01335	5.98046	2.98715	5.00076	6.34071	4.65613	0.15073
P51149	Ras-related protein Rab-7a OS=Homo sapiens OX=9606 GN=RAB7A PE=1 SV=1 - [RAB7A_HUMAN]	23.4748	29	2.21059e+07	2.25339e+07	2.69992e+07	2.23179e+07	1.73709e+07	1.7124e+07	1.33198e+07	6104681	0	1.86146e+07	1.75855e+07	1.92479e+07	2	3	3	4	3	4				2	3	5	2.01376	2.98031	3.00667	1.99349	2.98715	5.00076	2.66691	3.32713	0.522428
Q07812	Apoptosis regulator BAX OS=Homo sapiens OX=9606 GN=BAX PE=1 SV=1 - [BAX_HUMAN]	21.1708	23	2.20855e+07	0	6.76772e+06	0	0	0	2.48627e+07	1.17331e+07	0	2.10716e+07	1.77768e+07	2.61537e+07	3						6	2		4	4	4	3.02063	-	-	3.98698	3.98287	4.00061	3.02063	3.99015	#DIV/0!
Q9UNE7	E3 ubiquitin-protein ligase CHIP OS=Homo sapiens OX=9606 GN=STUB1 PE=1 SV=2 - [CHIP_HUMAN]	34.8342	69	2.208e+07	4.35515e+07	2.05364e+07	1.19195e+07	1.36598e+07	1.58849e+07	1.36745e+07	1.77699e+07	1.25389e+07	1.76748e+07	2.69544e+07	2.45677e+07	8	9	7		3	4	5	4	6	6	10	7	8.05503	8.94094	7.01557	5.98046	9.95718	7.00107	8.00384	7.64624	0.799252
O94760	N(G),N(G)-dimethylarginine dimethylaminohydrolase 1 OS=Homo sapiens OX=9606 GN=DDAH1 PE=1 SV=3 - [DDAH1_HUMAN]	31.1019	24	2.2057e+07	0	1.7517e+07	2.36007e+07	2.67247e+07	0	1.83788e+07	0	2.01128e+07	2.45246e+07	3.22936e+07	0	4			4	6		3		3	3			4.02751	-	-	2.99023	-	-	4.02751	2.99023	#DIV/0!
P51649	Succinate-semialdehyde dehydrogenase, mitochondrial OS=Homo sapiens OX=9606 GN=ALDH5A1 PE=1 SV=2 - [SSDH_HUMAN]	57.1783	89	2.2054e+07	2.87904e+07	2.23961e+07	2.47376e+07	2.64538e+07	2.53194e+07	2.53493e+07	1.88845e+07	2.33963e+07	2.84352e+07	2.46755e+07	3.29911e+07	6	7	8	8	8	6	7	8	8	8	6	9	6.04127	6.95406	8.0178	7.97395	5.97431	9.00137	7.00438	7.64988	0.574201
Q7L1Q6	Basic leucine zipper and W2 domain-containing protein 1 OS=Homo sapiens OX=9606 GN=BZW1 PE=1 SV=1 - [BZW1_HUMAN]	48.0127	116	2.20422e+07	3.2686e+07	2.90516e+07	2.36043e+07	2.44853e+07	2.85085e+07	2.20802e+07	2.4582e+07	3.83253e+07	3.60209e+07	3.47416e+07	4.25784e+07	11	5	8	7	7	10	11	5	10	14	14	14	11.0757	4.96719	8.0178	13.9544	13.9401	14.0021	8.02021	13.9655	0.0280078
P55263	Adenosine kinase OS=Homo sapiens OX=9606 GN=ADK PE=1 SV=2 - [ADK_HUMAN]	40.5197	74	2.2023e+07	3.74689e+07	3.5411e+07	2.80111e+07	2.29119e+07	1.49462e+07	2.40859e+07	1.79642e+07	1.47179e+07	1.84851e+07	2.43856e+07	3.14499e+07	5	9	5	6	4	5	9	8	6	4	7	6	5.03439	8.94094	5.01112	3.98698	6.97003	6.00091	6.32882	5.65264	0.689636
P48163	NADP-dependent malic enzyme OS=Homo sapiens OX=9606 GN=ME1 PE=1 SV=1 - [MAOX_HUMAN]	64.1091	135	2.19534e+07	3.27543e+07	2.30382e+07	3.1729e+07	2.77819e+07	2.50622e+07	2.96952e+07	1.64903e+07	1.90389e+07	2.1923e+07	2.26733e+07	3.8697e+07	9	10	13	13	14	12	11	10	8	12	11	12	9.0619	9.93437	13.0289	11.9609	10.9529	12.0018	10.6751	11.6386	0.484325
P36551	Oxygen-dependent coproporphyrinogen-III oxidase, mitochondrial OS=Homo sapiens OX=9606 GN=CPOX PE=1 SV=3 - [HEM6_HUMAN]	50.12	51	2.1883e+07	3.21882e+07	2.43502e+07	2.48438e+07	1.48679e+07	2.09091e+07	2.23123e+07	17739270	1.52628e+07	1.76069e+07	1.86801e+07	1.65389e+07	6	6	6	4	5	5		3	4	4	6	2	6.04127	5.96062	6.01335	3.98698	5.97431	2.0003	6.00508	3.9872	0.153468
P55039	Developmentally-regulated GTP-binding protein 2 OS=Homo sapiens OX=9606 GN=DRG2 PE=1 SV=1 - [DRG2_HUMAN]	40.7204	57	2.17875e+07	2.03635e+07	1.94449e+07	1.51472e+07	1.46308e+07	1.83618e+07	2.46346e+07	1.44173e+07	1.82009e+07	1.94084e+07	1.68466e+07	1.77641e+07	4	5	6	4	5	3	7	4	4	5	4	6	4.02751	4.96719	6.01335	4.98372	3.98287	6.00091	5.00268	4.98917	0.987603
P18858	DNA ligase 1 OS=Homo sapiens OX=9606 GN=LIG1 PE=1 SV=1 - [DNLI1_HUMAN]	101.673	47	2.17308e+07	3.52461e+07	1.9118e+07	1.22323e+07	1.88662e+07	1.34809e+07	1.14509e+07	1.85135e+07	2.23755e+07	1.46372e+07	1.50832e+07	1.40935e+07	4	4	4	3	4	4	4	5	4	4	4	3	4.02751	3.97375	4.0089	3.98698	3.98287	3.00046	4.00339	3.65677	0.350917
O15143	Actin-related protein 2/3 complex subunit 1B OS=Homo sapiens OX=9606 GN=ARPC1B PE=1 SV=3 - [ARC1B_HUMAN]	40.9234	26	21724418	3.35399e+07	1.84816e+07	2.11544e+07	1.71126e+07	2.18627e+07	2.18399e+07	1.79547e+07	1.65043e+07	1.54906e+07	2.23015e+07	2.99839e+07	2	3		5	5	5				4			2.01376	2.98031	-	3.98698	-	-	2.49703	3.98698	#DIV/0!
Q8WUM4	Programmed cell death 6-interacting protein OS=Homo sapiens OX=9606 GN=PDCD6IP PE=1 SV=1 - [PDC6I_HUMAN]	95.9631	94	2.17123e+07	2.5218e+07	2.39018e+07	2.51849e+07	3.26097e+07	2.69814e+07	2.10437e+07	2.32068e+07	2.01632e+07	2.04532e+07	1.52547e+07	1.52168e+07	10	8	7	8	13	8	6	7	11	6	5	5	10.0688	7.9475	7.01557	5.98046	4.97859	5.00076	8.34395	5.31994	0.0347207
Q9BQ52	Zinc phosphodiesterase ELAC protein 2 OS=Homo sapiens OX=9606 GN=ELAC2 PE=1 SV=2 - [RNZ2_HUMAN]	92.1602	91	2.16794e+07	1.87644e+07	2.10323e+07	2.00291e+07	2.36276e+07	2.20769e+07	2.26499e+07	2.59455e+07	2.49818e+07	2.14258e+07	1.54566e+07	2.20253e+07	4	6	5	8	7	7	9	11	10	9	9	6	4.02751	5.96062	5.01112	8.9707	8.96146	6.00091	4.99975	7.97769	0.0585781
P80303	Nucleobindin-2 OS=Homo sapiens OX=9606 GN=NUCB2 PE=1 SV=3 - [NUCB2_HUMAN]	50.1914	44	2.1635e+07	2.59014e+07	4.98176e+07	2.56128e+07	1.99852e+07	2.48773e+07	2.14184e+07	1.48391e+07	1.98371e+07	2.10158e+07	2.04679e+07	3.08661e+07	6	4		3	4	4	3	4	3	5	4	4	6.04127	3.97375	-	4.98372	3.98287	4.00061	5.00751	4.3224	0.493421
O95865	N(G),N(G)-dimethylarginine dimethylaminohydrolase 2 OS=Homo sapiens OX=9606 GN=DDAH2 PE=1 SV=1 - [DDAH2_HUMAN]	29.6255	9	2.15984e+07	0	0	2.82416e+07	0	0	25167218	0	2.27472e+07	0	1.7882e+07	1.32726e+07											2		-	-	-	-	1.99144	-	#DIV/0!	1.99144	#DIV/0!
Q9NR28	Diablo homolog, mitochondrial OS=Homo sapiens OX=9606 GN=DIABLO PE=1 SV=1 - [DBLOH_HUMAN]	27.1137	64	2.15531e+07	3.01381e+07	2.58334e+07	2.71766e+07	2.55598e+07	2.30167e+07	2.64596e+07	2.50651e+07	2.79849e+07	2.49512e+07	2.23102e+07	2.07927e+07	4	6	5	7	5	5	5	6	5	5	5	6	4.02751	5.96062	5.01112	4.98372	4.97859	6.00091	4.99975	5.32108	0.648669
O43765	Small glutamine-rich tetratricopeptide repeat-containing protein alpha OS=Homo sapiens OX=9606 GN=SGTA PE=1 SV=1 - [SGTA_HUMAN]	34.0417	36	2.15335e+07	3.48015e+07	2.48431e+07	3.17234e+07	2.35451e+07	2.46662e+07	2.12809e+07	1.74947e+07	2.24359e+07	24121493	1.87192e+07	2.64227e+07	4	3	4	4	3	4		3		3	4	4	4.02751	2.98031	4.0089	2.99023	3.98287	4.00061	3.67224	3.6579	0.977642
O43390	Heterogeneous nuclear ribonucleoprotein R OS=Homo sapiens OX=9606 GN=HNRNPR PE=1 SV=1 - [HNRPR_HUMAN]	70.8993	117	2.14493e+07	4.74787e+07	3.72713e+07	6.94025e+07	5.84932e+07	5.25128e+07	5.96038e+07	6.20201e+07	9.47479e+07	4.16105e+07	3.62787e+07	4.20817e+07	4		7	10	9	8	17	16	18	9	8	6	4.02751	-	7.01557	8.9707	7.96575	6.00091	5.52154	7.64579	0.272288
Q92973	Transportin-1 OS=Homo sapiens OX=9606 GN=TNPO1 PE=1 SV=2 - [TNPO1_HUMAN]	102.289	97	2.14437e+07	3.32456e+07	2.48984e+07	3.43761e+07	2.38891e+07	2.554e+07	1.63506e+07	2.10342e+07	2.74236e+07	1.81413e+07	1.77718e+07	2.26113e+07	5	9	10	12	11	11	7	12	8	4	5	3	5.03439	8.94094	10.0222	3.98698	4.97859	3.00046	7.99919	3.98867	0.0684149
Q7L5N1	COP9 signalosome complex subunit 6 OS=Homo sapiens OX=9606 GN=COPS6 PE=1 SV=1 - [CSN6_HUMAN]	36.1402	37	2.14418e+07	2.52375e+07	2.16386e+07	2.49888e+07	1.83571e+07	1.72639e+07	1.86181e+07	1.71658e+07	1.96107e+07	1.39487e+07	1.74978e+07	2.02295e+07		4	5	4	3	3	3	5		2	4	4	-	3.97375	5.01112	1.99349	3.98287	4.00061	4.49244	3.32566	0.303926
Q14232	Translation initiation factor eIF-2B subunit alpha OS=Homo sapiens OX=9606 GN=EIF2B1 PE=1 SV=1 - [EI2BA_HUMAN]	33.6908	62	2.13965e+07	3.24746e+07	2.26404e+07	2.37543e+07	2.25012e+07	1.85414e+07	1.83531e+07	1.2946e+07	1.94703e+07	1.69805e+07	8.77694e+06	2.01868e+07	6	7	5	5	3	5	7	5	5	4	4	6	6.04127	6.95406	5.01112	3.98698	3.98287	6.00091	6.00215	4.65692	0.199228
P63010	AP-2 complex subunit beta OS=Homo sapiens OX=9606 GN=AP2B1 PE=1 SV=1 - [AP2B1_HUMAN]	104.486	112	2.12606e+07	4.44696e+07	3.51128e+07	3.05262e+07	2.53437e+07	3.28104e+07	2.91734e+07	2.81562e+07	2.62116e+07	2.69437e+07	2.38876e+07	2.64134e+07	8	8	9	8	9	14	11	12	8	7	8	10	8.05503	7.9475	9.02002	6.97721	7.96575	10.0015	8.34085	8.31483	0.979532
Q96AB3	Isochorismatase domain-containing protein 2 OS=Homo sapiens OX=9606 GN=ISOC2 PE=1 SV=1 - [ISOC2_HUMAN]	22.3228	14	2.11561e+07	2.58334e+07	1.78931e+07	3.89281e+07	2.44931e+07	3.06775e+07	2.6698e+07	1.1313e+07	0	24268781	0	3.12933e+07			3	6	3	2							-	-	3.00667	-	-	-	3.00667	#DIV/0!	#DIV/0!
P27635	60S ribosomal protein L10 OS=Homo sapiens OX=9606 GN=RPL10 PE=1 SV=4 - [RL10_HUMAN]	24.5879	49	2.10833e+07	2.82769e+07	2.001e+07	2.40793e+07	2.66848e+07	2.00597e+07	2.28405e+07	3.04218e+07	2.57156e+07	1.92168e+07	1.99452e+07	1.94831e+07	4	4	3	3	4	4	4	4	5	5	5	4	4.02751	3.97375	3.00667	4.98372	4.97859	4.00061	3.66931	4.65431	0.101887
Q14376	UDP-glucose 4-epimerase OS=Homo sapiens OX=9606 GN=GALE PE=1 SV=2 - [GALE_HUMAN]	38.2573	63	2.10137e+07	2.75957e+07	2.2047e+07	0	1.40602e+07	1.26606e+07	1.77115e+07	1.32461e+07	1.55974e+07	1.25747e+07	1.43373e+07	1.50465e+07	8	8	8		2	3	7	5	5	6	6	5	8.05503	7.9475	8.0178	5.98046	5.97431	5.00076	8.00677	5.65185	0.00197204
O60506	Heterogeneous nuclear ribonucleoprotein Q OS=Homo sapiens OX=9606 GN=SYNCRIP PE=1 SV=2 - [HNRPQ_HUMAN]	69.5596	156	2.10102e+07	4.3148e+07	3.80383e+07	6.2513e+07	5.23689e+07	4.46362e+07	8.06635e+07	6.38531e+07	9.10299e+07	4.05696e+07	3.67882e+07	4.55282e+07	5	9	10	15	13	12	19	20	20	14	10	9	5.03439	8.94094	10.0222	13.9544	9.95718	9.00137	7.99919	10.971	0.23796
P48444	Coatomer subunit delta OS=Homo sapiens OX=9606 GN=ARCN1 PE=1 SV=1 - [COPD_HUMAN]	57.1741	49	2.09805e+07	2.94812e+07	1.69974e+07	1.99936e+07	1.74963e+07	1.62623e+07	1.50045e+07	1.65614e+07	1.97393e+07	1.85431e+07	1.82419e+07	1.579e+07	5	6	4	4	3	4		4	4	6	4	5	5.03439	5.96062	4.0089	5.98046	3.98287	5.00076	5.0013	4.98803	0.987657
Q13451	Peptidyl-prolyl cis-trans isomerase FKBP5 OS=Homo sapiens OX=9606 GN=FKBP5 PE=1 SV=2 - [FKBP5_HUMAN]	51.1796	43	2.09046e+07	31975411	1.76212e+07	1.521e+07	1.79006e+07	1.62535e+07	2.25086e+07	1.44061e+07	1.70762e+07	2.0068e+07	2.27401e+07	2.60155e+07	3	2	2	2	5	3	6	4		3	8	5	3.02063	1.98687	2.00445	2.99023	7.96575	5.00076	2.33732	5.31891	0.115075
Q6NVY1	3-hydroxyisobutyryl-CoA hydrolase, mitochondrial OS=Homo sapiens OX=9606 GN=HIBCH PE=1 SV=2 - [HIBCH_HUMAN]	43.4544	9	2.0866e+07	3.98225e+07	3.12403e+07	2.6406e+07	2.33408e+07	2.69835e+07	2.72383e+07	1.75613e+07	2.65474e+07	2.38115e+07	2.40669e+07	2.36705e+07	3						3	3					3.02063	-	-	-	-	-	3.02063	#DIV/0!	#DIV/0!
Q13620	Cullin-4B OS=Homo sapiens OX=9606 GN=CUL4B PE=1 SV=4 - [CUL4B_HUMAN]	103.916	128	2.06894e+07	2.78911e+07	2.69515e+07	2.86443e+07	2.59246e+07	2.03648e+07	2.51852e+07	2.79449e+07	2.87771e+07	1.5025e+07	9.5923e+06	1.00962e+07	8	11	13	13	13	12	12	13	14	6	7	6	8.05503	10.9278	13.0289	5.98046	6.97003	6.00091	10.6706	6.31714	0.0421659
O75348	V-type proton ATPase subunit G 1 OS=Homo sapiens OX=9606 GN=ATP6V1G1 PE=1 SV=3 - [VATG1_HUMAN]	13.7491	18	2.06792e+07	2.46312e+07	2.0384e+07	1.44501e+07	1.70493e+07	1.58716e+07	1.87484e+07	1.61939e+07	1.69763e+07	1.32389e+07	1.07632e+07	1.74667e+07	3	3	3	3		3					3		3.02063	2.98031	3.00667	-	2.98715	-	3.00254	2.98715	#DIV/0!
Q92905	COP9 signalosome complex subunit 5 OS=Homo sapiens OX=9606 GN=COPS5 PE=1 SV=4 - [CSN5_HUMAN]	37.5547	41	2.06647e+07	2.27023e+07	1.71021e+07	2.21865e+07	1.65082e+07	1.57916e+07	1.60922e+07	1.53387e+07	1.84293e+07	1.84789e+07	0	2.13214e+07	5	4	5	4	3	4	3	4	4			5	5.03439	3.97375	5.01112	-	-	5.00076	4.67309	5.00076	#DIV/0!
Q96K17	Transcription factor BTF3 homolog 4 OS=Homo sapiens OX=9606 GN=BTF3L4 PE=1 SV=1 - [BT3L4_HUMAN]	17.26	16	2.0596e+07	3.74765e+07	2.75287e+07	5.15231e+07	32051993	2.99835e+07	4.62434e+07	2.58244e+07	3.28728e+07	0	2.82581e+07	40228582		2		5		2	3		2		2		-	1.98687	-	-	1.99144	-	1.98687	1.99144	#DIV/0!
P26599	Polypyrimidine tract-binding protein 1 OS=Homo sapiens OX=9606 GN=PTBP1 PE=1 SV=1 - [PTBP1_HUMAN]	57.1856	61	2.05772e+07	3.13901e+07	2.94934e+07	3.39079e+07	4.83162e+07	3.55019e+07	2.18913e+07	3.25287e+07	4.861e+07	2.52074e+07	1.56337e+07	6.26883e+07			2	5	5	9	4	8	10	5	4	9	-	-	2.00445	4.98372	3.98287	9.00137	2.00445	5.98932	#DIV/0!
Q9UHD1	Cysteine and histidine-rich domain-containing protein 1 OS=Homo sapiens OX=9606 GN=CHORDC1 PE=1 SV=2 - [CHRD1_HUMAN]	37.4656	57	2.04865e+07	2.87744e+07	2.23796e+07	2.14075e+07	2.53778e+07	1.9017e+07	1.13046e+07	1.7921e+07	8.71566e+06	1.63614e+07	1.63647e+07	0	8	5	7	4	7	6	3	5	3	4	5		8.05503	4.96719	7.01557	3.98698	4.97859	-	6.67926	4.48278	0.171617
Q13177	Serine/threonine-protein kinase PAK 2 OS=Homo sapiens OX=9606 GN=PAK2 PE=1 SV=3 - [PAK2_HUMAN]	58.0059	16	2.03467e+07	2.5205e+07	0	0	2.0899e+07	1.60542e+07	0	0	1.59431e+07	1.24555e+07	2.77788e+07	1.49614e+07	3	3							3	3	2	2	3.02063	2.98031	-	2.99023	1.99144	2.0003	3.00047	2.32732	0.21397
Q09666	Neuroblast differentiation-associated protein AHNAK OS=Homo sapiens OX=9606 GN=AHNAK PE=1 SV=2 - [AHNK_HUMAN]	628.699	60	2.02982e+07	3.5023e+07	2.97511e+07	2.82118e+07	3.26407e+07	2.62081e+07	2.60278e+07	2.61972e+07	2.10148e+07	2.08137e+07	2.14472e+07	2.04902e+07	3	7	5	7	4	5	8	7	3	3	5	3	3.02063	6.95406	5.01112	2.99023	4.97859	3.00046	4.99527	3.65643	0.365838
Q92734	Protein TFG OS=Homo sapiens OX=9606 GN=TFG PE=1 SV=2 - [TFG_HUMAN]	43.4212	32	2.02921e+07	4.0504e+07	4.23808e+07	0	2.93638e+07	2.70535e+07	3.43423e+07	4.14699e+07	3.49163e+07	2.44145e+07	2.69179e+07	0		2	3		4	3	3	4	5	4	4		-	1.98687	3.00667	3.98698	3.98287	-	2.49677	3.98492	0.100087
P36915	Guanine nucleotide-binding protein-like 1 OS=Homo sapiens OX=9606 GN=GNL1 PE=1 SV=2 - [GNL1_HUMAN]	68.6185	72	2.02085e+07	2.27984e+07	9.6898e+06	1.21015e+07	1.35415e+07	14953214	3.044e+07	8.46542e+06	2.73447e+07	2.01961e+07	3.38873e+07	3.28431e+07	7	7	3	4	5	2	6	7	6	9	9	7	7.04815	6.95406	3.00667	8.9707	8.96146	7.00107	5.66963	8.31108	0.149717
Q14978	Nucleolar and coiled-body phosphoprotein 1 OS=Homo sapiens OX=9606 GN=NOLC1 PE=1 SV=2 - [NOLC1_HUMAN]	73.5596	28	2.01515e+07	3.58408e+07	2.52055e+07	2.0682e+07	37803062	3.85301e+07	2.03109e+07	1.12233e+07	2.071e+07	3.61016e+07	0	4.30638e+07	5	5	7	5			6						5.03439	4.96719	7.01557	-	-	-	5.67238	#DIV/0!	#DIV/0!
Q15418	Ribosomal protein S6 kinase alpha-1 OS=Homo sapiens OX=9606 GN=RPS6KA1 PE=1 SV=2 - [KS6A1_HUMAN]	82.6708	28	2.00121e+07	1.80424e+07	2.26136e+07	2.68891e+07	1.78856e+07	2.17673e+07	2.10087e+07	2.30937e+07	2.64418e+07	2.51245e+07	2.71223e+07	27969377		4			4								-	3.97375	-	-	-	-	3.97375	#DIV/0!	#DIV/0!
O95861	3'(2'),5'-bisphosphate nucleotidase 1 OS=Homo sapiens OX=9606 GN=BPNT1 PE=1 SV=1 - [BPNT1_HUMAN]	33.3712	42	2.00077e+07	2.10906e+07	1.82242e+07	1.88137e+07	1.52161e+07	2.02812e+07	1.86054e+07	1.92454e+07	1.49512e+07	2.20789e+07	1.0808e+07	2.20883e+07	4	3	4	5	3	4	4	4	3		3	5	4.02751	2.98031	4.0089	-	2.98715	5.00076	3.67224	3.99396	0.737045
Q16626	Male-enhanced antigen 1 OS=Homo sapiens OX=9606 GN=MEA1 PE=1 SV=2 - [MEA1_HUMAN]	19.8924	3	2.00077e+07	1.8795e+07	2.19482e+07	1.3807e+07	9.84226e+06	1.07447e+07	1.98302e+07	1.67632e+07	1.74871e+07	1.86211e+07	1.76084e+07	2.0959e+07										3			-	-	-	2.99023	-	-	#DIV/0!	2.99023	#DIV/0!
Q14738	Serine/threonine-protein phosphatase 2A 56 kDa regulatory subunit delta isoform OS=Homo sapiens OX=9606 GN=PPP2R5D PE=1 SV=1 - [2A5D_HUMAN]	69.9474	112	1.99588e+07	3.35404e+07	2.96034e+07	2.23048e+07	2.30591e+07	2.00291e+07	1.93764e+07	2.43046e+07	2.89601e+07	1.35654e+07	1.27496e+07	1.04555e+07	10	10	10	10	10	9	11	14	13	7	5	3	10.0688	9.93437	10.0222	6.97721	4.97859	3.00046	10.0085	4.98542	0.0119407
Q00688	Peptidyl-prolyl cis-trans isomerase FKBP3 OS=Homo sapiens OX=9606 GN=FKBP3 PE=1 SV=1 - [FKBP3_HUMAN]	25.1613	13	1.99493e+07	30541357	2.92027e+07	3.16024e+07	0	1.35725e+07	1.85342e+07	1.84353e+07	2.64937e+07	0	0	1.43097e+07			2	4				2	5				-	-	2.00445	-	-	-	2.00445	#DIV/0!	#DIV/0!
P68400	Casein kinase II subunit alpha OS=Homo sapiens OX=9606 GN=CSNK2A1 PE=1 SV=1 - [CSK21_HUMAN]	45.1148	64	1.99083e+07	2.43252e+07	2.27761e+07	2.03851e+07	2.2823e+07	2.62183e+07	2.12833e+07	1.88376e+07	2.47502e+07	1.51832e+07	1.64139e+07	1.81344e+07	4	4	5	5	6	6	6	6	5	5	6	6	4.02751	3.97375	5.01112	4.98372	5.97431	6.00091	4.33746	5.65298	0.05039
Q13561	Dynactin subunit 2 OS=Homo sapiens OX=9606 GN=DCTN2 PE=1 SV=4 - [DCTN2_HUMAN]	44.2039	19	1.98638e+07	0	28119474	3.10736e+07	2.43768e+07	2.4695e+07	2.20413e+07	1.8308e+07	16906227	2.80193e+07	2.4685e+07	3.14775e+07	2			2	2	4	2			3	2	2	2.01376	-	-	2.99023	1.99144	2.0003	2.01376	2.32732	#DIV/0!
P50570	Dynamin-2 OS=Homo sapiens OX=9606 GN=DNM2 PE=1 SV=2 - [DYN2_HUMAN]	98.0032	26	19740082	2.64447e+07	1.56141e+07	1.27778e+07	1.71656e+07	1.36922e+07	2.36212e+07	1.14191e+07	1.56732e+07	1.99789e+07	1.21482e+07	0			3	6	5	5		4	3				-	-	3.00667	-	-	-	3.00667	#DIV/0!	#DIV/0!
Q8N163	Cell cycle and apoptosis regulator protein 2 OS=Homo sapiens OX=9606 GN=CCAR2 PE=1 SV=2 - [CCAR2_HUMAN]	102.838	45	1.96906e+07	2.8029e+07	3.05342e+07	2.44527e+07	1.83251e+07	1.76875e+07	1.59383e+07	1.01367e+07	1.52032e+07	1.83314e+07	2.08509e+07	1.88518e+07	8	4	9	3	3	5		3	3	3		4	8.05503	3.97375	9.02002	2.99023	-	4.00061	7.01627	3.49542	0.181538
P06280	Alpha-galactosidase A OS=Homo sapiens OX=9606 GN=GLA PE=1 SV=1 - [AGAL_HUMAN]	48.7349	15	1.96667e+07	2.18723e+07	1.89574e+07	7.90446e+06	0	1.13737e+07	9.27215e+06	0	0	0	1.17606e+07	0	4	5	4			2							4.02751	4.96719	4.0089	-	-	-	4.33453	#DIV/0!	#DIV/0!
Q99536	Synaptic vesicle membrane protein VAT-1 homolog OS=Homo sapiens OX=9606 GN=VAT1 PE=1 SV=2 - [VAT1_HUMAN]	41.8934	16	1.96342e+07	1.84899e+07	1.80358e+07	1.58884e+07	1.90912e+07	1.70091e+07	1.5005e+07	1.11917e+07	1.73201e+07	2.73482e+07	2.00998e+07	2.02651e+07		2							3	3	4	4	-	1.98687	-	2.99023	3.98287	4.00061	1.98687	3.6579	#DIV/0!
Q9HAB8	Phosphopantothenate--cysteine ligase OS=Homo sapiens OX=9606 GN=PPCS PE=1 SV=2 - [PPCS_HUMAN]	33.9838	12	1.95852e+07	1.70154e+07	1.52462e+07	0	1.03945e+07	9.42626e+06	1.37167e+07	1.21281e+07	1.17871e+07	9.99658e+06	1.016e+07	0	3		2				2			3	2		3.02063	-	2.00445	2.99023	1.99144	-	2.51254	2.49083	0.978459
Q14353	Guanidinoacetate N-methyltransferase OS=Homo sapiens OX=9606 GN=GAMT PE=1 SV=1 - [GAMT_HUMAN]	26.3011	25	1.95262e+07	2.96665e+07	2.55226e+07	0	1.06156e+07	9.28227e+06	8.82087e+06	1.53125e+07	1.51011e+07	1.58987e+07	1.7324e+07	2.04366e+07	5	3	4					3		4	3	3	5.03439	2.98031	4.0089	3.98698	2.98715	3.00046	4.00787	3.32486	0.371458
O43837	Isocitrate dehydrogenase [NAD] subunit beta, mitochondrial OS=Homo sapiens OX=9606 GN=IDH3B PE=1 SV=2 - [IDH3B_HUMAN]	42.1566	63	1.94555e+07	3.07278e+07	2.79504e+07	2.25292e+07	2.38721e+07	2.39081e+07	0	1.76586e+07	2.14711e+07	1.35995e+07	1.65087e+07	2.00294e+07	3	9	5	7	6	8		6	7	4	4	4	3.02063	8.94094	5.01112	3.98698	3.98287	4.00061	5.65756	3.99015	0.392026
Q9UHY7	Enolase-phosphatase E1 OS=Homo sapiens OX=9606 GN=ENOPH1 PE=1 SV=1 - [ENOPH_HUMAN]	28.9145	44	1.94341e+07	1.75109e+07	2.7729e+07	2.24623e+07	2.06796e+07	2.53853e+07	2.82881e+07	2.37429e+07	3.27572e+07	2.66838e+07	0	2.09889e+07	5	3	5	5	3		6	4	4	4		5	5.03439	2.98031	5.01112	3.98698	-	5.00076	4.34194	4.49387	0.883916
P50454	Serpin H1 OS=Homo sapiens OX=9606 GN=SERPINH1 PE=1 SV=2 - [SERPH_HUMAN]	46.4112	69	1.94309e+07	1.93046e+07	1.84962e+07	1.16937e+07	1.92511e+07	2.03505e+07	2.77206e+07	2.36901e+07	2.88121e+07	2.51411e+07	2.07972e+07	2.54736e+07	4	3	5	4		5	7	5	6	12	8	10	4.02751	2.98031	5.01112	11.9609	7.96575	10.0015	4.00632	9.97607	0.00992652
O95777	U6 snRNA-associated Sm-like protein LSm8 OS=Homo sapiens OX=9606 GN=LSM8 PE=1 SV=3 - [LSM8_HUMAN]	10.3963	9	1.92228e+07	3.06388e+07	0	2.31722e+07	0	1.99269e+07	1.9948e+07	2.18972e+07	1.84694e+07	2.87394e+07	2.34292e+07	2.31036e+07				3		2	2					2	-	-	-	-	-	2.0003	#DIV/0!	2.0003	#DIV/0!
Q7Z6Z7	E3 ubiquitin-protein ligase HUWE1 OS=Homo sapiens OX=9606 GN=HUWE1 PE=1 SV=3 - [HUWE1_HUMAN]	481.589	139	1.92215e+07	2.3197e+07	2.66433e+07	2.40534e+07	2.64862e+07	2.79816e+07	2.40574e+07	2.30214e+07	2.1049e+07	1.59357e+07	1.31468e+07	1.951e+07	12	9	11	14	15	13	14	14	14	6	9	8	12.0825	8.94094	11.0245	5.98046	8.96146	8.00122	10.6826	7.64772	0.0758299
Q13951	Core-binding factor subunit beta OS=Homo sapiens OX=9606 GN=CBFB PE=1 SV=2 - [PEBB_HUMAN]	21.4947	20	1.91755e+07	2.32653e+07	2.57265e+07	1.61613e+07	0	1.2886e+07	1.618e+07	2.10324e+07	1.87223e+07	2.44515e+07	2.36519e+07	2.19602e+07	3	2					2		2	3	5	3	3.02063	1.98687	-	2.99023	4.97859	3.00046	2.50375	3.65643	0.306039
Q9ULV4	Coronin-1C OS=Homo sapiens OX=9606 GN=CORO1C PE=1 SV=1 - [COR1C_HUMAN]	53.2151	70	1.91116e+07	2.50959e+07	2.48082e+07	1.94671e+07	1.5764e+07	2.03026e+07	3.95806e+07	4.89583e+07	2.78731e+07	1.83562e+07	1.74833e+07	2.00105e+07	6	6	5	5	5	6	6	7	6	8	5	5	6.04127	5.96062	5.01112	7.97395	4.97859	5.00076	5.67101	5.98444	0.779845
Q00169	Phosphatidylinositol transfer protein alpha isoform OS=Homo sapiens OX=9606 GN=PITPNA PE=1 SV=2 - [PIPNA_HUMAN]	31.786	19	1.90936e+07	1.12197e+07	2.11565e+07	1.23787e+07	2.42282e+07	3.97133e+07	2.56955e+07	2.47484e+07	1.41101e+07	2.85433e+07	2.26076e+07	1.89875e+07				3			6	2	3	3	2		-	-	-	2.99023	1.99144	-	#DIV/0!	2.49083	#DIV/0!
Q9BV57	1,2-dihydroxy-3-keto-5-methylthiopentene dioxygenase OS=Homo sapiens OX=9606 GN=ADI1 PE=1 SV=1 - [MTND_HUMAN]	21.4846	11	1.90383e+07	1.9293e+07	1.32078e+07	1.52246e+07	0	1.14771e+07	1.63133e+07	1.4453e+07	1.36735e+07	1.28944e+07	6.98806e+06	8.5502e+06						3	3		3	2			-	-	-	1.99349	-	-	#DIV/0!	1.99349	#DIV/0!
Q9UL25	Ras-related protein Rab-21 OS=Homo sapiens OX=9606 GN=RAB21 PE=1 SV=3 - [RAB21_HUMAN]	24.3323	45	1.89934e+07	1.58324e+07	1.84754e+07	1.17649e+07	9.8466e+06	9.33231e+06	1.03723e+07	9.27587e+06	1.13702e+07	1.19577e+07	1.3314e+07	1.52435e+07	4	4	3	4	3	4	4	3	3	4	4	5	4.02751	3.97375	3.00667	3.98698	3.98287	5.00076	3.66931	4.32354	0.239636
P62851	40S ribosomal protein S25 OS=Homo sapiens OX=9606 GN=RPS25 PE=1 SV=1 - [RS25_HUMAN]	13.7337	34	18804728	2.00753e+07	3.08169e+07	2.66127e+07	1.47405e+07	1.64939e+07	3.40513e+07	6.10867e+07	6.86957e+07	1.55049e+07	1.51155e+07	21521586					4	3	7	5	7	4	4		-	-	-	3.98698	3.98287	-	#DIV/0!	3.98492	#DIV/0!
Q92890	Ubiquitin recognition factor in ER-associated degradation protein 1 OS=Homo sapiens OX=9606 GN=UFD1 PE=1 SV=3 - [UFD1_HUMAN]	34.4783	46	1.87799e+07	2.21918e+07	1.72094e+07	1.87886e+07	1.55533e+07	1.70032e+07	2.02369e+07	1.2219e+07	1.7579e+07	1.5982e+07	1.38319e+07	2.3528e+07	3	4	3	3	3	4	6	3	3	4	6	4	3.02063	3.97375	3.00667	3.98698	5.97431	4.00061	3.33369	4.65397	0.146316
Q08380	Galectin-3-binding protein OS=Homo sapiens OX=9606 GN=LGALS3BP PE=1 SV=1 - [LG3BP_HUMAN]	65.2893	23	1.8752e+07	2.35622e+07	0	1.65133e+07	2.37845e+07	1.64988e+07	1.53884e+07	0	0	0	0	1.34981e+07	6	3		3		3	4					4	6.04127	2.98031	-	-	-	4.00061	4.51079	4.00061	#DIV/0!
P51858	Hepatoma-derived growth factor OS=Homo sapiens OX=9606 GN=HDGF PE=1 SV=1 - [HDGF_HUMAN]	26.7719	36	1.8744e+07	2.36003e+07	3.17336e+07	2.72584e+07	1.58784e+07	1.56228e+07	4.74854e+07	3.52832e+07	3.19736e+07	1.62821e+07	1.80444e+07	1.55278e+07	2	4	4		3		8	8	4	3			2.01376	3.97375	4.0089	2.99023	-	-	3.33213	2.99023	#DIV/0!
O60271	C-Jun-amino-terminal kinase-interacting protein 4 OS=Homo sapiens OX=9606 GN=SPAG9 PE=1 SV=4 - [JIP4_HUMAN]	146.115	22	1.87283e+07	0	1.48036e+07	1.38766e+07	1.67459e+07	1.6819e+07	0	1.34739e+07	0	1.04512e+07	9.68941e+06	1.14987e+07			3	2	6	5				3		3	-	-	3.00667	2.99023	-	3.00046	3.00667	2.99534	#DIV/0!
P41567	Eukaryotic translation initiation factor 1 OS=Homo sapiens OX=9606 GN=EIF1 PE=1 SV=1 - [EIF1_HUMAN]	12.7246	46	1.87226e+07	2.50148e+07	2.14051e+07	1.63127e+07	1.37963e+07	1.65835e+07	2.42345e+07	2.23584e+07	2.18103e+07	1.59481e+07	1.33088e+07	2.79173e+07	4	5	4	5	3		6	4	4	5	2	4	4.02751	4.96719	4.0089	4.98372	1.99144	4.00061	4.33453	3.65859	0.510017
Q05519	Serine/arginine-rich splicing factor 11 OS=Homo sapiens OX=9606 GN=SRSF11 PE=1 SV=1 - [SRS11_HUMAN]	53.5102	3	1.86881e+07	0	1.5189e+07	0	0	0	0	0	0	0	0	0	3												3.02063	-	-	-	-	-	3.02063	#DIV/0!	#DIV/0!
Q92747	Actin-related protein 2/3 complex subunit 1A OS=Homo sapiens OX=9606 GN=ARPC1A PE=2 SV=2 - [ARC1A_HUMAN]	41.5427	29	1.86726e+07	3.40177e+07	1.90479e+07	1.84101e+07	1.99091e+07	2.40647e+07	1.53591e+07	16539074	1.20451e+07	1.12787e+07	1.86232e+07	2.21828e+07			3	6	6	6	4				3		-	-	3.00667	-	2.98715	-	3.00667	2.98715	#DIV/0!
P47755	F-actin-capping protein subunit alpha-2 OS=Homo sapiens OX=9606 GN=CAPZA2 PE=1 SV=3 - [CAZA2_HUMAN]	32.9286	59	1.86609e+07	3.8642e+07	2.89315e+07	5.14065e+07	4.2171e+07	3.55197e+07	2.60898e+07	2.97817e+07	3.13184e+07	2.87457e+07	3.14748e+07	3.87942e+07	3	3	3	6	4	5	6	6	6	5	6	6	3.02063	2.98031	3.00667	4.98372	5.97431	6.00091	3.00254	5.65298	0.00137977
Q13098	COP9 signalosome complex subunit 1 OS=Homo sapiens OX=9606 GN=GPS1 PE=1 SV=4 - [CSN1_HUMAN]	55.5012	63	1.85304e+07	1.71449e+07	1.90786e+07	2.18794e+07	2.23395e+07	2.50143e+07	1.44652e+07	1.76984e+07	7.97596e+06	1.84377e+07	1.63519e+07	1.66025e+07	5	4	6	8	6	6	3	5	3	6	6	5	5.03439	3.97375	6.01335	5.98046	5.97431	5.00076	5.00716	5.65185	0.3923
P04066	Tissue alpha-L-fucosidase OS=Homo sapiens OX=9606 GN=FUCA1 PE=1 SV=4 - [FUCO_HUMAN]	53.6547	36	1.85291e+07	1.96178e+07	1.7138e+07	1.20978e+07	9049826	1.25427e+07	1.6002e+07	1.64718e+07	1.68081e+07	1.20598e+07	1.70109e+07	1.67509e+07	5	6	4	2		3	3			4	4	5	5.03439	5.96062	4.0089	3.98698	3.98287	5.00076	5.0013	4.32354	0.360901
Q9HB40	Retinoid-inducible serine carboxypeptidase OS=Homo sapiens OX=9606 GN=SCPEP1 PE=1 SV=1 - [RISC_HUMAN]	50.7977	11	1.85128e+07	0	0	1.27166e+07	0	1.21952e+07	1.45761e+07	1.3677e+07	8.86574e+06	8.84736e+06	0	1.64189e+07	2						3			3		3	2.01376	-	-	2.99023	-	3.00046	2.01376	2.99534	#DIV/0!
P55010	Eukaryotic translation initiation factor 5 OS=Homo sapiens OX=9606 GN=EIF5 PE=1 SV=2 - [IF5_HUMAN]	49.1918	8	1.84671e+07	2.68052e+07	3.63254e+07	8.78777e+06	7.81713e+06	8.06599e+06	1.12527e+07	1.40383e+07	1.35918e+07	1.47398e+07	1.76121e+07	1.74373e+07		5	3										-	4.96719	3.00667	-	-	-	3.98693	#DIV/0!	#DIV/0!
P36507	Dual specificity mitogen-activated protein kinase kinase 2 OS=Homo sapiens OX=9606 GN=MAP2K2 PE=1 SV=1 - [MP2K2_HUMAN]	44.3961	58	1.84331e+07	2.26632e+07	1.79852e+07	1.67004e+07	1.87247e+07	1.87117e+07	1.89888e+07	8.18048e+06	1.63618e+07	1.6584e+07	1.20795e+07	1.73962e+07	4	5		5	5	6	6	3	4	5	4	6	4.02751	4.96719	-	4.98372	3.98287	6.00091	4.49735	4.98917	0.595018
Q9UM54	Unconventional myosin-VI OS=Homo sapiens OX=9606 GN=MYO6 PE=1 SV=4 - [MYO6_HUMAN]	149.596	144	1.83873e+07	2.88338e+07	2.0759e+07	2.4979e+07	2.47438e+07	2.12053e+07	2.71433e+07	2.56536e+07	2.3614e+07	2.07415e+07	2.15344e+07	2.47445e+07	6	10	11	10	9	10	12	15	20	13	14	14	6.04127	9.93437	11.0245	12.9577	13.9401	14.0021	9.00004	13.6333	0.0403588
Q15436	Protein transport protein Sec23A OS=Homo sapiens OX=9606 GN=SEC23A PE=1 SV=2 - [SC23A_HUMAN]	86.1053	87	1.835e+07	4.12542e+07	2.71039e+07	2.52336e+07	2.02395e+07	1.47354e+07	1.9903e+07	1.62379e+07	1.96437e+07	1.80506e+07	1.75347e+07	2.37092e+07	7	7	8	8	7	7	6	8	6	8	8	7	7.04815	6.95406	8.0178	7.97395	7.96575	7.00107	7.34	7.64692	0.548491
Q16555	Dihydropyrimidinase-related protein 2 OS=Homo sapiens OX=9606 GN=DPYSL2 PE=1 SV=1 - [DPYL2_HUMAN]	62.2546	64	1.83009e+07	2.31814e+07	2.20924e+07	1.96391e+07	1.57743e+07	1.37584e+07	1.62566e+07	1.11798e+07	1.49436e+07	1.57108e+07	1.44307e+07	1.90297e+07	5	3	8	7	7	6	6	2	3	6	4	7	5.03439	2.98031	8.0178	5.98046	3.98287	7.00107	5.34417	5.6548	0.86469
Q9Y5K6	CD2-associated protein OS=Homo sapiens OX=9606 GN=CD2AP PE=1 SV=1 - [CD2AP_HUMAN]	71.4073	14	1.8287e+07	0	0	2.00059e+07	0	1.81774e+07	0	16848646	0	1.31769e+07	1.63085e+07	1.25056e+07	3									4	3	4	3.02063	-	-	3.98698	2.98715	4.00061	3.02063	3.65825	#DIV/0!
Q9UNS2	COP9 signalosome complex subunit 3 OS=Homo sapiens OX=9606 GN=COPS3 PE=1 SV=3 - [CSN3_HUMAN]	47.842	45	1.82361e+07	2.22577e+07	1.13521e+07	2.58158e+07	1.88073e+07	1.80747e+07	2.18927e+07	1.21107e+07	1.50938e+07	1.95632e+07	1.6205e+07	3.93925e+07	5	2	3	5		5			3	6	8	8	5.03439	1.98687	3.00667	5.98046	7.96575	8.00122	3.34265	7.31581	0.0236608
P33176	Kinesin-1 heavy chain OS=Homo sapiens OX=9606 GN=KIF5B PE=1 SV=1 - [KINH_HUMAN]	109.617	167	1.81749e+07	2.68673e+07	2.02074e+07	3.50898e+07	2.42218e+07	1.96826e+07	2.09793e+07	2.53287e+07	8.27111e+07	2.29489e+07	8.64982e+07	1.88699e+07	12	9	11	16	21	17	13	15	18	13	12	10	12.0825	8.94094	11.0245	12.9577	11.9486	10.0015	10.6826	11.6359	0.493548
P38606	V-type proton ATPase catalytic subunit A OS=Homo sapiens OX=9606 GN=ATP6V1A PE=1 SV=2 - [VATA_HUMAN]	68.2605	11	18167189	2.71872e+07	2.70108e+07	0	1.11325e+07	1.85841e+07	0	1.29866e+07	1.07256e+07	1.49917e+07	0	1.42432e+07	5	4										2	5.03439	3.97375	-	-	-	2.0003	4.50407	2.0003	#DIV/0!
P46379	Large proline-rich protein BAG6 OS=Homo sapiens OX=9606 GN=BAG6 PE=1 SV=2 - [BAG6_HUMAN]	119.334	46	1.81278e+07	1.84648e+07	2.14247e+07	27621162	1.89136e+07	2.15112e+07	1.73898e+07	1.43284e+07	1.06379e+07	1.65558e+07	1.46671e+07	2.37188e+07	4	4	4	5	4	6	5		2	4	4	4	4.02751	3.97375	4.0089	3.98698	3.98287	4.00061	4.00339	3.99015	0.471197
Q9H299	SH3 domain-binding glutamic acid-rich-like protein 3 OS=Homo sapiens OX=9606 GN=SH3BGRL3 PE=1 SV=1 - [SH3L3_HUMAN]	10.4313	21	1.81083e+07	3.11169e+07	2.74467e+07	0	0	0	2.95871e+07	2.11025e+07	26063545	2.44513e+07	3.39999e+07	25351428	3	2	2				4			3	3	4	3.02063	1.98687	2.00445	2.99023	2.98715	4.00061	2.33732	3.326	0.108556
Q5R3I4	Tetratricopeptide repeat protein 38 OS=Homo sapiens OX=9606 GN=TTC38 PE=1 SV=1 - [TTC38_HUMAN]	52.7535	6	1.80637e+07	1.62395e+07	2.53745e+07	0	0	0	0	0	0	15560335	0	2.0532e+07		3	3										-	2.98031	3.00667	-	-	-	2.99349	#DIV/0!	#DIV/0!
Q9H2J4	Phosducin-like protein 3 OS=Homo sapiens OX=9606 GN=PDCL3 PE=1 SV=1 - [PDCL3_HUMAN]	27.5971	37	1.80325e+07	1.22001e+07	1.97335e+07	2.94957e+07	1.66304e+07	2.01629e+07	1.8958e+07	0	0	2.22835e+07	1.95752e+07	1.75386e+07	4	4	3	2	4	6	2			5	4	3	4.02751	3.97375	3.00667	4.98372	3.98287	3.00046	3.66931	3.98902	0.654223
Q9BYT8	Neurolysin, mitochondrial OS=Homo sapiens OX=9606 GN=NLN PE=1 SV=1 - [NEUL_HUMAN]	80.5997	7	1.79859e+07	1.20163e+07	1.21151e+07	2.00814e+07	1.34423e+07	1.55163e+07	1.56829e+07	1.13199e+07	9135635	0	1.30733e+07	1.64816e+07		4	3										-	3.97375	3.00667	-	-	-	3.49021	#DIV/0!	#DIV/0!
P51812	Ribosomal protein S6 kinase alpha-3 OS=Homo sapiens OX=9606 GN=RPS6KA3 PE=1 SV=1 - [KS6A3_HUMAN]	83.6829	41	1.78855e+07	2.0975e+07	1.86659e+07	2.01156e+07	1.86932e+07	1.89176e+07	1.90244e+07	2.00001e+07	2.737e+07	2.07688e+07	2.71223e+07	20575660	4		4	4		3	3	5	4	5		3	4.02751	-	4.0089	4.98372	-	3.00046	4.01821	3.99209	0.981381
Q99598	Translin-associated protein X OS=Homo sapiens OX=9606 GN=TSNAX PE=1 SV=1 - [TSNAX_HUMAN]	33.0917	87	1.7832e+07	1.32425e+07	2.58304e+07	2.16082e+07	1.26726e+07	1.68974e+07	1.94435e+07	2.18408e+07	2.47479e+07	1.99938e+07	1.25362e+07	2.49368e+07	8	6	7	9	5	4	10	8	10	9	3	8	8.05503	5.96062	7.01557	8.9707	2.98715	8.00122	7.01041	6.65302	0.863516
P22033	Methylmalonyl-CoA mutase, mitochondrial OS=Homo sapiens OX=9606 GN=MMUT PE=1 SV=4 - [MUTA_HUMAN]	83.0818	51	1.7799e+07	2.9563e+07	2.60629e+07	1.37883e+07	1.95612e+07	1.34821e+07	1.35142e+07	3.12549e+07	2.16101e+07	1.8247e+07	2.25313e+07	1.70191e+07	5	3	6		2	2	3	8	7	5	6	4	5.03439	2.98031	6.01335	4.98372	5.97431	4.00061	4.67602	4.98621	0.784327
O15116	U6 snRNA-associated Sm-like protein LSm1 OS=Homo sapiens OX=9606 GN=LSM1 PE=1 SV=1 - [LSM1_HUMAN]	15.1701	17	1.77814e+07	2.80119e+07	2.16831e+07	2.1543e+07	0	0	1.59766e+07	1.1176e+07	1.80916e+07	0	0	1.8302e+07	3	3	3				4	4					3.02063	2.98031	3.00667	-	-	-	3.00254	#DIV/0!	#DIV/0!
P25685	DnaJ homolog subfamily B member 1 OS=Homo sapiens OX=9606 GN=DNAJB1 PE=1 SV=4 - [DNJB1_HUMAN]	38.0204	39	1.77371e+07	1.90257e+07	2.16406e+07	1.2875e+07	7.81976e+06	13505532	1.02538e+07	1.99538e+07	1.05069e+07	1.10128e+07	8.28751e+06	1.17918e+07	7	4	6	5			4		3	3	4	3	7.04815	3.97375	6.01335	2.99023	3.98287	3.00046	5.67842	3.32452	0.0705445
O43447	Peptidyl-prolyl cis-trans isomerase H OS=Homo sapiens OX=9606 GN=PPIH PE=1 SV=1 - [PPIH_HUMAN]	19.1956	70	1.76762e+07	3.03507e+07	2.66615e+07	2.38538e+07	2.12448e+07	2.68969e+07	2.18418e+07	2.24252e+07	1.49596e+07	2.07611e+07	2.28668e+07	2.2064e+07	5	6	6	6	6	6	6	6	5	6	6	6	5.03439	5.96062	6.01335	5.98046	5.97431	6.00091	5.66945	5.98523	0.376912
P42771	Cyclin-dependent kinase inhibitor 2A OS=Homo sapiens OX=9606 GN=CDKN2A PE=1 SV=2 - [CDN2A_HUMAN]	16.5224	43	17622890	3.69197e+07	1.902e+07	3.91122e+07	3.94055e+07	3.56102e+07	2.67687e+07	0	3.46232e+07	1.57099e+07	2.59978e+07	3.0168e+07		6		6	6	5	6			4	6	4	-	5.96062	-	3.98698	5.97431	4.00061	5.96062	4.65397	#DIV/0!
Q8TBC4	NEDD8-activating enzyme E1 catalytic subunit OS=Homo sapiens OX=9606 GN=UBA3 PE=1 SV=2 - [UBA3_HUMAN]	51.8193	47	1.75641e+07	2.185e+07	2.36537e+07	3.06017e+07	2.20811e+07	2.18416e+07	2.12633e+07	3.06914e+07	2.17397e+07	1.5854e+07	1.30666e+07	2.37294e+07	4	4	3	7	5	5	5		3	4	4	3	4.02751	3.97375	3.00667	3.98698	3.98287	3.00046	3.66931	3.65677	0.979841
O94925	Glutaminase kidney isoform, mitochondrial OS=Homo sapiens OX=9606 GN=GLS PE=1 SV=1 - [GLSK_HUMAN]	73.4139	49	1.75101e+07	2.38322e+07	1.96936e+07	2.00876e+07	1.69967e+07	1.30186e+07	1.34876e+07	1.17686e+07	1.0334e+07	1.39173e+07	1.50742e+07	2.14691e+07	5	4	4	3	3	5	4	4	4	3	6	4	5.03439	3.97375	4.0089	2.99023	5.97431	4.00061	4.33901	4.32172	0.986242
P30419	Glycylpeptide N-tetradecanoyltransferase 1 OS=Homo sapiens OX=9606 GN=NMT1 PE=1 SV=2 - [NMT1_HUMAN]	56.7699	14	17459241	17896446	1.39278e+07	1.99789e+07	15544022	1.22787e+07	2.06808e+07	1.81874e+07	2.29541e+07	1.37822e+07	1.27908e+07	0			3				4	3	4				-	-	3.00667	-	-	-	3.00667	#DIV/0!	#DIV/0!
Q8IY67	Ribonucleoprotein PTB-binding 1 OS=Homo sapiens OX=9606 GN=RAVER1 PE=1 SV=1 - [RAVR1_HUMAN]	63.8372	5	1.74573e+07	0	5.43176e+06	4.03122e+06	0	7.53192e+06	9.19564e+06	0	0	5650117	0	1.59858e+07	2											3	2.01376	-	-	-	-	3.00046	2.01376	3.00046	#DIV/0!
P33992	DNA replication licensing factor MCM5 OS=Homo sapiens OX=9606 GN=MCM5 PE=1 SV=5 - [MCM5_HUMAN]	82.2332	55	1.73866e+07	1.92464e+07	0	0	1.3767e+07	0	0	3.80939e+07	4.94431e+07	2.35036e+07	1.79092e+07	0	4	3			4			13	17	7	7		4.02751	2.98031	-	6.97721	6.97003	-	3.50391	6.97362	0.0220242
Q02750	Dual specificity mitogen-activated protein kinase kinase 1 OS=Homo sapiens OX=9606 GN=MAP2K1 PE=1 SV=2 - [MP2K1_HUMAN]	43.4113	42	1.7368e+07	2.26632e+07	1.92573e+07	1.80197e+07	1.99903e+07	1.87117e+07	1.89888e+07	9.4552e+06	1.63618e+07	1.80471e+07	1.40841e+07	1.87319e+07			6				6						-	-	6.01335	-	-	-	6.01335	#DIV/0!	#DIV/0!
O75608	Acyl-protein thioesterase 1 OS=Homo sapiens OX=9606 GN=LYPLA1 PE=1 SV=1 - [LYPA1_HUMAN]	24.6535	16	1.73263e+07	2.57623e+07	3.11174e+07	0	1.4902e+07	1.34638e+07	0	8.48306e+06	1.1706e+07	1.24525e+07	1.05091e+07	0	3	3	3						2	2	3		3.02063	2.98031	3.00667	1.99349	2.98715	-	3.00254	2.49032	0.260893
A6NDG6	Glycerol-3-phosphate phosphatase OS=Homo sapiens OX=9606 GN=PGP PE=1 SV=1 - [PGP_HUMAN]	33.9845	41	1.70929e+07	1.71826e+07	2.58375e+07	1.07204e+07	0	1.53162e+07	1.58772e+07	1.20777e+07	1.63652e+07	2.10396e+07	1.85529e+07	2.45848e+07	5	3	9	4		2	3			5	5	5	5.03439	2.98031	9.02002	4.98372	4.97859	5.00076	5.67824	4.98769	0.716767
Q13148	TAR DNA-binding protein 43 OS=Homo sapiens OX=9606 GN=TARDBP PE=1 SV=1 - [TADBP_HUMAN]	44.7113	7	1.69873e+07	0	1.81988e+07	9.57915e+06	1.34571e+07	2.41925e+06	2.19812e+06	0	3.06411e+06	5.11116e+06	4.11188e+06	0				2						3	2		-	-	-	2.99023	1.99144	-	#DIV/0!	2.49083	#DIV/0!
O75533	Splicing factor 3B subunit 1 OS=Homo sapiens OX=9606 GN=SF3B1 PE=1 SV=3 - [SF3B1_HUMAN]	145.738	72	1.68282e+07	2.375e+07	1.85156e+07	1.43928e+07	1.75198e+07	1.97651e+07	7.21565e+06	1.19816e+07	1.65202e+07	1.17774e+07	1.4621e+07	1.28813e+07	9	5	6	5	6	7	2	6	8	5	7	6	9.0619	4.96719	6.01335	4.98372	6.97003	6.00091	6.68081	5.98489	0.634728
O60925	Prefoldin subunit 1 OS=Homo sapiens OX=9606 GN=PFDN1 PE=1 SV=2 - [PFD1_HUMAN]	14.2015	22	1.67656e+07	1.84164e+07	18900506	2.61352e+07	2.19803e+07	2.4648e+07	1.58919e+07	0	1.59397e+07	1.40259e+07	1.91521e+07	1.89688e+07	3	2	2	2	3	4	3					3	3.02063	1.98687	2.00445	-	-	3.00046	2.33732	3.00046	#DIV/0!
Q9NUQ9	Protein FAM49B OS=Homo sapiens OX=9606 GN=FAM49B PE=1 SV=1 - [FA49B_HUMAN]	36.7246	35	1.66707e+07	2.7734e+07	1.9167e+07	2.07326e+07	1.42439e+07	1.28089e+07	1.97899e+07	1.36668e+07	1.9476e+07	0	1.18354e+07	1.13873e+07	3	7	5	3		3	6	2	2		2	2	3.02063	6.95406	5.01112	-	1.99144	2.0003	4.99527	1.99587	0.133268
Q9BXV9	EKC/KEOPS complex subunit GON7 OS=Homo sapiens OX=9606 GN=GON7 PE=1 SV=2 - [GON7_HUMAN]	10.8521	40	1.66451e+07	2.06145e+07	1.90971e+07	2.10444e+07	1.90898e+07	1.43288e+07	1.5996e+07	1.03591e+07	1.41674e+07	1.45061e+07	1.5383e+07	1.74494e+07	3	3	4	2	4	3	3	4	3	4	3	4	3.02063	2.98031	4.0089	3.98698	2.98715	4.00061	3.33662	3.65825	0.535562
Q9NQ88	Fructose-2,6-bisphosphatase TIGAR OS=Homo sapiens OX=9606 GN=TIGAR PE=1 SV=1 - [TIGAR_HUMAN]	30.0431	40	1.66338e+07	1.4495e+07	2.35557e+07	2.40746e+07	1.28009e+07	1.33115e+07	1.98261e+07	3.00032e+07	2.00656e+07	1.69042e+07	8.20906e+06	2.83012e+07	3	5	3		4	3	4	3	3	4	4	4	3.02063	4.96719	3.00667	3.98698	3.98287	4.00061	3.66483	3.99015	0.643612
Q9NRV9	Heme-binding protein 1 OS=Homo sapiens OX=9606 GN=HEBP1 PE=1 SV=1 - [HEBP1_HUMAN]	21.0835	9	1.65858e+07	1.69745e+07	1.79048e+07	1.58935e+07	1.16907e+07	1.86095e+07	8.96807e+06	5.73731e+06	5.17986e+06	1.47294e+07	0	1.32321e+07	3			3								3	3.02063	-	-	-	-	3.00046	3.02063	3.00046	#DIV/0!
Q9Y3B8	Oligoribonuclease, mitochondrial OS=Homo sapiens OX=9606 GN=REXO2 PE=1 SV=3 - [ORN_HUMAN]	26.8156	26	1.64928e+07	1.9883e+07	1.09997e+07	2.27672e+07	1.23437e+07	1.10917e+07	1.26482e+07	8.25673e+06	9.34281e+06	8.03449e+06	10560751	1.25276e+07	3				4	3	5	5			3	3	3.02063	-	-	-	2.98715	3.00046	3.02063	2.99381	#DIV/0!
Q99961	Endophilin-A2 OS=Homo sapiens OX=9606 GN=SH3GL1 PE=1 SV=1 - [SH3G1_HUMAN]	41.464	42	1.64304e+07	2.31878e+07	1.62407e+07	1.27278e+07	1.15926e+07	1.53715e+07	1.16841e+07	1.55762e+07	8.0152e+06	1.0356e+07	6.85422e+06	9.21278e+06	3	3	4	3	4	5	2	4	3	5	4	2	3.02063	2.98031	4.0089	4.98372	3.98287	2.0003	3.33662	3.65563	0.751128
P35221	Catenin alpha-1 OS=Homo sapiens OX=9606 GN=CTNNA1 PE=1 SV=1 - [CTNA1_HUMAN]	100.009	24	1.642e+07	1.32841e+07	1.54791e+07	8.58806e+06	9.01731e+06	1.20217e+07	0	7.06298e+06	9.88809e+06	9.7211e+06	1.28683e+07	1.09393e+07	3	3		3	3	2				4	3	3	3.02063	2.98031	-	3.98698	2.98715	3.00046	3.00047	3.32486	0.503312
Q9HD42	Charged multivesicular body protein 1a OS=Homo sapiens OX=9606 GN=CHMP1A PE=1 SV=1 - [CHM1A_HUMAN]	21.6892	9	1.63824e+07	1.48799e+07	1.55785e+07	1.77799e+07	1.50566e+07	1.75812e+07	8.34397e+06	9.82129e+06	1.14475e+07	1.72203e+07	1.6217e+07	2.22747e+07	3			3								3	3.02063	-	-	-	-	3.00046	3.02063	3.00046	#DIV/0!
Q8WZA9	Immunity-related GTPase family Q protein OS=Homo sapiens OX=9606 GN=IRGQ PE=1 SV=1 - [IRGQ_HUMAN]	62.6785	27	1.63684e+07	1.20939e+07	1.08325e+07	1.76977e+07	2.0681e+07	2.28159e+07	1.01052e+07	0	0	1.14116e+07	0	1.25804e+07			3	6	9	7						2	-	-	3.00667	-	-	2.0003	3.00667	2.0003	#DIV/0!
P47897	Glutamine--tRNA ligase OS=Homo sapiens OX=9606 GN=QARS PE=1 SV=1 - [SYQ_HUMAN]	87.7429	66	1.62417e+07	0	1.50349e+07	0	2.33684e+07	1.54154e+07	1.51849e+07	2.15342e+07	2.91104e+07	1.17116e+07	2.03814e+07	1.33847e+07	3				9	6	6	7	10	8	10	7	3.02063	-	-	7.97395	9.95718	7.00107	3.02063	8.31073	#DIV/0!
P63208	S-phase kinase-associated protein 1 OS=Homo sapiens OX=9606 GN=SKP1 PE=1 SV=2 - [SKP1_HUMAN]	18.6462	37	1.61818e+07	4.40509e+06	1.45818e+07	2.02834e+07	1.39895e+07	1.53107e+07	1.89068e+07	0	2.69148e+07	3.02698e+07	1.57848e+07	1.77813e+07	7		6	3	5	4				4	4	4	7.04815	-	6.01335	3.98698	3.98287	4.00061	6.53075	3.99015	0.00712088
Q14204	Cytoplasmic dynein 1 heavy chain 1 OS=Homo sapiens OX=9606 GN=DYNC1H1 PE=1 SV=5 - [DYHC1_HUMAN]	532.072	156	1.6066e+07	2.22494e+07	8.31467e+07	6.59974e+06	2.29864e+07	1.37084e+07	4.86418e+06	3.15934e+07	5.62612e+07	1.38795e+07	1.37318e+07	1.32778e+07	12	6	9	4	20	9	3	24	32	14	16	7	12.0825	5.96062	9.02002	13.9544	15.9315	7.00107	9.02106	12.2957	0.368511
O00571	ATP-dependent RNA helicase DDX3X OS=Homo sapiens OX=9606 GN=DDX3X PE=1 SV=3 - [DDX3X_HUMAN]	73.198	31	1.60319e+07	2.28625e+07	1.28879e+07	1.54647e+07	2.14587e+07	1.73097e+07	2.16709e+07	3.18543e+07	44511424	1.52887e+07	16075768	26846285			3			4	4	6	8	4		2	-	-	3.00667	3.98698	-	2.0003	3.00667	2.99364	#DIV/0!
P61201	COP9 signalosome complex subunit 2 OS=Homo sapiens OX=9606 GN=COPS2 PE=1 SV=1 - [CSN2_HUMAN]	51.5641	70	1.58483e+07	1.89981e+07	2.22657e+07	2.90078e+07	1.81115e+07	2.2439e+07	1.92483e+07	1.48301e+07	1.37706e+07	1.38462e+07	2.13727e+07	1.25264e+07	7	7	7	5	5	5	6	5	6	6	4	7	7.04815	6.95406	7.01557	5.98046	3.98287	7.00107	7.00593	5.6548	0.202279
Q96EK6	Glucosamine 6-phosphate N-acetyltransferase OS=Homo sapiens OX=9606 GN=GNPNAT1 PE=1 SV=1 - [GNA1_HUMAN]	20.7356	3	1.5842e+07	4.41561e+07	1.5635e+07	1.39422e+07	1.31522e+07	1.4126e+07	1.40135e+07	1.79711e+07	1.61451e+07	6.08845e+06	1.54968e+07	1.01455e+07										3			-	-	-	2.99023	-	-	#DIV/0!	2.99023	#DIV/0!
Q9C0B1	Alpha-ketoglutarate-dependent dioxygenase FTO OS=Homo sapiens OX=9606 GN=FTO PE=1 SV=3 - [FTO_HUMAN]	58.2449	75	1.5828e+07	2.35578e+07	1.5605e+07	2.14604e+07	1.78288e+07	1.9821e+07	1.32944e+07	9.19473e+06	1.12869e+07	1.49456e+07	1.26559e+07	2.06675e+07	8		4	5	5	8	6	7	4	8	10	10	8.05503	-	4.0089	7.97395	9.95718	10.0015	6.03196	9.31089	0.155586
P07384	Calpain-1 catalytic subunit OS=Homo sapiens OX=9606 GN=CAPN1 PE=1 SV=1 - [CAN1_HUMAN]	81.8382	8	1.57521e+07	1.53635e+07	1.19093e+07	1.68951e+07	0	1.62273e+07	0	1.2466e+07	0	0	4.64545e+06	0	2	2	2					2					2.01376	1.98687	2.00445	-	-	-	2.00169	#DIV/0!	#DIV/0!
Q9UNW1	Multiple inositol polyphosphate phosphatase 1 OS=Homo sapiens OX=9606 GN=MINPP1 PE=1 SV=1 - [MINP1_HUMAN]	55.0161	10	1.56085e+07	1.90339e+07	1.57818e+07	2.09817e+07	1.37856e+07	1.38399e+07	1.64937e+07	1.22608e+07	1.29225e+07	23137045	1.25065e+07	1.68281e+07		4	3								3		-	3.97375	3.00667	-	2.98715	-	3.49021	2.98715	#DIV/0!
Q13564	NEDD8-activating enzyme E1 regulatory subunit OS=Homo sapiens OX=9606 GN=NAE1 PE=1 SV=1 - [ULA1_HUMAN]	60.2086	24	1.55748e+07	1.75641e+07	1.27926e+07	2.36423e+07	1.31813e+07	1.72249e+07	1.11653e+07	1.03775e+07	1.25521e+07	1.61908e+07	0	18936549		3	5	3	4	4		2		3			-	2.98031	5.01112	2.99023	-	-	3.99572	2.99023	#DIV/0!
P45954	Short/branched chain specific acyl-CoA dehydrogenase, mitochondrial OS=Homo sapiens OX=9606 GN=ACADSB PE=1 SV=1 - [ACDSB_HUMAN]	47.4553	45	1.55448e+07	2.92933e+07	1.27953e+07	1.43239e+07	1.98775e+07	2.20089e+07	1.82068e+07	1.62288e+07	2.46981e+07	1.47054e+07	2.19327e+07	1.90951e+07	6	6	4	3	3	3		4	3	4	5	4	6.04127	5.96062	4.0089	3.98698	4.97859	4.00061	5.33693	4.32206	0.242721
P56192	Methionine--tRNA ligase, cytoplasmic OS=Homo sapiens OX=9606 GN=MARS PE=1 SV=2 - [SYMC_HUMAN]	101.052	31	1.54656e+07	2.56692e+07	1.56886e+07	1.96822e+07	2.41863e+07	2.06828e+07	9.79667e+06	1.60647e+07	2.37493e+07	1.67369e+07	1.69283e+07	2.42851e+07	3				7			6	6	5	4		3.02063	-	-	4.98372	3.98287	-	3.02063	4.4833	#DIV/0!
P10253	Lysosomal alpha-glucosidase OS=Homo sapiens OX=9606 GN=GAA PE=1 SV=4 - [LYAG_HUMAN]	105.257	58	1.54051e+07	9.51845e+07	2.60451e+07	5.95337e+06	0	5.7119e+06	6.89683e+07	2.2062e+07	2.37465e+07	1.75833e+07	1.63336e+07	1.38401e+07	5	6	8	3		3	6	5	7	6	6	3	5.03439	5.96062	8.0178	5.98046	5.97431	3.00046	6.3376	4.98508	0.365844
P16219	Short-chain specific acyl-CoA dehydrogenase, mitochondrial OS=Homo sapiens OX=9606 GN=ACADS PE=1 SV=1 - [ACADS_HUMAN]	44.2688	16	1.53326e+07	2.34359e+07	1.52956e+07	1.26595e+07	0	1.14871e+07	1.77958e+07	1.52845e+07	1.51775e+07	7.04732e+06	1.25436e+07	8.31632e+06			3	2			2	4	3		2		-	-	3.00667	-	1.99144	-	3.00667	1.99144	#DIV/0!
Q15126	Phosphomevalonate kinase OS=Homo sapiens OX=9606 GN=PMVK PE=1 SV=3 - [PMVK_HUMAN]	21.9812	12	1.53245e+07	1.98627e+07	2.64099e+07	1.0247e+07	9.56618e+06	8.85933e+06	1.03749e+07	1.14944e+07	1.27606e+07	2.11411e+07	1.26936e+07	1.11121e+07		3			3		3					3	-	2.98031	-	-	-	3.00046	2.98031	3.00046	#DIV/0!
P49748	Very long-chain specific acyl-CoA dehydrogenase, mitochondrial OS=Homo sapiens OX=9606 GN=ACADVL PE=1 SV=1 - [ACADV_HUMAN]	70.3454	30	1.52775e+07	2.10735e+07	1.97019e+07	2.10016e+07	0	1.29744e+07	1.96142e+07	2.33437e+07	2.26553e+07	8.07514e+06	1.83508e+07	2.46734e+07		3	4	5		2	4	4	5	3			-	2.98031	4.0089	2.99023	-	-	3.49461	2.99023	#DIV/0!
Q06124	Tyrosine-protein phosphatase non-receptor type 11 OS=Homo sapiens OX=9606 GN=PTPN11 PE=1 SV=3 - [PTN11_HUMAN]	67.9681	2	1.5251e+07	0	2.33428e+07	0	1.16663e+07	0	0	0	0	1.60187e+07	0	2.28133e+07										2			-	-	-	1.99349	-	-	#DIV/0!	1.99349	#DIV/0!
Q9NYU2	UDP-glucose:glycoprotein glucosyltransferase 1 OS=Homo sapiens OX=9606 GN=UGGT1 PE=1 SV=3 - [UGGG1_HUMAN]	177.078	122	1.52096e+07	1.39184e+07	1.67457e+07	1.01097e+07	1.1511e+07	1.18256e+07	1.38044e+07	1.40861e+07	8.49484e+06	1.23814e+07	1.10043e+07	1.95569e+07	10	11	12	5	8	10	12	10	9	9	12	14	10.0688	10.9278	12.0267	8.9707	11.9486	14.0021	11.0078	11.6405	0.70697
Q5VW32	BRO1 domain-containing protein BROX OS=Homo sapiens OX=9606 GN=BROX PE=1 SV=1 - [BROX_HUMAN]	46.4467	21	1.51712e+07	2.44588e+07	21265756	2.91676e+07	3.20578e+07	0	1.62646e+07	7.93859e+06	2.35801e+07	4.00428e+06	1.18521e+07	2.28387e+07	3	2	3	2			2	2	2		2	3	3.02063	1.98687	3.00667	-	1.99144	3.00046	2.67139	2.49595	0.782119
P49354	Protein farnesyltransferase/geranylgeranyltransferase type-1 subunit alpha OS=Homo sapiens OX=9606 GN=FNTA PE=1 SV=1 - [FNTA_HUMAN]	44.3811	63	1.51707e+07	1.81531e+07	2.49097e+07	1.13857e+07	1.25743e+07	1.25603e+07	1.39051e+07	7.67529e+06	9.67341e+06	9.78925e+06	0	5.47952e+06	10	5	7	3	5	7	7	5	5	6		3	10.0688	4.96719	7.01557	5.98046	-	3.00046	7.35051	4.49046	0.286668
O60763	General vesicular transport factor p115 OS=Homo sapiens OX=9606 GN=USO1 PE=1 SV=2 - [USO1_HUMAN]	107.828	77	1.51579e+07	2.64172e+07	2.39585e+07	1.60636e+07	1.96542e+07	1.67293e+07	1.4611e+07	1.4907e+07	1.36623e+07	9.91485e+06	1.19521e+07	1.48037e+07	11	6	8	9	7	7	6	4	4	5	5	5	11.0757	5.96062	8.0178	4.98372	4.97859	5.00076	8.35136	4.98769	0.086337
Q15942	Zyxin OS=Homo sapiens OX=9606 GN=ZYX PE=1 SV=1 - [ZYX_HUMAN]	61.2382	51	1.51316e+07	1.54539e+07	1.67168e+07	1.47605e+07	1.77498e+07	1.66795e+07	1.72956e+07	1.58517e+07	2.48293e+07	2.69911e+07	1.20997e+07	2.7341e+07	4	3	4	5	5	6	5	3	3	4	6	3	4.02751	2.98031	4.0089	3.98698	5.97431	3.00046	3.67224	4.32058	0.528502
P08397	Porphobilinogen deaminase OS=Homo sapiens OX=9606 GN=HMBS PE=1 SV=2 - [HEM3_HUMAN]	39.3056	31	1.51144e+07	1.76936e+07	1.29902e+07	1.47049e+07	1.1319e+07	1.07553e+07	1.35907e+07	1.40559e+07	1.15739e+07	1.04575e+07	0	1.16622e+07	3	4		3	3	2	3	4	3	3		3	3.02063	3.97375	-	2.99023	-	3.00046	3.49719	2.99534	0.402781
Q9BXJ9	N-alpha-acetyltransferase 15, NatA auxiliary subunit OS=Homo sapiens OX=9606 GN=NAA15 PE=1 SV=1 - [NAA15_HUMAN]	101.208	63	1.50937e+07	2.05521e+07	1.10649e+07	1.88323e+07	1.29834e+07	1.07285e+07	1.80216e+07	17464793	1.70683e+07	6.10442e+06	1.31957e+07	1.14482e+07	4	4	4	6	5	9	8	4	8	3	3	5	4.02751	3.97375	4.0089	2.99023	2.98715	5.00076	4.00339	3.65938	0.635131
P17612	cAMP-dependent protein kinase catalytic subunit alpha OS=Homo sapiens OX=9606 GN=PRKACA PE=1 SV=2 - [KAPCA_HUMAN]	40.564	5	1.50931e+07	1.36692e+07	2.18863e+07	1.44108e+07	1.3187e+07	2.33034e+07	3.05317e+07	1.46604e+07	1.47626e+07	0	1.95444e+07	2.46522e+07	2										3		2.01376	-	-	-	2.98715	-	2.01376	2.98715	#DIV/0!
Q8NFV4	Protein ABHD11 OS=Homo sapiens OX=9606 GN=ABHD11 PE=1 SV=1 - [ABHDB_HUMAN]	34.6681	2	1.48971e+07	1.37092e+07	1.60758e+07	1.17761e+07	1.03243e+07	7.38729e+06	2.00339e+07	4.06966e+06	8.86802e+06	1.04553e+07	0	0		2											-	1.98687	-	-	-	-	1.98687	#DIV/0!	#DIV/0!
Q15843	NEDD8 OS=Homo sapiens OX=9606 GN=NEDD8 PE=1 SV=1 - [NEDD8_HUMAN]	9.06595	10	1.47916e+07	2.60808e+07	3.15541e+07	0	0	1.73252e+07	1.32131e+07	0	0	0	1.9883e+07	1.90602e+07	2					4	4						2.01376	-	-	-	-	-	2.01376	#DIV/0!	#DIV/0!
O43491	Band 4.1-like protein 2 OS=Homo sapiens OX=9606 GN=EPB41L2 PE=1 SV=1 - [E41L2_HUMAN]	112.519	51	1.47645e+07	1.38273e+07	1.89964e+07	22970066	1.68799e+07	1.8681e+07	2.02272e+07	1.86872e+07	2.19194e+07	1.63918e+07	1.91707e+07	1.83187e+07		2	3	7		6	6	3	7	6	4	7	-	1.98687	3.00667	5.98046	3.98287	7.00107	2.49677	5.6548	0.0790605
Q9BT78	COP9 signalosome complex subunit 4 OS=Homo sapiens OX=9606 GN=COPS4 PE=1 SV=1 - [CSN4_HUMAN]	46.2397	25	1.46889e+07	3.08832e+07	1.70328e+07	1.31852e+07	1.27519e+07	1.11236e+07	1.2441e+07	1.28361e+07	1.42708e+07	1.1104e+07	1.09056e+07	1.26945e+07		3	5	2		4	4	2		3		2	-	2.98031	5.01112	2.99023	-	2.0003	3.99572	2.49527	0.315386
Q9C005	Protein dpy-30 homolog OS=Homo sapiens OX=9606 GN=DPY30 PE=1 SV=1 - [DPY30_HUMAN]	11.2428	76	1.4611e+07	1.96116e+07	1.73839e+07	2.02313e+07	9.92951e+06	1.16176e+07	1.76233e+07	4.93094e+06	9.86394e+06	1.24953e+07	6.26606e+06	2.00902e+07	8	6	8	7	5	6	7	6	5	4	7	7	8.05503	5.96062	8.0178	3.98698	6.97003	7.00107	7.34448	5.98602	0.326406
P83731	60S ribosomal protein L24 OS=Homo sapiens OX=9606 GN=RPL24 PE=1 SV=1 - [RL24_HUMAN]	17.7679	48	1.45669e+07	1.66369e+07	1.55782e+07	1.72246e+07	1.92334e+07	1.73353e+07	2.28295e+07	2.67984e+07	2.88427e+07	1.61171e+07	1.80608e+07	1.94199e+07	3	3	3	4	4	4	4	6	6	4	4	3	3.02063	2.98031	3.00667	3.98698	3.98287	3.00046	3.00254	3.65677	0.117136
P09874	Poly [ADP-ribose] polymerase 1 OS=Homo sapiens OX=9606 GN=PARP1 PE=1 SV=4 - [PARP1_HUMAN]	113.012	74	1.45309e+07	2.39988e+07	2.10007e+07	1.71194e+07	9.51273e+06	1.29223e+07	3.68886e+07	2.11464e+07	2.24558e+07	1.08477e+07	1.33261e+07	9.2193e+06	6	8	8	6	3	5	12	9	7	6	2	2	6.04127	7.9475	8.0178	5.98046	1.99144	2.0003	7.33552	3.32407	0.0532698
Q96EK5	KIF-binding protein OS=Homo sapiens OX=9606 GN=KIFBP PE=1 SV=1 - [KBP_HUMAN]	71.7684	26	1.45219e+07	2.1392e+07	2.20358e+07	1.81239e+07	1.49483e+07	2.63204e+07	1.21789e+07	2.11919e+07	1.39623e+07	1.79487e+07	1.83341e+07	1.46187e+07	3	6	3	4	4				3			3	3.02063	5.96062	3.00667	-	-	3.00046	3.99598	3.00046	#DIV/0!
Q92783	Signal transducing adapter molecule 1 OS=Homo sapiens OX=9606 GN=STAM PE=1 SV=3 - [STAM1_HUMAN]	59.142	33	1.44098e+07	22917982	1.91483e+07	2.09322e+07	1.52272e+07	1.82947e+07	1.95442e+07	9.19398e+06	1.26418e+07	1.32135e+07	1.53357e+07	2.15859e+07	4	4	3	3	4	5	4		2	4			4.02751	3.97375	3.00667	3.98698	-	-	3.66931	3.98698	#DIV/0!
Q9BTY2	Plasma alpha-L-fucosidase OS=Homo sapiens OX=9606 GN=FUCA2 PE=1 SV=2 - [FUCO2_HUMAN]	54.0321	11	1.41506e+07	1.78501e+07	1.18137e+07	8.45254e+06	1.03241e+07	1.28754e+07	1.37903e+07	1.02516e+07	1.36865e+07	1.2175e+07	1.41633e+07	1.25718e+07	3						3				2	3	3.02063	-	-	-	1.99144	3.00046	3.02063	2.49595	#DIV/0!
Q8N8S7	Protein enabled homolog OS=Homo sapiens OX=9606 GN=ENAH PE=1 SV=2 - [ENAH_HUMAN]	66.4699	20	1.41146e+07	1.03641e+07	1.16066e+07	0	0	0	8.10081e+06	0	0	8.56202e+06	7.90827e+06	8.96911e+06	3	2	4				5			4		2	3.02063	1.98687	4.0089	3.98698	-	2.0003	3.00547	2.99364	0.99177
P43243	Matrin-3 OS=Homo sapiens OX=9606 GN=MATR3 PE=1 SV=2 - [MATR3_HUMAN]	94.5648	19	1.40623e+07	1.67861e+07	1.23973e+07	9.55265e+06	1.6071e+07	13856035	0	0	1.20041e+07	7672175	1.27124e+07	2.21973e+07	3	3			3				2	3	2	3	3.02063	2.98031	-	2.99023	1.99144	3.00046	3.00047	2.66071	0.489252
Q12792	Twinfilin-1 OS=Homo sapiens OX=9606 GN=TWF1 PE=1 SV=3 - [TWF1_HUMAN]	40.2577	12	1.39537e+07	1.99684e+07	2.04239e+07	1.84669e+07	0	1.17903e+07	1.85451e+07	1.22643e+07	1.37258e+07	1.27101e+07	1.40944e+07	0		2		4			4			2			-	1.98687	-	1.99349	-	-	1.98687	1.99349	#DIV/0!
O43615	Mitochondrial import inner membrane translocase subunit TIM44 OS=Homo sapiens OX=9606 GN=TIMM44 PE=1 SV=2 - [TIM44_HUMAN]	51.3235	51	1.387e+07	3.24177e+07	1.64734e+07	1.69836e+07	3.2662e+07	1.82844e+07	1.54128e+07	1.89142e+07	2.17913e+07	2.6717e+07	1.07451e+07	1.34629e+07	5	4	5	4	4	4	3	4	5	4	4	5	5.03439	3.97375	5.01112	3.98698	3.98287	5.00076	4.67309	4.32354	0.512426
P52815	39S ribosomal protein L12, mitochondrial OS=Homo sapiens OX=9606 GN=MRPL12 PE=1 SV=2 - [RM12_HUMAN]	21.3346	22	1.37235e+07	2.05935e+07	1.83888e+07	3.80845e+06	6.37484e+06	1.65583e+07	0	1.61896e+07	0	4.2135e+06	5.61454e+06	8.31788e+06	4	5	6			2		3				2	4.02751	4.96719	6.01335	-	-	2.0003	5.00268	2.0003	#DIV/0!
P62495	Eukaryotic peptide chain release factor subunit 1 OS=Homo sapiens OX=9606 GN=ETF1 PE=1 SV=3 - [ERF1_HUMAN]	49.0002	40	1.36994e+07	27872147	1.86335e+07	2.7641e+07	2.68526e+07	2.56568e+07	1.18899e+07	1.60637e+07	2.04746e+07	1.91081e+07	1.56911e+07	1.74564e+07	4		3	4	5	4	3	3	3	4	4	3	4.02751	-	3.00667	3.98698	3.98287	3.00046	3.51709	3.65677	0.822046
O95456	Proteasome assembly chaperone 1 OS=Homo sapiens OX=9606 GN=PSMG1 PE=1 SV=1 - [PSMG1_HUMAN]	32.8325	31	1.36841e+07	2.4856e+07	1.75448e+07	1.55412e+07	1.891e+07	2.1462e+07	3.03233e+07	2.64483e+07	1.83476e+07	1.56816e+07	1.95411e+07	25369871	3	4	3	4	3	4			4	3	3		3.02063	3.97375	3.00667	2.99023	2.98715	-	3.33369	2.98869	0.465019
P49366	Deoxyhypusine synthase OS=Homo sapiens OX=9606 GN=DHPS PE=1 SV=1 - [DHYS_HUMAN]	40.9446	19	1.36588e+07	2.46838e+07	1.29705e+07	1.01394e+07	9.20057e+06	9.22586e+06	1.36035e+07	4.64668e+06	4.87371e+06	9.56896e+06	0	1.12806e+07			3	3	4	4		3	2				-	-	3.00667	-	-	-	3.00667	#DIV/0!	#DIV/0!
Q9Y678	Coatomer subunit gamma-1 OS=Homo sapiens OX=9606 GN=COPG1 PE=1 SV=1 - [COPG1_HUMAN]	97.6555	20	1.35508e+07	21129977	8.65075e+06	0	1.55908e+07	5.09777e+06	0	1.02529e+07	1.41951e+07	1.66888e+07	1.63347e+07	1.95705e+07	5				3			4	5	3			5.03439	-	-	2.99023	-	-	5.03439	2.99023	#DIV/0!
Q969H8	Myeloid-derived growth factor OS=Homo sapiens OX=9606 GN=MYDGF PE=1 SV=1 - [MYDGF_HUMAN]	18.7833	20	1.34869e+07	2.14994e+07	3.71117e+07	1.83685e+07	0	1.92102e+08	1.42445e+07	1.39576e+07	1.81016e+07	1.64037e+07	0	1.46308e+07	3	2		2		3	3	2		2		3	3.02063	1.98687	-	1.99349	-	3.00046	2.50375	2.49697	0.993354
A0AVT1	Ubiquitin-like modifier-activating enzyme 6 OS=Homo sapiens OX=9606 GN=UBA6 PE=1 SV=1 - [UBA6_HUMAN]	117.895	30	1.34412e+07	1.56066e+07	1.25006e+07	1.76771e+07	1.11196e+07	9.57633e+06	1.00507e+07	1.69388e+07	1.18545e+07	8.93604e+06	1.80665e+06	1.40661e+07	2	3	6		4		4			4	4	3	2.01376	2.98031	6.01335	3.98698	3.98287	3.00046	3.66914	3.65677	0.992571
Q14061	Cytochrome c oxidase copper chaperone OS=Homo sapiens OX=9606 GN=COX17 PE=1 SV=2 - [COX17_HUMAN]	6.91038	20	1.33509e+07	1.68763e+07	1.38618e+07	2.08624e+07	1.82949e+07	1.87944e+07	1.74311e+07	1.23104e+07	0	1.67656e+07	1.20707e+07	1.96271e+07	3		2	4	3	4		2			2		3.02063	-	2.00445	-	1.99144	-	2.51254	1.99144	#DIV/0!
Q9Y570	Protein phosphatase methylesterase 1 OS=Homo sapiens OX=9606 GN=PPME1 PE=1 SV=3 - [PPME1_HUMAN]	42.2882	21	1.33193e+07	1.375e+07	1.26558e+07	1.65761e+07	1.71807e+07	1.02719e+07	8.36091e+06	1.01767e+07	1.26596e+07	9.86275e+06	8.33642e+06	1.18655e+07	3			2	3	4	3			3		3	3.02063	-	-	2.99023	-	3.00046	3.02063	2.99534	#DIV/0!
Q9BXW7	Haloacid dehalogenase-like hydrolase domain-containing 5 OS=Homo sapiens OX=9606 GN=HDHD5 PE=1 SV=1 - [HDHD5_HUMAN]	46.2918	12	1.32867e+07	7.76322e+06	3.50216e+06	0	7.89702e+06	0	0	1.11323e+07	1.57561e+07	5.13901e+06	0	0	4							4	4				4.02751	-	-	-	-	-	4.02751	#DIV/0!	#DIV/0!
Q13263	Transcription intermediary factor 1-beta OS=Homo sapiens OX=9606 GN=TRIM28 PE=1 SV=5 - [TIF1B_HUMAN]	88.4934	92	1.32762e+07	1.10817e+07	9.733e+06	29326950	1.5891e+07	3.01461e+07	4.65925e+07	3.70042e+07	36311951	3.82668e+07	3.73532e+07	3.82764e+07				13	4	9	20	12	13	7	5	9	-	-	-	6.97721	4.97859	9.00137	#DIV/0!	6.98572	#DIV/0!
P67809	Y-box-binding protein 1 OS=Homo sapiens OX=9606 GN=YBX1 PE=1 SV=3 - [YBOX1_HUMAN]	35.9027	70	1.32382e+07	1.20287e+07	1.62997e+07	2.90141e+07	2.62328e+07	2.1195e+07	2.96253e+07	3.25201e+07	3.84098e+07	1.62834e+07	1.37799e+07	2.54062e+07	3	3	4	8	6	4	8	9	9	6	4	6	3.02063	2.98031	4.0089	5.98046	3.98287	6.00091	3.33662	5.32142	0.0569977
Q07960	Rho GTPase-activating protein 1 OS=Homo sapiens OX=9606 GN=ARHGAP1 PE=1 SV=1 - [RHG01_HUMAN]	50.4042	6	1.31707e+07	1.96553e+07	0	0	1.22383e+07	0	0	9753548	0	7.98191e+06	0	0	2	2			2								2.01376	1.98687	-	-	-	-	2.00032	#DIV/0!	#DIV/0!
Q7KZF4	Staphylococcal nuclease domain-containing protein 1 OS=Homo sapiens OX=9606 GN=SND1 PE=1 SV=1 - [SND1_HUMAN]	101.934	65	1.31706e+07	0	4.07931e+06	9.09701e+06	1.03337e+07	1.75602e+07	4.00275e+07	2.22184e+07	3.42384e+07	1.64997e+07	10736552	0	3		3	2	4	9	16	8	9	8	3		3.02063	-	3.00667	7.97395	2.98715	-	3.01365	5.48055	0.426764
O00469	Procollagen-lysine,2-oxoglutarate 5-dioxygenase 2 OS=Homo sapiens OX=9606 GN=PLOD2 PE=1 SV=2 - [PLOD2_HUMAN]	84.6316	9	1.31421e+07	1.70301e+07	1.78065e+07	8.91557e+06	0	0	0	0	0	1.03152e+07	6.6189e+06	1.32693e+07	3	4								2			3.02063	3.97375	-	1.99349	-	-	3.49719	1.99349	#DIV/0!
Q15370	Elongin-B OS=Homo sapiens OX=9606 GN=ELOB PE=1 SV=1 - [ELOB_HUMAN]	13.1246	28	1.30553e+07	2.30839e+07	8.75912e+06	1.12405e+07	1.00465e+07	1.02115e+07	3.63503e+06	1.25987e+07	9.08741e+06	8.201e+06	1.2979e+07	1.5813e+07	3	3	2	3	3	3			2	3	3	3	3.02063	2.98031	2.00445	2.99023	2.98715	3.00046	2.66847	2.99261	0.384479
Q16775	Hydroxyacylglutathione hydrolase, mitochondrial OS=Homo sapiens OX=9606 GN=HAGH PE=1 SV=2 - [GLO2_HUMAN]	33.7843	30	1.30484e+07	2.69587e+07	2.13166e+07	0	1.52052e+07	1.81521e+07	1.52313e+07	1.00946e+07	2.05068e+07	2.1411e+07	2.38983e+07	2.26976e+07	2	4	3		2	3	2			6	4	4	2.01376	3.97375	3.00667	5.98046	3.98287	4.00061	2.99806	4.65465	0.130132
Q96KB5	Lymphokine-activated killer T-cell-originated protein kinase OS=Homo sapiens OX=9606 GN=PBK PE=1 SV=3 - [TOPK_HUMAN]	36.062	3	1.30055e+07	0	2.29891e+07	1.35131e+07	0	0	6.27685e+06	0	0	0	0	0			3										-	-	3.00667	-	-	-	3.00667	#DIV/0!	#DIV/0!
Q9UNH7	Sorting nexin-6 OS=Homo sapiens OX=9606 GN=SNX6 PE=1 SV=1 - [SNX6_HUMAN]	46.6198	33	1.29994e+07	1.56623e+07	1.23425e+07	1.65887e+07	1.06482e+07	1.41342e+07	1.24968e+07	1.29773e+07	1.08366e+07	1.03078e+07	13112102	1.36888e+07	5	4	3	3	4	3		2	3	3		3	5.03439	3.97375	3.00667	2.99023	-	3.00046	4.00494	2.99534	0.273996
Q9H1E3	Nuclear ubiquitous casein and cyclin-dependent kinase substrate 1 OS=Homo sapiens OX=9606 GN=NUCKS1 PE=1 SV=1 - [NUCKS_HUMAN]	27.28	29	1.29261e+07	1.50963e+07	1.3369e+07	2.00142e+07	0	1.30948e+07	1.69089e+07	0	0	1.55849e+07	1.10172e+07	0	5	4	3	3		3	5			3	3		5.03439	3.97375	3.00667	2.99023	2.98715	-	4.00494	2.98869	0.27146
O75643	U5 small nuclear ribonucleoprotein 200 kDa helicase OS=Homo sapiens OX=9606 GN=SNRNP200 PE=1 SV=2 - [U520_HUMAN]	244.353	44	12733198	1.50419e+07	1.35857e+07	9.19839e+06	1.0436e+07	1.39347e+07	1.33639e+07	1.17099e+07	1.88236e+07	1.34677e+07	0	1.36975e+07	4	5	3		3	2		7	8	4	4	4	4.02751	4.96719	3.00667	3.98698	3.98287	4.00061	4.00046	3.99015	0.986349
Q9H3P7	Golgi resident protein GCP60 OS=Homo sapiens OX=9606 GN=ACBD3 PE=1 SV=4 - [GCP60_HUMAN]	60.556	6	1.2729e+07	1.49196e+07	1.49791e+07	9.53087e+06	1.02177e+07	9.52693e+06	0	0	1.02896e+07	1.16701e+07	0	1.0337e+07		2			2	2							-	1.98687	-	-	-	-	1.98687	#DIV/0!	#DIV/0!
P41252	Isoleucine--tRNA ligase, cytoplasmic OS=Homo sapiens OX=9606 GN=IARS PE=1 SV=2 - [SYIC_HUMAN]	144.406	17	1.26986e+07	0	9.6591e+06	0	2.45416e+07	0	0	1.76894e+07	1.6733e+07	9.04866e+06	0	1.27787e+07	2				8			3	4				2.01376	-	-	-	-	-	2.01376	#DIV/0!	#DIV/0!
Q9H0C8	Integrin-linked kinase-associated serine/threonine phosphatase 2C OS=Homo sapiens OX=9606 GN=ILKAP PE=1 SV=1 - [ILKAP_HUMAN]	42.8798	53	1.26024e+07	1.58716e+07	1.78677e+07	1.27558e+07	7.64417e+06	1.03295e+07	7.79017e+06	9.51739e+06	9.49954e+06	7.23938e+06	8.28102e+06	1.1329e+07	5	2	4	5	4	5	3	7	6	3	4	5	5.03439	1.98687	4.0089	2.99023	3.98287	5.00076	3.67672	3.99129	0.782795
P78344	Eukaryotic translation initiation factor 4 gamma 2 OS=Homo sapiens OX=9606 GN=EIF4G2 PE=1 SV=1 - [IF4G2_HUMAN]	102.297	5	1.25846e+07	1.66963e+07	1.52489e+07	8.60983e+06	8.04615e+06	1.45466e+07	1.3228e+07	9.35489e+06	9.30497e+06	7.35834e+06	0	1.3811e+07		2					3						-	1.98687	-	-	-	-	1.98687	#DIV/0!	#DIV/0!
O60610	Protein diaphanous homolog 1 OS=Homo sapiens OX=9606 GN=DIAPH1 PE=1 SV=2 - [DIAP1_HUMAN]	141.258	121	1.2552e+07	1.37082e+07	1.47189e+07	2.45761e+07	1.79903e+07	1.8842e+07	1.15983e+07	1.05883e+07	7.01779e+06	1.22591e+07	9.21091e+06	1.1406e+07	6	7	12	16	19	18	9	5	4	8	8	9	6.04127	6.95406	12.0267	7.97395	7.96575	9.00137	8.34068	8.31369	0.98931
Q99829	Copine-1 OS=Homo sapiens OX=9606 GN=CPNE1 PE=1 SV=1 - [CPNE1_HUMAN]	59.0215	46	1.25112e+07	1.32361e+07	1.18437e+07	8.61083e+06	1.13214e+07	1.07659e+07	1.15547e+07	1.40244e+07	1.15353e+07	6.72502e+06	0	1.59868e+07	5	5	3	4	3	5	3	3	3	4	5	3	5.03439	4.96719	3.00667	3.98698	4.97859	3.00046	4.33608	3.98867	0.712082
Q96AC1	Fermitin family homolog 2 OS=Homo sapiens OX=9606 GN=FERMT2 PE=1 SV=1 - [FERM2_HUMAN]	77.8106	58	1.24915e+07	1.34499e+07	1.01085e+07	1.31794e+07	1.29253e+07	1.12177e+07	1.20006e+07	1.2237e+07	1.14132e+07	9.00207e+06	9.07479e+06	9.36945e+06	4	5	5	6	3	5	4	6	5	6	4	5	4.02751	4.96719	5.01112	5.98046	3.98287	5.00076	4.66861	4.98803	0.653663
P05141	ADP/ATP translocase 2 OS=Homo sapiens OX=9606 GN=SLC25A5 PE=1 SV=7 - [ADT2_HUMAN]	32.8312	16	1.24317e+07	19851967	14556739	1.17944e+07	1.27954e+07	1.93846e+07	0	0	20334695	4.00905e+07	3.18455e+07	2.58058e+07										7	5	4	-	-	-	6.97721	4.97859	4.00061	#DIV/0!	5.3188	#DIV/0!
Q12765	Secernin-1 OS=Homo sapiens OX=9606 GN=SCRN1 PE=1 SV=2 - [SCRN1_HUMAN]	46.3525	50	1.23433e+07	1.98632e+07	1.86742e+07	2.21513e+07	2.35233e+07	1.81407e+07	1.21195e+07	1.53387e+07	1.45988e+07	1.76673e+07	2.10655e+07	1.97377e+07	3	5	3	5	3	7	4	2	3	5	5	5	3.02063	4.96719	3.00667	4.98372	4.97859	5.00076	3.66483	4.98769	0.112041
Q16630	Cleavage and polyadenylation specificity factor subunit 6 OS=Homo sapiens OX=9606 GN=CPSF6 PE=1 SV=2 - [CPSF6_HUMAN]	59.1734	10	1.23086e+07	1.03093e+07	1.39476e+07	3.81333e+06	5.63749e+06	4.50575e+06	0	5.96931e+06	1.11054e+07	5.31872e+06	0	0	3	3	4										3.02063	2.98031	4.0089	-	-	-	3.33662	#DIV/0!	#DIV/0!
P62993	Growth factor receptor-bound protein 2 OS=Homo sapiens OX=9606 GN=GRB2 PE=1 SV=1 - [GRB2_HUMAN]	25.1904	26	1.22662e+07	1.87232e+07	1.33188e+07	1.36862e+07	13374371	1.16723e+07	1.30056e+07	0	1.25808e+07	9.55509e+06	1.31693e+07	0	3	2		3	3	3	3		3	3	3		3.02063	1.98687	-	2.99023	2.98715	-	2.50375	2.98869	0.447182
P51659	Peroxisomal multifunctional enzyme type 2 OS=Homo sapiens OX=9606 GN=HSD17B4 PE=1 SV=3 - [DHB4_HUMAN]	79.6363	16	1.22564e+07	2.044e+07	1.8164e+07	2.14637e+07	1.68992e+07	2.29869e+07	0	0	0	1.30169e+07	1.10442e+07	1.71609e+07		3	2		2	4					2	3	-	2.98031	2.00445	-	1.99144	3.00046	2.49238	2.49595	0.996407
Q9GZS3	WD repeat-containing protein 61 OS=Homo sapiens OX=9606 GN=WDR61 PE=1 SV=1 - [WDR61_HUMAN]	33.5598	2	1.2242e+07	2.02265e+07	1.22786e+07	15264129	1.83902e+07	1.10845e+07	1.42017e+07	16077031	2.55283e+07	1.51442e+07	0	8.20717e+06		2											-	1.98687	-	-	-	-	1.98687	#DIV/0!	#DIV/0!
Q15645	Pachytene checkpoint protein 2 homolog OS=Homo sapiens OX=9606 GN=TRIP13 PE=1 SV=2 - [PCH2_HUMAN]	48.5205	46	1.21492e+07	1.17446e+07	1.24335e+07	1.68899e+07	2.02242e+07	1.48427e+07	9.29434e+06	8.14133e+06	1.51874e+07	9.33738e+06	1.11866e+07	1.57439e+07	2	2	2	6	9	7	2	2	2	5	4	3	2.01376	1.98687	2.00445	4.98372	3.98287	3.00046	2.00169	3.98902	0.0255647
Q32P28	Prolyl 3-hydroxylase 1 OS=Homo sapiens OX=9606 GN=P3H1 PE=1 SV=2 - [P3H1_HUMAN]	83.3411	34	1.20564e+07	1.57755e+07	1.51674e+07	1.26883e+07	1.29961e+07	1.05802e+07	1.07284e+07	1.05879e+07	6.74494e+06	1.17681e+07	1.09472e+07	1.25017e+07		3	4	4	3	4	3	3		3	3	4	-	2.98031	4.0089	2.99023	2.98715	4.00061	3.49461	3.326	0.790269
Q13057	Bifunctional coenzyme A synthase OS=Homo sapiens OX=9606 GN=COASY PE=1 SV=4 - [COASY_HUMAN]	62.29	81	1.20508e+07	1.26058e+07	2.07577e+07	4.67765e+07	3.41863e+07	3.16145e+07	2.66322e+07	1.40279e+07	2.13642e+07	1.00256e+07	1.18337e+07	1.48307e+07	2	3	5	14	13	12	10	6	5	3	4	4	2.01376	2.98031	5.01112	2.99023	3.98287	4.00061	3.33506	3.6579	0.749634
O14744	Protein arginine N-methyltransferase 5 OS=Homo sapiens OX=9606 GN=PRMT5 PE=1 SV=4 - [ANM5_HUMAN]	72.6376	27	1.1972e+07	1.12685e+07	9.04445e+06	1.28537e+07	1.21028e+07	1.43201e+07	1.31553e+07	1.05248e+07	8.51645e+06	1.36322e+07	1.16113e+07	1.71944e+07		2	2	5	4	3			3	3	3	2	-	1.98687	2.00445	2.99023	2.98715	2.0003	1.99566	2.65923	0.216684
P21283	V-type proton ATPase subunit C 1 OS=Homo sapiens OX=9606 GN=ATP6V1C1 PE=1 SV=4 - [VATC1_HUMAN]	43.914	3	1.19243e+07	0	0	0	0	0	0	0	0	0	0	0	3												3.02063	-	-	-	-	-	3.02063	#DIV/0!	#DIV/0!
P49593	Protein phosphatase 1F OS=Homo sapiens OX=9606 GN=PPM1F PE=1 SV=3 - [PPM1F_HUMAN]	49.8001	31	1.18431e+07	1.49645e+07	1.44215e+07	0	1.41163e+07	0	0	1.57088e+07	1.4081e+07	1.06817e+07	6.12387e+06	5.31754e+06	4	4	2					5	4	4	5	3	4.02751	3.97375	2.00445	3.98698	4.97859	3.00046	3.33524	3.98867	0.497605
P51784	Ubiquitin carboxyl-terminal hydrolase 11 OS=Homo sapiens OX=9606 GN=USP11 PE=1 SV=3 - [UBP11_HUMAN]	109.747	43	1.17744e+07	0	1.57153e+07	2.33214e+07	1.66615e+07	1.69774e+07	1.06076e+07	7.7567e+06	7.23653e+06	2.22474e+07	1.19989e+07	1.89439e+07	2		3	7	5	5	4	4	2	3	4	4	2.01376	-	3.00667	2.99023	3.98287	4.00061	2.51022	3.6579	0.136618
Q9UIJ7	GTP:AMP phosphotransferase AK3, mitochondrial OS=Homo sapiens OX=9606 GN=AK3 PE=1 SV=4 - [KAD3_HUMAN]	25.5495	14	1.16684e+07	2.35742e+07	0	2.51036e+07	2.28597e+07	2.61449e+07	0	0	0	1.43541e+07	1.27182e+07	2.04717e+07	2			3		5					2	2	2.01376	-	-	-	1.99144	2.0003	2.01376	1.99587	#DIV/0!
P62847	40S ribosomal protein S24 OS=Homo sapiens OX=9606 GN=RPS24 PE=1 SV=1 - [RS24_HUMAN]	15.4134	22	11664115	0	1.05667e+07	1.15965e+07	1.45237e+07	1.78655e+07	1.39725e+07	2.59122e+07	3.30173e+07	2.14235e+07	1.20612e+07	2.17445e+07				4			4	4	4		3	3	-	-	-	-	2.98715	3.00046	#DIV/0!	2.99381	#DIV/0!
Q9BRF8	Serine/threonine-protein phosphatase CPPED1 OS=Homo sapiens OX=9606 GN=CPPED1 PE=1 SV=3 - [CPPED_HUMAN]	35.5259	16	1.16503e+07	11662949	1.32234e+07	9.89498e+06	6.2483e+06	1.06135e+07	6.32281e+06	0	0	8.85503e+06	1.02466e+07	1.32492e+07	2	2			2	2				3	3	2	2.01376	1.98687	-	2.99023	2.98715	2.0003	2.00032	2.65923	0.219207
O43847	Nardilysin OS=Homo sapiens OX=9606 GN=NRDC PE=1 SV=3 - [NRDC_HUMAN]	131.618	63	1.15376e+07	1.2874e+07	1.34589e+07	1.24898e+07	1.00012e+07	7.80352e+06	7.111e+06	7.68276e+06	6.72658e+06	1.06658e+07	9.83911e+06	1.10216e+07	7	6	8	5	6	5	5	5	2	5	5	4	7.04815	5.96062	8.0178	4.98372	4.97859	4.00061	7.00886	4.65431	0.0255361
P21964	Catechol O-methyltransferase OS=Homo sapiens OX=9606 GN=COMT PE=1 SV=2 - [COMT_HUMAN]	30.0176	29	1.15046e+07	1.72543e+07	7.74157e+06	0	0	0	0	8.57127e+06	9.16012e+06	1.27702e+07	1.28019e+07	1.5992e+07	4	3	5						3	6	4	4	4.02751	2.98031	5.01112	5.98046	3.98287	4.00061	4.00632	4.65465	0.504441
Q7Z4H8	Protein O-glucosyltransferase 3 OS=Homo sapiens OX=9606 GN=POGLUT3 PE=1 SV=2 - [PLGT3_HUMAN]	58.5352	37	1.14288e+07	1.81702e+07	1.35968e+07	1.52953e+07	1.15455e+07	1.18341e+07	1.44119e+07	7.01749e+06	8.885e+06	1.48219e+07	1.06497e+07	1.40245e+07	3	3	3	3	3	3	3	3	3	3	4	3	3.02063	2.98031	3.00667	2.99023	3.98287	3.00046	3.00254	3.32452	0.383682
Q9H773	dCTP pyrophosphatase 1 OS=Homo sapiens OX=9606 GN=DCTPP1 PE=1 SV=1 - [DCTP1_HUMAN]	18.6694	61	1.14266e+07	1.72046e+07	1.7086e+07	21061806	1.37464e+07	1.45942e+07	1.81312e+07	3.02913e+07	1.37697e+07	1.48321e+07	1.63848e+07	1.54756e+07	6	6	7	6	6	6	4	4	4	4	4	4	6.04127	5.96062	7.01557	3.98698	3.98287	4.00061	6.33916	3.99015	0.00227847
Q8TCD5	5'(3')-deoxyribonucleotidase, cytosolic type OS=Homo sapiens OX=9606 GN=NT5C PE=1 SV=2 - [NT5C_HUMAN]	23.3681	31	1.14175e+07	2.14298e+07	1.85485e+07	1.37773e+07	1.47618e+07	0	1.45258e+07	1.75075e+07	1.42521e+07	1.13331e+07	1.95262e+07	0	2	3	5	3	4		4	3	3	2	2		2.01376	2.98031	5.01112	1.99349	1.99144	-	3.33506	1.99246	0.32393
P55809	Succinyl-CoA:3-ketoacid coenzyme A transferase 1, mitochondrial OS=Homo sapiens OX=9606 GN=OXCT1 PE=1 SV=1 - [SCOT1_HUMAN]	56.1219	25	1.14174e+07	1.86219e+07	4.99501e+06	0	24085027	0	0	8.10865e+06	1.94966e+07	1.84014e+07	2.27659e+07	0	3	4			6			3		5	4		3.02063	3.97375	-	4.98372	3.98287	-	3.49719	4.4833	0.28972
Q14157	Ubiquitin-associated protein 2-like OS=Homo sapiens OX=9606 GN=UBAP2L PE=1 SV=2 - [UBP2L_HUMAN]	114.465	2	11364340	1.02818e+07	6.03893e+06	7.84682e+06	0	0	0	5.59058e+06	0	0	0	0			2										-	-	2.00445	-	-	-	2.00445	#DIV/0!	#DIV/0!
P52888	Thimet oligopeptidase OS=Homo sapiens OX=9606 GN=THOP1 PE=1 SV=2 - [THOP1_HUMAN]	78.7895	31	1.13409e+07	1.67397e+07	1.3353e+07	1.49324e+07	1.58397e+07	1.51367e+07	2.67631e+07	1.05573e+07	1.12148e+07	1.30416e+07	1.07302e+07	1.32249e+07	4	4	5	6		4			4		4		4.02751	3.97375	5.01112	-	3.98287	-	4.33746	3.98287	#DIV/0!
Q9NXG2	THUMP domain-containing protein 1 OS=Homo sapiens OX=9606 GN=THUMPD1 PE=1 SV=2 - [THUM1_HUMAN]	39.2908	37	1.13043e+07	1.39816e+07	1.11115e+07	1.04355e+07	1.09857e+07	1.27966e+07	1.13395e+07	8.9897e+06	9.73739e+06	1.14952e+07	1.09527e+07	9.12134e+06	2	3	3	3	4	3	3	2	4	4	3	3	2.01376	2.98031	3.00667	3.98698	2.98715	3.00046	2.66691	3.32486	0.23009
Q9BRX5	DNA replication complex GINS protein PSF3 OS=Homo sapiens OX=9606 GN=GINS3 PE=1 SV=1 - [PSF3_HUMAN]	24.5192	16	1.12763e+07	2.14351e+07	1.48195e+07	0	5.05214e+06	7.65969e+06	8.82898e+06	0	5.60281e+06	5.66444e+06	1.11827e+07	8.43473e+06		3	4						3	3	3		-	2.98031	4.0089	2.99023	2.98715	-	3.49461	2.98869	0.428975
Q96I99	Succinate--CoA ligase [GDP-forming] subunit beta, mitochondrial OS=Homo sapiens OX=9606 GN=SUCLG2 PE=1 SV=2 - [SUCB2_HUMAN]	46.4814	4	1.11483e+07	1.36392e+07	0	0	0	0	0	5059068	0	0	0	0	2	2											2.01376	1.98687	-	-	-	-	2.00032	#DIV/0!	#DIV/0!
P24941	Cyclin-dependent kinase 2 OS=Homo sapiens OX=9606 GN=CDK2 PE=1 SV=2 - [CDK2_HUMAN]	33.908	13	1.11459e+07	1.25733e+07	0	0	14461069	2.36652e+07	0	2.15956e+07	3.75705e+07	1.11755e+07	23897375	1.37715e+07		2						3					-	1.98687	-	-	-	-	1.98687	#DIV/0!	#DIV/0!
Q6P2Q9	Pre-mRNA-processing-splicing factor 8 OS=Homo sapiens OX=9606 GN=PRPF8 PE=1 SV=2 - [PRP8_HUMAN]	273.427	58	1.1132e+07	8.84189e+06	8.60126e+06	7.68551e+06	1.03877e+07	7.30355e+06	7.39382e+06	1.15848e+07	1.25055e+07	7.60398e+06	1.19444e+07	1.09073e+07	8	5	6	3	2	3	4	9	8	4	3	3	8.05503	4.96719	6.01335	3.98698	2.98715	3.00046	6.34519	3.32486	0.0352171
Q9Y371	Endophilin-B1 OS=Homo sapiens OX=9606 GN=SH3GLB1 PE=1 SV=1 - [SHLB1_HUMAN]	40.7708	10	1.10758e+07	0	1.38966e+07	2.0919e+07	2.09445e+07	2.06396e+07	0	0	0	0	0	1.79257e+07	2		3		2							3	2.01376	-	3.00667	-	-	3.00046	2.51022	3.00046	#DIV/0!
Q13630	GDP-L-fucose synthase OS=Homo sapiens OX=9606 GN=TSTA3 PE=1 SV=1 - [FCL_HUMAN]	35.87	9	1.0857e+07	15279235	1.48957e+07	0	0	0	1.20911e+07	0	0	0	0	1.21991e+07	2	2	2				3						2.01376	1.98687	2.00445	-	-	-	2.00169	#DIV/0!	#DIV/0!
P36957	Dihydrolipoyllysine-residue succinyltransferase component of 2-oxoglutarate dehydrogenase complex, mitochondrial OS=Homo sapiens OX=9606 GN=DLST PE=1 SV=4 - [ODO2_HUMAN]	48.7245	6	1.07709e+07	0	0	0	1.096e+07	0	0	0	0	7.87787e+06	0	0	4									2			4.02751	-	-	1.99349	-	-	4.02751	1.99349	#DIV/0!
O95340	Bifunctional 3'-phosphoadenosine 5'-phosphosulfate synthase 2 OS=Homo sapiens OX=9606 GN=PAPSS2 PE=1 SV=2 - [PAPS2_HUMAN]	69.4566	33	1.06966e+07	1.88041e+07	9.23511e+06	0	1.04309e+07	0	0	1.40849e+07	1.43681e+07	1.026e+07	1.40772e+07	1.43052e+07	2	4	3		2			6	4	4	4	4	2.01376	3.97375	3.00667	3.98698	3.98287	4.00061	2.99806	3.99015	0.15442
P36639	7,8-dihydro-8-oxoguanine triphosphatase OS=Homo sapiens OX=9606 GN=NUDT1 PE=1 SV=3 - [8ODP_HUMAN]	22.5051	31	1.05991e+07	1.31151e+07	1.05029e+07	2.1682e+07	1.68796e+07	1.63659e+07	1.22746e+07	1.37748e+07	8.09924e+06	1.00774e+07	8.94727e+06	1.06797e+07	3	3		5	3	4	4		2	2	2	3	3.02063	2.98031	-	1.99349	1.99144	3.00046	3.00047	2.32846	0.219305
O60701	UDP-glucose 6-dehydrogenase OS=Homo sapiens OX=9606 GN=UGDH PE=1 SV=1 - [UGDH_HUMAN]	54.9893	28	1.05722e+07	1.22741e+07	9.85879e+06	0	1.20429e+07	0	1.29452e+07	9.28531e+06	6.29386e+06	9.05132e+06	5.36424e+07	8.96807e+06	4	2	4				5	4	2	2	3	2	4.02751	1.98687	4.0089	1.99349	2.98715	2.0003	3.3411	2.32698	0.249463
P21399	Cytoplasmic aconitate hydratase OS=Homo sapiens OX=9606 GN=ACO1 PE=1 SV=3 - [ACOC_HUMAN]	98.3366	25	1.05673e+07	1.71286e+07	2.34314e+07	1.94301e+07	1.21421e+07	1.60098e+07	1.41407e+07	1.11169e+07	1.33327e+07	1.56751e+07	1.28345e+07	0	2	2		5	4	4	3	3	2				2.01376	1.98687	-	-	-	-	2.00032	#DIV/0!	#DIV/0!
Q6DKJ4	Nucleoredoxin OS=Homo sapiens OX=9606 GN=NXN PE=1 SV=2 - [NXN_HUMAN]	48.3616	51	1.05486e+07	9.88659e+06	7.04297e+06	6.29683e+06	7.88668e+06	8.06335e+06	1.08e+07	1.42557e+07	7.63093e+06	6.92206e+06	6.25355e+06	8.70051e+06	6	5	4	3	3	4	5	3	4	4	6	4	6.04127	4.96719	4.0089	3.98698	5.97431	4.00061	5.00578	4.65397	0.710789
O94979	Protein transport protein Sec31A OS=Homo sapiens OX=9606 GN=SEC31A PE=1 SV=3 - [SC31A_HUMAN]	132.931	15	1.05258e+07	6.04699e+06	7.88643e+06	4.59064e+06	1.44307e+07	8.14767e+06	0	9.33545e+06	5.67265e+06	8.76047e+06	0	0	4	3	3	2					3				4.02751	2.98031	3.00667	-	-	-	3.33817	#DIV/0!	#DIV/0!
Q6UXH1	Protein disulfide isomerase CRELD2 OS=Homo sapiens OX=9606 GN=CRELD2 PE=1 SV=1 - [CREL2_HUMAN]	38.1658	4	1.03861e+07	1.4242e+07	1.18671e+07	0	0	1.04211e+07	15018307	0	7.31377e+06	1.79592e+07	0	1.89489e+07												4	-	-	-	-	-	4.00061	#DIV/0!	4.00061	#DIV/0!
P31689	DnaJ homolog subfamily A member 1 OS=Homo sapiens OX=9606 GN=DNAJA1 PE=1 SV=2 - [DNJA1_HUMAN]	44.8395	26	1.03142e+07	1.1819e+07	5144771	1.89872e+07	1.10929e+07	1.39516e+07	5.18751e+06	3.63833e+06	3.89811e+06	1.21478e+07	1.22899e+07	1.39719e+07		4		3	4	4				4	3	4	-	3.97375	-	3.98698	2.98715	4.00061	3.97375	3.65825	#DIV/0!
Q86UP2	Kinectin OS=Homo sapiens OX=9606 GN=KTN1 PE=1 SV=1 - [KTN1_HUMAN]	156.179	51	1.02752e+07	1.3556e+07	1.00127e+07	1.2983e+07	1.04221e+07	1.14421e+07	8.46615e+06	1.02224e+07	1.10206e+07	9.50166e+06	1.02511e+07	9.73638e+06	5	6	4		6	3	3	5	3	8	3	5	5.03439	5.96062	4.0089	7.97395	2.98715	5.00076	5.0013	5.32062	0.847252
P22570	NADPH:adrenodoxin oxidoreductase, mitochondrial OS=Homo sapiens OX=9606 GN=FDXR PE=1 SV=3 - [ADRO_HUMAN]	53.803	27	1.02313e+07	9.64273e+06	7.84404e+06	7.58674e+06	6.48077e+06	3.56663e+06	8.98698e+06	1.32461e+07	1.35268e+07	9.46421e+06	1.12631e+06	1.11324e+07	3						5	3	6	2	5	3	3.02063	-	-	1.99349	4.97859	3.00046	3.02063	3.32418	#DIV/0!
Q9HAV4	Exportin-5 OS=Homo sapiens OX=9606 GN=XPO5 PE=1 SV=1 - [XPO5_HUMAN]	136.222	86	1.01019e+07	1.08998e+07	8.20571e+06	1.26867e+07	1.27623e+07	1.20213e+07	1.2217e+07	1.82523e+07	2.65619e+07	1.03657e+07	1.61424e+07	9.84786e+06	4	5	4	6	4	4	5	17	16	9	7	5	4.02751	4.96719	4.0089	8.9707	6.97003	5.00076	4.33453	6.9805	0.0900545
Q9UK45	U6 snRNA-associated Sm-like protein LSm7 OS=Homo sapiens OX=9606 GN=LSM7 PE=1 SV=1 - [LSM7_HUMAN]	11.595	14	1.00917e+07	4877610	1.52165e+07	3.01197e+07	1.02139e+07	1.24732e+07	6.75075e+06	0	0	0	0	0			3	3		3	3				2		-	-	3.00667	-	1.99144	-	3.00667	1.99144	#DIV/0!
Q9NSE4	Isoleucine--tRNA ligase, mitochondrial OS=Homo sapiens OX=9606 GN=IARS2 PE=1 SV=2 - [SYIM_HUMAN]	113.719	35	1.00832e+07	8.34154e+06	7.80201e+06	7.17923e+06	8.10428e+06	7.92353e+06	4.51764e+06	1.25925e+07	1.15404e+07	4.77884e+06	0	0	5	6	3		5			7	7	2			5.03439	5.96062	3.00667	1.99349	-	-	4.66723	1.99349	#DIV/0!
P35573	Glycogen debranching enzyme OS=Homo sapiens OX=9606 GN=AGL PE=1 SV=3 - [GDE_HUMAN]	174.652	37	1.00722e+07	1.70463e+07	1.46583e+07	1.01343e+07	1.01786e+07	1.0993e+07	1.1909e+07	0	9.34554e+06	1.06367e+07	0	9.71863e+06	4	4	4	2	3	5	2		4	4		5	4.02751	3.97375	4.0089	3.98698	-	5.00076	4.00339	4.49387	0.285575
Q00535	Cyclin-dependent-like kinase 5 OS=Homo sapiens OX=9606 GN=CDK5 PE=1 SV=3 - [CDK5_HUMAN]	33.2832	19	1.00462e+07	7.53646e+06	0	7.23408e+06	7.82456e+06	8.09288e+06	7.36054e+06	8.9527e+06	6.66063e+06	8.53902e+06	7.26546e+06	6.96202e+06				2	3	2			3	4	2	3	-	-	-	3.98698	1.99144	3.00046	#DIV/0!	2.99296	#DIV/0!
Q9H2G2	STE20-like serine/threonine-protein kinase OS=Homo sapiens OX=9606 GN=SLK PE=1 SV=1 - [SLK_HUMAN]	142.607	12	1.00201e+07	4.86835e+06	4.89217e+06	1.72517e+07	8.10323e+06	1.17624e+06	8.77091e+06	0	0	1.26735e+07	6.46375e+06	5.35486e+06	2			2	3		3				2		2.01376	-	-	-	1.99144	-	2.01376	1.99144	#DIV/0!
P61221	ATP-binding cassette sub-family E member 1 OS=Homo sapiens OX=9606 GN=ABCE1 PE=1 SV=1 - [ABCE1_HUMAN]	67.271	34	9.70725e+06	8.68835e+06	7.58548e+06	8.80259e+06	1.19152e+07	1.45463e+07	8.69818e+06	8.74369e+06	1.07339e+07	6.04088e+06	7.7377e+06	5.95652e+06		5	2	3	2	6	5	6	3	2			-	4.96719	2.00445	1.99349	-	-	3.48582	1.99349	#DIV/0!
Q92990	Glomulin OS=Homo sapiens OX=9606 GN=GLMN PE=1 SV=2 - [GLMN_HUMAN]	68.1646	44	9.48733e+06	1.07605e+07	1.1333e+07	8.13068e+06	6.89119e+06	6.61659e+06	1.13609e+07	9.98484e+06	1.654e+07	5.39728e+06	9.03447e+06	6.78033e+06	4	7	6	4	3	3	2	6	3	2		4	4.02751	6.95406	6.01335	1.99349	-	4.00061	5.66497	2.99705	0.140853
Q9H3U1	Protein unc-45 homolog A OS=Homo sapiens OX=9606 GN=UNC45A PE=1 SV=1 - [UN45A_HUMAN]	103.011	73	9.42753e+06	1.17885e+07	5.85311e+06	4.24446e+06	1.1115e+07	3.09421e+06	3.16343e+06	1.17218e+07	1.06113e+07	4.92326e+06	5.0878e+06	9.57224e+06	7	4	7	2	9	5	4	10	8	6	5	6	7.04815	3.97375	7.01557	5.98046	4.97859	6.00091	6.01249	5.65332	0.75482
Q13158	FAS-associated death domain protein OS=Homo sapiens OX=9606 GN=FADD PE=1 SV=1 - [FADD_HUMAN]	23.2648	35	9.39857e+06	0	3.93867e+06	6.31336e+06	4.03057e+06	6.46442e+06	8.454e+06	4.30007e+06	6.23375e+06	5.4924e+06	7.92192e+06	9.46544e+06	3		4	3		3	4	4	3	5	4	2	3.02063	-	4.0089	4.98372	3.98287	2.0003	3.51477	3.65563	0.913264
P55957	BH3-interacting domain death agonist OS=Homo sapiens OX=9606 GN=BID PE=1 SV=1 - [BID_HUMAN]	21.981	54	9.33618e+06	1.44449e+07	1.21294e+07	1.79967e+07	1.13025e+07	1.14563e+07	2.15022e+07	1.44414e+07	9.05013e+06	9.91506e+06	11688886	9.6334e+06	3	4	5	6	6	5	7	4		5	6	3	3.02063	3.97375	5.01112	4.98372	5.97431	3.00046	4.00184	4.65283	0.567526
Q92499	ATP-dependent RNA helicase DDX1 OS=Homo sapiens OX=9606 GN=DDX1 PE=1 SV=2 - [DDX1_HUMAN]	82.3798	25	9.22191e+06	6.24803e+06	1.29523e+07	39937520	1.32041e+07	6942131	8.37604e+06	1.05329e+07	1.49331e+07	8.02974e+06	0	1.14806e+07					3		5	5	6	2		4	-	-	-	1.99349	-	4.00061	#DIV/0!	2.99705	#DIV/0!
P40616	ADP-ribosylation factor-like protein 1 OS=Homo sapiens OX=9606 GN=ARL1 PE=1 SV=1 - [ARL1_HUMAN]	20.4044	6	9093849	8062140	6574543	1.12463e+07	9.98895e+06	2.17012e+07	9.92511e+06	1.09764e+07	1.4367e+07	1.84966e+07	0	2.30554e+07						3				3			-	-	-	2.99023	-	-	#DIV/0!	2.99023	#DIV/0!
O75439	Mitochondrial-processing peptidase subunit beta OS=Homo sapiens OX=9606 GN=PMPCB PE=1 SV=2 - [MPPB_HUMAN]	54.3315	31	9.06522e+06	1.78909e+07	2.17529e+07	1.88758e+07	1.57515e+07	1.68895e+07	1.40752e+07	0	1.05577e+07	1.09109e+07	5.97674e+06	1.95066e+07	2	3	3	3	5	4	3		2		2	4	2.01376	2.98031	3.00667	-	1.99144	4.00061	2.66691	2.99602	0.72727
P51570	Galactokinase OS=Homo sapiens OX=9606 GN=GALK1 PE=1 SV=1 - [GALK1_HUMAN]	42.2456	24	8.96528e+06	1.40649e+07	1.06494e+07	1.42612e+07	2.25771e+07	1.242e+07	1.02973e+07	1.18157e+07	1.9812e+07	1.22538e+07	0	1.15313e+07		5	2	3	4	2		3	3	2			-	4.96719	2.00445	1.99349	-	-	3.48582	1.99349	#DIV/0!
Q8NE71	ATP-binding cassette sub-family F member 1 OS=Homo sapiens OX=9606 GN=ABCF1 PE=1 SV=2 - [ABCF1_HUMAN]	95.8665	2	8.8386e+06	0	1.00186e+07	0	0	0	0	7.7861e+06	0	6.8424e+06	2.95621e+08	0			2										-	-	2.00445	-	-	-	2.00445	#DIV/0!	#DIV/0!
P45985	Dual specificity mitogen-activated protein kinase kinase 4 OS=Homo sapiens OX=9606 GN=MAP2K4 PE=1 SV=1 - [MP2K4_HUMAN]	44.2594	18	8.77675e+06	1.18468e+07	1.237e+07	0	1.04579e+07	7.33453e+06	1.24249e+07	6.87921e+06	1.24277e+07	8.05808e+06	0	1.0976e+07		2	4		4	3		2				3	-	1.98687	4.0089	-	-	3.00046	2.99789	3.00046	#DIV/0!
Q04446	1,4-alpha-glucan-branching enzyme OS=Homo sapiens OX=9606 GN=GBE1 PE=1 SV=3 - [GLGB_HUMAN]	80.4226	14	8.61629e+06	8.69265e+06	1.06853e+07	6.4568e+06	8.24039e+06	0	0	1.19127e+07	1.00775e+07	1.07844e+07	7.26357e+06	1.57813e+07	2	3	3	2					2	2			2.01376	2.98031	3.00667	1.99349	-	-	2.66691	1.99349	#DIV/0!
O14974	Protein phosphatase 1 regulatory subunit 12A OS=Homo sapiens OX=9606 GN=PPP1R12A PE=1 SV=1 - [MYPT1_HUMAN]	115.211	8	8.59115e+06	5.27958e+06	5.18793e+06	6.51208e+06	6.15291e+06	6.33341e+06	4674412	7.08662e+06	1.13819e+07	6.07293e+06	0	6.46045e+06	4	4											4.02751	3.97375	-	-	-	-	4.00063	#DIV/0!	#DIV/0!
Q96GA7	Serine dehydratase-like OS=Homo sapiens OX=9606 GN=SDSL PE=1 SV=1 - [SDSL_HUMAN]	34.6521	9	8.53037e+06	2.336e+07	7.02154e+06	0	1.0908e+07	0	0	9.18968e+06	1.30824e+07	1.02803e+07	0	8.29879e+06	3				3			3					3.02063	-	-	-	-	-	3.02063	#DIV/0!	#DIV/0!
Q53H82	Endoribonuclease LACTB2 OS=Homo sapiens OX=9606 GN=LACTB2 PE=1 SV=2 - [LACB2_HUMAN]	32.7849	11	8.52422e+06	1.67964e+07	2.77692e+07	1.63807e+07	0	1.3037e+07	2.06494e+07	0	0	0	0	0		4		4		3							-	3.97375	-	-	-	-	3.97375	#DIV/0!	#DIV/0!
Q9NUU7	ATP-dependent RNA helicase DDX19A OS=Homo sapiens OX=9606 GN=DDX19A PE=1 SV=1 - [DD19A_HUMAN]	53.9408	3	8.47099e+06	0	8.37888e+06	0	0	0	0	6009338	0	1.47937e+07	0	0										3			-	-	-	2.99023	-	-	#DIV/0!	2.99023	#DIV/0!
Q5TC12	ATP synthase mitochondrial F1 complex assembly factor 1 OS=Homo sapiens OX=9606 GN=ATPAF1 PE=1 SV=1 - [ATPF1_HUMAN]	36.4136	14	8.39457e+06	0	1.26447e+07	9.45809e+06	1.1631e+07	0	0	8.02702e+06	0	0	0	0	3		2	3	4			2					3.02063	-	2.00445	-	-	-	2.51254	#DIV/0!	#DIV/0!
P53618	Coatomer subunit beta OS=Homo sapiens OX=9606 GN=COPB1 PE=1 SV=3 - [COPB_HUMAN]	107.074	3	8.38059e+06	1.35768e+07	0	0	1.71004e+07	0	0	20365631	2.41458e+07	1.40546e+07	0	0	3												3.02063	-	-	-	-	-	3.02063	#DIV/0!	#DIV/0!
Q9NPF4	Probable tRNA N6-adenosine threonylcarbamoyltransferase OS=Homo sapiens OX=9606 GN=OSGEP PE=1 SV=1 - [OSGEP_HUMAN]	36.4033	6	8.17562e+06	6.66709e+06	6.85689e+06	8.11837e+06	0	7.06895e+06	9.23889e+06	3.2208e+06	5.58565e+06	4.89411e+06	0	5.73365e+06			3						3				-	-	3.00667	-	-	-	3.00667	#DIV/0!	#DIV/0!
Q8N1F7	Nuclear pore complex protein Nup93 OS=Homo sapiens OX=9606 GN=NUP93 PE=1 SV=2 - [NUP93_HUMAN]	93.4296	10	7.78829e+06	0	0	1.11544e+07	0	1.12761e+07	1.00293e+07	0	7.13798e+06	1.22621e+07	0	5.2253e+06				3		5						2	-	-	-	-	-	2.0003	#DIV/0!	2.0003	#DIV/0!
P10109	Adrenodoxin, mitochondrial OS=Homo sapiens OX=9606 GN=FDX1 PE=1 SV=1 - [ADX_HUMAN]	19.3806	12	7.78759e+06	4.34591e+06	1.21651e+07	3.44333e+06	5.21005e+06	3.86077e+06	7.37073e+06	4.95599e+06	5.20615e+06	4.01997e+06	3.72674e+06	9961936	3		3							3		3	3.02063	-	3.00667	2.99023	-	3.00046	3.01365	2.99534	0.16858
Q99615	DnaJ homolog subfamily C member 7 OS=Homo sapiens OX=9606 GN=DNAJC7 PE=1 SV=2 - [DNJC7_HUMAN]	56.4047	52	7.75594e+06	1.59399e+07	1.4613e+07	2.45801e+07	16740034	2.23365e+07	2.35556e+07	0	1.66053e+07	1.76432e+07	2.25844e+07	1.82062e+07	5	4	5	7	5	8			4	4	4	6	5.03439	3.97375	5.01112	3.98698	3.98287	6.00091	4.67309	4.65692	0.983996
Q14558	Phosphoribosyl pyrophosphate synthase-associated protein 1 OS=Homo sapiens OX=9606 GN=PRPSAP1 PE=1 SV=2 - [KPRA_HUMAN]	39.3686	23	7.39077e+06	2.6596e+06	7.68231e+06	1.33559e+07	7.88884e+06	1.86741e+07	858543	8.67769e+06	6.18389e+06	5.31621e+06	0	1.30176e+07	3		4		3			3	3	3		2	3.02063	-	4.0089	2.99023	-	2.0003	3.51477	2.49527	0.282273
O60256	Phosphoribosyl pyrophosphate synthase-associated protein 2 OS=Homo sapiens OX=9606 GN=PRPSAP2 PE=1 SV=1 - [KPRB_HUMAN]	40.8994	109	7.36678e+06	1.139e+07	2.19071e+07	3.13588e+07	2.74534e+07	3.37207e+07	1.71405e+07	1.72207e+07	1.35015e+07	1.86258e+07	2.64209e+07	2.7842e+07	9	7	8	11	10	10	10	7	8	9	8	12	9.0619	6.95406	8.0178	8.9707	7.96575	12.0018	8.01125	9.64609	0.294746
O75937	DnaJ homolog subfamily C member 8 OS=Homo sapiens OX=9606 GN=DNAJC8 PE=1 SV=2 - [DNJC8_HUMAN]	29.8234	13	7.26307e+06	0	1.29731e+07	0	6.69528e+06	0	1.58454e+07	0	0	1.39951e+07	0	8.4287e+06			4				3			3		3	-	-	4.0089	2.99023	-	3.00046	4.0089	2.99534	#DIV/0!
Q93008	Probable ubiquitin carboxyl-terminal hydrolase FAF-X OS=Homo sapiens OX=9606 GN=USP9X PE=1 SV=3 - [USP9X_HUMAN]	292.094	125	7.13397e+06	1.11293e+07	1.21976e+07	1.31723e+07	1.4401e+07	1.60664e+07	2.43767e+07	1.65287e+07	2.1634e+07	7.61119e+06	8.97871e+06	1.1916e+07	4	6	10	11	14	14	14	16	15	8	8	5	4.02751	5.96062	10.0222	7.97395	7.96575	5.00076	6.67013	6.98015	0.885726
Q02952	A-kinase anchor protein 12 OS=Homo sapiens OX=9606 GN=AKAP12 PE=1 SV=4 - [AKA12_HUMAN]	191.367	30	6.97198e+06	1.94032e+07	1.14264e+07	1.5322e+07	2.31544e+07	1.77858e+07	2.41531e+07	1.72273e+07	7.70868e+06	1.4227e+07	1.41272e+07	1.30395e+07				7		7			5		5	6	-	-	-	-	4.97859	6.00091	#DIV/0!	5.48975	#DIV/0!
P62701	40S ribosomal protein S4, X isoform OS=Homo sapiens OX=9606 GN=RPS4X PE=1 SV=2 - [RS4X_HUMAN]	29.5791	33	6.95253e+06	1.68186e+07	1.24438e+07	1.39491e+07	1.67842e+07	1.4652e+07	2.17751e+07	3.33034e+07	3.26137e+07	2.2729e+07	1.63112e+07	1.48534e+07				3	3	3	4	4	5	4	4	3	-	-	-	3.98698	3.98287	3.00046	#DIV/0!	3.65677	#DIV/0!
Q08211	ATP-dependent RNA helicase A OS=Homo sapiens OX=9606 GN=DHX9 PE=1 SV=4 - [DHX9_HUMAN]	140.869	77	6.86602e+06	6.70061e+06	6.52338e+06	7.32504e+06	1.46454e+07	8.81137e+06	5.63269e+06	4.20747e+07	5.76856e+07	2.13156e+07	1.87731e+07	8.63152e+06	2	2	3		7	4		17	25	9	5	3	2.01376	1.98687	3.00667	8.9707	4.97859	3.00046	2.33577	5.64991	0.13736
Q8TEX9	Importin-4 OS=Homo sapiens OX=9606 GN=IPO4 PE=1 SV=2 - [IPO4_HUMAN]	118.64	54	6.79914e+06	4.74691e+06	5.58183e+06	4.83217e+06	1.47018e+07	4.09812e+06	4.45115e+06	9.14825e+06	1.96508e+07	2.88177e+06	2.0065e+06	5.51456e+06	4	5		4	8	5	4	6	8	3	5	2	4.02751	4.96719	-	2.99023	4.97859	2.0003	4.49735	3.32304	0.394239
Q01082	Spectrin beta chain, non-erythrocytic 1 OS=Homo sapiens OX=9606 GN=SPTBN1 PE=1 SV=2 - [SPTB2_HUMAN]	274.439	12	6.62831e+06	2.44396e+07	1.67124e+07	1.38685e+07	0	1.80371e+07	0	0	1.0344e+07	1.01541e+07	9.75031e+06	0		5	2	2							3		-	4.96719	2.00445	-	2.98715	-	3.48582	2.98715	#DIV/0!
O95747	Serine/threonine-protein kinase OSR1 OS=Homo sapiens OX=9606 GN=OXSR1 PE=1 SV=1 - [OXSR1_HUMAN]	57.9861	4	6.62031e+06	0	1.03785e+07	0	6.81967e+06	9.87478e+06	0	8.09619e+06	1.06488e+07	0	0	6.88961e+06			2			2							-	-	2.00445	-	-	-	2.00445	#DIV/0!	#DIV/0!
Q16401	26S proteasome non-ATPase regulatory subunit 5 OS=Homo sapiens OX=9606 GN=PSMD5 PE=1 SV=3 - [PSMD5_HUMAN]	56.1604	40	6.48942e+06	0	0	2.24624e+07	1.65124e+07	1.87911e+07	9.56329e+06	1.2921e+07	1.31175e+07	1.60775e+07	1.29975e+07	1.19277e+07				6	5	8	4	3	4	3	3	4	-	-	-	2.99023	2.98715	4.00061	#DIV/0!	3.326	#DIV/0!
Q9Y5L0	Transportin-3 OS=Homo sapiens OX=9606 GN=TNPO3 PE=1 SV=3 - [TNPO3_HUMAN]	104.136	20	6.48925e+06	0	0	1.45847e+07	1.06003e+07	8.64107e+06	7.89908e+06	1.04032e+07	1.13301e+07	0	0	9.15791e+06					5	2		4	5			4	-	-	-	-	-	4.00061	#DIV/0!	4.00061	#DIV/0!
P41236	Protein phosphatase inhibitor 2 OS=Homo sapiens OX=9606 GN=PPP1R2 PE=1 SV=2 - [IPP2_HUMAN]	23.0009	6	6.07342e+06	3.78168e+06	5.02057e+06	4.01807e+06	0	2.78892e+06	0	0	3.60641e+06	2.96112e+06	9.71363e+06	0	2		2								2		2.01376	-	2.00445	-	1.99144	-	2.0091	1.99144	#DIV/0!
O00233	26S proteasome non-ATPase regulatory subunit 9 OS=Homo sapiens OX=9606 GN=PSMD9 PE=1 SV=3 - [PSMD9_HUMAN]	24.6665	13	5.84107e+06	6.95066e+06	0	6.25499e+06	7.53381e+06	6.01952e+06	0	1.23354e+07	6.10792e+06	0	0	0	2	2			3	3			3				2.01376	1.98687	-	-	-	-	2.00032	#DIV/0!	#DIV/0!
Q7L576	Cytoplasmic FMR1-interacting protein 1 OS=Homo sapiens OX=9606 GN=CYFIP1 PE=1 SV=1 - [CYFP1_HUMAN]	145.089	22	5.66672e+06	4.49584e+06	6.3149e+06	5.20015e+06	9038846	5.4856e+06	0	5.03297e+06	7.83737e+06	2.71586e+06	0	2.03469e+06			3	3	6			5	5				-	-	3.00667	-	-	-	3.00667	#DIV/0!	#DIV/0!
P78527	DNA-dependent protein kinase catalytic subunit OS=Homo sapiens OX=9606 GN=PRKDC PE=1 SV=3 - [PRKDC_HUMAN]	468.788	28	5.27571e+06	5.80421e+06	0	0	3.06032e+06	0	0	1.01036e+07	1.9734e+07	0	0	0	5	5			2			8	8				5.03439	4.96719	-	-	-	-	5.00079	#DIV/0!	#DIV/0!
Q8WZ82	Esterase OVCA2 OS=Homo sapiens OX=9606 GN=OVCA2 PE=1 SV=1 - [OVCA2_HUMAN]	24.4025	2	4.66321e+06	1.282e+07	0	0	0	0	0	0	0	0	0	0		2											-	1.98687	-	-	-	-	1.98687	#DIV/0!	#DIV/0!
Q96JB5	CDK5 regulatory subunit-associated protein 3 OS=Homo sapiens OX=9606 GN=CDK5RAP3 PE=1 SV=2 - [CK5P3_HUMAN]	56.885	12	4.59958e+06	1.85232e+06	5.95837e+06	0	0	0	1.95635e+06	1.59303e+06	2.72328e+06	9.16913e+06	6.3376e+06	1.24781e+07			2							4	2	4	-	-	2.00445	3.98698	1.99144	4.00061	2.00445	3.32634	#DIV/0!
Q13435	Splicing factor 3B subunit 2 OS=Homo sapiens OX=9606 GN=SF3B2 PE=1 SV=2 - [SF3B2_HUMAN]	100.165	4	4.57573e+06	7.01877e+06	0	0	0	0	0	1.86007e+07	2.71579e+07	3.37048e+06	0	0		2						2					-	1.98687	-	-	-	-	1.98687	#DIV/0!	#DIV/0!
Q13085	Acetyl-CoA carboxylase 1 OS=Homo sapiens OX=9606 GN=ACACA PE=1 SV=2 - [ACACA_HUMAN]	265.385	32	4.50812e+06	2.85699e+06	6.74386e+06	2.42612e+06	7.9371e+06	6.77464e+06	1.53341e+06	4.31911e+06	1.05087e+07	9.0207e+06	1.77192e+06	5.76332e+06	2	3	2		6	5		3	4		3	4	2.01376	2.98031	2.00445	-	2.98715	4.00061	2.33284	3.49388	0.131365
Q15075	Early endosome antigen 1 OS=Homo sapiens OX=9606 GN=EEA1 PE=1 SV=2 - [EEA1_HUMAN]	162.367	9	4.37392e+06	8.13109e+06	6.10332e+06	7.39878e+06	6.20835e+06	8.06428e+06	6.41986e+06	8.23191e+06	7.10643e+06	7.30884e+06	7.15029e+06	6.56002e+06			2	2			3	2					-	-	2.00445	-	-	-	2.00445	#DIV/0!	#DIV/0!
Q9NVS9	Pyridoxine-5'-phosphate oxidase OS=Homo sapiens OX=9606 GN=PNPO PE=1 SV=1 - [PNPO_HUMAN]	29.9688	23	4.07932e+06	1.00228e+07	1.40765e+07	5250939	7760649	8.9834e+06	2.18006e+07	0	1.51494e+07	2.68212e+06	13974653	1.86894e+07		3	3		2	2	4		2		2	5	-	2.98031	3.00667	-	1.99144	5.00076	2.99349	3.4961	0.770137
Q9UBP6	tRNA (guanine-N(7)-)-methyltransferase OS=Homo sapiens OX=9606 GN=METTL1 PE=1 SV=1 - [TRMB_HUMAN]	31.4511	6	4.04044e+06	6.91315e+06	4.23587e+06	0	3.82586e+06	0	9.52406e+06	4.1597e+06	3.89808e+06	3.81332e+06	0	0		3					3						-	2.98031	-	-	-	-	2.98031	#DIV/0!	#DIV/0!
Q99627	COP9 signalosome complex subunit 8 OS=Homo sapiens OX=9606 GN=COPS8 PE=1 SV=1 - [CSN8_HUMAN]	23.211	11	4028895	1.86449e+07	0	1.50255e+07	0	6876743	0	1.55508e+07	1.72106e+07	1.59531e+07	16160334	1.98873e+07		3						3			3	2	-	2.98031	-	-	2.98715	2.0003	2.98031	2.49373	#DIV/0!
P26196	Probable ATP-dependent RNA helicase DDX6 OS=Homo sapiens OX=9606 GN=DDX6 PE=1 SV=2 - [DDX6_HUMAN]	54.3823	15	4.01115e+06	1.04692e+07	2.9646e+06	0	6.33314e+06	1.54968e+07	1.03077e+07	1.34448e+07	1.33436e+07	8.78384e+06	0	7.59624e+06		3			3		5	2				2	-	2.98031	-	-	-	2.0003	2.98031	2.0003	#DIV/0!
Q8N543	Prolyl 3-hydroxylase OGFOD1 OS=Homo sapiens OX=9606 GN=OGFOD1 PE=1 SV=1 - [OGFD1_HUMAN]	63.2061	15	3.82791e+06	5.71959e+06	4.83117e+06	9.25961e+06	4.26278e+06	8.74923e+06	2.93853e+06	2.7153e+06	2.22901e+06	7.78515e+06	7.79134e+06	8.5329e+06				3		4				3	2	3	-	-	-	2.99023	1.99144	3.00046	#DIV/0!	2.66071	#DIV/0!
P42574	Caspase-3 OS=Homo sapiens OX=9606 GN=CASP3 PE=1 SV=2 - [CASP3_HUMAN]	31.5875	7	3.53918e+06	1.08626e+07	2.97681e+06	0	3.40539e+06	8.53424e+06	5.66069e+06	2.49965e+06	0	4.46931e+06	0	4.67544e+06		2				3	2						-	1.98687	-	-	-	-	1.98687	#DIV/0!	#DIV/0!
O43795	Unconventional myosin-Ib OS=Homo sapiens OX=9606 GN=MYO1B PE=1 SV=3 - [MYO1B_HUMAN]	131.902	10	2.61137e+06	0	0	0	7.71273e+06	3.05998e+06	6.7531e+06	11672704	2.77887e+06	8.24376e+06	0	0					2		3	3		2			-	-	-	1.99349	-	-	#DIV/0!	1.99349	#DIV/0!
P55769	NHP2-like protein 1 OS=Homo sapiens OX=9606 GN=SNU13 PE=1 SV=3 - [NH2L1_HUMAN]	14.1646	5	2.14589e+06	0	2.21952e+07	0	0	0	0	1.62391e+07	0	0	0	0			2					3					-	-	2.00445	-	-	-	2.00445	#DIV/0!	#DIV/0!
Q13616	Cullin-1 OS=Homo sapiens OX=9606 GN=CUL1 PE=1 SV=2 - [CUL1_HUMAN]	89.622	38	1.41996e+06	8.47552e+06	6.65086e+06	7.54083e+06	8.9496e+06	5.66678e+06	7.76947e+06	1.31594e+07	7.84868e+06	4.52867e+06	5.75429e+06	6.15595e+06		3	3	4	3	3	4	4	4	3	4	3	-	2.98031	3.00667	2.99023	3.98287	3.00046	2.99349	3.32452	0.492927
Q7Z4V5	Hepatoma-derived growth factor-related protein 2 OS=Homo sapiens OX=9606 GN=HDGFL2 PE=1 SV=1 - [HDGR2_HUMAN]	74.2722	2	837649	7.90741e+06	0	0	0	0	0	0	0	7.83529e+06	509172	0										2			-	-	-	1.99349	-	-	#DIV/0!	1.99349	#DIV/0!
P26373	60S ribosomal protein L13 OS=Homo sapiens OX=9606 GN=RPL13 PE=1 SV=4 - [RL13_HUMAN]	24.2465	21	0	1.14339e+07	0	0	1.4321e+07	1.08404e+07	2.36066e+07	3.88685e+07	5.018e+07	1.42501e+07	9.77526e+06	1.18585e+07							3	6	6	3		3	-	-	-	2.99023	-	3.00046	#DIV/0!	2.99534	#DIV/0!
Q16181	Septin-7 OS=Homo sapiens OX=9606 GN=SEPTIN7 PE=1 SV=2 - [SEPT7_HUMAN]	50.648	8	0	48613148	45085115	5.09488e+06	0	0	0	2.0279e+07	3.19722e+07	0	0	44722628			2					3	3				-	-	2.00445	-	-	-	2.00445	#DIV/0!	#DIV/0!
Q96MW1	Coiled-coil domain-containing protein 43 OS=Homo sapiens OX=9606 GN=CCDC43 PE=1 SV=2 - [CCD43_HUMAN]	25.233	3	0	5.1462e+06	0	0	0	0	0	22254898	563565	1.42461e+07	0	0										3			-	-	-	2.99023	-	-	#DIV/0!	2.99023	#DIV/0!
Q99584	Protein S100-A13 OS=Homo sapiens OX=9606 GN=S100A13 PE=1 SV=1 - [S10AD_HUMAN]	11.4641	5	0	0	1.8876e+07	0	439916	356871	1.33274e+07	0	0	0	0	0			3				2						-	-	3.00667	-	-	-	3.00667	#DIV/0!	#DIV/0!
Q14997	Proteasome activator complex subunit 4 OS=Homo sapiens OX=9606 GN=PSME4 PE=1 SV=2 - [PSME4_HUMAN]	211.199	12	0	6.32982e+06	6.36581e+06	8.29247e+06	0	2.30141e+06	8.07349e+06	2.4628e+06	0	2.52062e+06	0	0		3	4				3	2					-	2.98031	4.0089	-	-	-	3.49461	#DIV/0!	#DIV/0!
Q96BM9	ADP-ribosylation factor-like protein 8A OS=Homo sapiens OX=9606 GN=ARL8A PE=1 SV=1 - [ARL8A_HUMAN]	21.402	3	0	1.8486e+07	0	1.93811e+07	1.57694e+07	1.95227e+07	0	0	11939732	1.66057e+07	1.20148e+07	9.35216e+06										3			-	-	-	2.99023	-	-	#DIV/0!	2.99023	#DIV/0!
Q02818	Nucleobindin-1 OS=Homo sapiens OX=9606 GN=NUCB1 PE=1 SV=4 - [NUCB1_HUMAN]	53.8463	4	0	2.67053e+07	0	0	0	0	0	0	0	1.4491e+07	0	1.5647e+07		2										2	-	1.98687	-	-	-	2.0003	1.98687	2.0003	#DIV/0!
O75312	Zinc finger protein ZPR1 OS=Homo sapiens OX=9606 GN=ZPR1 PE=1 SV=1 - [ZPR1_HUMAN]	50.893	2	0	1.24529e+07	1.1043e+07	8.73496e+06	1.15142e+07	1.09841e+07	1.02576e+07	0	0	0	0	1.34646e+07		2											-	1.98687	-	-	-	-	1.98687	#DIV/0!	#DIV/0!
P23193	Transcription elongation factor A protein 1 OS=Homo sapiens OX=9606 GN=TCEA1 PE=1 SV=2 - [TCEA1_HUMAN]	33.948	4	0	17104895	1.46393e+07	6.10318e+06	0	0	1.28824e+07	0	11887840	6.76608e+06	0	0		2					2						-	1.98687	-	-	-	-	1.98687	#DIV/0!	#DIV/0!
P46926	Glucosamine-6-phosphate isomerase 1 OS=Homo sapiens OX=9606 GN=GNPDA1 PE=1 SV=1 - [GNPI1_HUMAN]	32.6476	34	0	6.40482e+07	6.00191e+07	5.57263e+07	3.63593e+08	5.37147e+07	6.02346e+07	0	0	4.94272e+07	4.26237e+07	5.09883e+07		4	5	3	6	4	2			3	4	3	-	3.97375	5.01112	2.99023	3.98287	3.00046	4.49244	3.32452	0.134972
Q9UI26	Importin-11 OS=Homo sapiens OX=9606 GN=IPO11 PE=1 SV=1 - [IPO11_HUMAN]	112.463	5	0	1.30974e+06	0	0	2.45985e+06	0	0	2.52005e+06	0	6.87348e+06	1.16743e+07	8.32364e+06										3		2	-	-	-	2.99023	-	2.0003	#DIV/0!	2.49527	#DIV/0!
P55196	Afadin OS=Homo sapiens OX=9606 GN=AFDN PE=1 SV=3 - [AFAD_HUMAN]	206.676	6	0	4.45934e+06	7.20488e+06	0	0	1.59089e+06	6.44102e+06	0	0	5.93721e+06	0	6.95279e+06			2							2		2	-	-	2.00445	1.99349	-	2.0003	2.00445	1.9969	#DIV/0!
Q8TAT6	Nuclear protein localization protein 4 homolog OS=Homo sapiens OX=9606 GN=NPLOC4 PE=1 SV=3 - [NPL4_HUMAN]	68.0769	24	0	1.43192e+07	1.30431e+07	2.32069e+07	1.37341e+07	9.38638e+06	1.54935e+07	1.20844e+07	1.37838e+07	22900218	1.0158e+07	1.39186e+07		2		2	3	2	5	3	2		2	3	-	1.98687	-	-	1.99144	3.00046	1.98687	2.49595	#DIV/0!
Q9UIA9	Exportin-7 OS=Homo sapiens OX=9606 GN=XPO7 PE=1 SV=3 - [XPO7_HUMAN]	123.828	8	0	1.14766e+07	6.21439e+06	0	9.79476e+06	9.41531e+06	8.18172e+06	0	0	0	0	0		2	2			2	2						-	1.98687	2.00445	-	-	-	1.99566	#DIV/0!	#DIV/0!
P50914	60S ribosomal protein L14 OS=Homo sapiens OX=9606 GN=RPL14 PE=1 SV=4 - [RL14_HUMAN]	23.417	17	0	1.34035e+07	0	8.91264e+06	1.40288e+07	7954895	2.06713e+07	3.26203e+07	3.44881e+07	1.05589e+07	8.5002e+06	1.17699e+07							3	5	5	4			-	-	-	3.98698	-	-	#DIV/0!	3.98698	#DIV/0!
P46781	40S ribosomal protein S9 OS=Homo sapiens OX=9606 GN=RPS9 PE=1 SV=3 - [RS9_HUMAN]	22.5776	45	0	6.66239e+07	1.26268e+07	1.48444e+07	3.55507e+07	0	3.26287e+07	5.28009e+07	7.484e+07	3.15771e+07	1.38442e+07	1.54405e+07			2	2	4		7	10	8	3	4	5	-	-	2.00445	2.99023	3.98287	5.00076	2.00445	3.99129	#DIV/0!
P62913	60S ribosomal protein L11 OS=Homo sapiens OX=9606 GN=RPL11 PE=1 SV=2 - [RL11_HUMAN]	20.2396	26	0	50945415	4.18693e+07	4.93192e+07	5.09274e+07	4.72927e+07	5.01138e+07	6.33584e+07	9.43173e+07	5.05511e+07	6.53852e+07	4.33888e+07			3	2	3	3	2	4	3	3		3	-	-	3.00667	2.99023	-	3.00046	3.00667	2.99534	#DIV/0!
Q9UQ80	Proliferation-associated protein 2G4 OS=Homo sapiens OX=9606 GN=PA2G4 PE=1 SV=3 - [PA2G4_HUMAN]	43.7592	42	0	1.7001e+07	1.64748e+07	2.0007e+07	1.47267e+07	1.79672e+07	4.5178e+07	4.01195e+07	4.99924e+07	12565446	0	0			2	3	3	3	9	7	12	3			-	-	2.00445	2.99023	-	-	2.00445	2.99023	#DIV/0!
P62312	U6 snRNA-associated Sm-like protein LSm6 OS=Homo sapiens OX=9606 GN=LSM6 PE=1 SV=1 - [LSM6_HUMAN]	9.12177	4	0	1.3656e+07	0	2.81961e+07	0	0	9.51695e+06	0	0	0	0	0		2		2									-	1.98687	-	-	-	-	1.98687	#DIV/0!	#DIV/0!
Q93009	Ubiquitin carboxyl-terminal hydrolase 7 OS=Homo sapiens OX=9606 GN=USP7 PE=1 SV=2 - [UBP7_HUMAN]	128.22	47	0	18416093	1.81024e+07	2.60328e+07	2.34753e+07	2.56555e+07	1.84417e+07	1.22579e+07	2.97962e+07	1.44202e+07	1.43075e+07	2.32841e+07		4	3	3	4	5	6	2	6	5	2	7	-	3.97375	3.00667	4.98372	1.99144	7.00107	3.49021	4.65874	0.584473
P46109	Crk-like protein OS=Homo sapiens OX=9606 GN=CRKL PE=1 SV=1 - [CRKL_HUMAN]	33.7559	6	0	33333772	30556698	0	2.86082e+07	0	3.8301e+07	0	3.85622e+07	3.56685e+07	2.76435e+07	4.11366e+07									3		3		-	-	-	-	2.98715	-	#DIV/0!	2.98715	#DIV/0!
Q15738	Sterol-4-alpha-carboxylate 3-dehydrogenase, decarboxylating OS=Homo sapiens OX=9606 GN=NSDHL PE=1 SV=2 - [NSDHL_HUMAN]	41.8736	3	0	1.63411e+07	0	1.72574e+07	0	19865486	0	0	0	0	1.57896e+07	0											3		-	-	-	-	2.98715	-	#DIV/0!	2.98715	#DIV/0!
P05114	Non-histone chromosomal protein HMG-14 OS=Homo sapiens OX=9606 GN=HMGN1 PE=1 SV=3 - [HMGN1_HUMAN]	10.6526	15	0	3.1049e+06	4.01261e+06	3.77005e+06	3.91962e+06	1.60625e+06	0	2.19377e+06	5.1851e+06	1.52814e+06	1.77568e+06	0		2		3	3					4	3		-	1.98687	-	3.98698	2.98715	-	1.98687	3.48707	#DIV/0!
Q9NZZ3	Charged multivesicular body protein 5 OS=Homo sapiens OX=9606 GN=CHMP5 PE=1 SV=1 - [CHMP5_HUMAN]	24.5554	7	0	1.40355e+07	0	0	1.35228e+07	1.18227e+07	8.65416e+06	0	1.18175e+07	1.79292e+07	0	0		3				2				2			-	2.98031	-	1.99349	-	-	2.98031	1.99349	#DIV/0!
P48506	Glutamate--cysteine ligase catalytic subunit OS=Homo sapiens OX=9606 GN=GCLC PE=1 SV=2 - [GSH1_HUMAN]	72.7193	23	0	9.39871e+06	0	1.35158e+07	1.16263e+07	2.31984e+07	1.78876e+07	0	1.36327e+07	1.30068e+07	1.50364e+07	1.64968e+07		2		3	3	3				4	4	4	-	1.98687	-	3.98698	3.98287	4.00061	1.98687	3.99015	#DIV/0!
Q9NY33	Dipeptidyl peptidase 3 OS=Homo sapiens OX=9606 GN=DPP3 PE=1 SV=2 - [DPP3_HUMAN]	82.5378	31	0	3.17586e+07	2.2633e+07	1.77301e+07	0	1.8079e+07	1.42614e+07	1.03354e+07	1.12555e+07	1.36762e+07	1.90135e+07	2.30312e+07			4	6		3	5		2	3	4	4	-	-	4.0089	2.99023	3.98287	4.00061	4.0089	3.6579	#DIV/0!
Q9UHD8	Septin-9 OS=Homo sapiens OX=9606 GN=SEPTIN9 PE=1 SV=2 - [SEPT9_HUMAN]	65.3608	10	0	1.55809e+07	1.33043e+07	4390711	0	1.19775e+07	1.46333e+07	1.23009e+07	1.79043e+07	2.38208e+06	1.13023e+07	0			2				3	3			2		-	-	2.00445	-	1.99144	-	2.00445	1.99144	#DIV/0!
Q13617	Cullin-2 OS=Homo sapiens OX=9606 GN=CUL2 PE=1 SV=2 - [CUL2_HUMAN]	86.9268	11	0	2.51516e+07	1.97372e+07	0	1.25091e+07	0	1.4321e+07	1.61832e+07	1.6112e+07	0	0	0		2			4			3	2				-	1.98687	-	-	-	-	1.98687	#DIV/0!	#DIV/0!
Q96AG4	Leucine-rich repeat-containing protein 59 OS=Homo sapiens OX=9606 GN=LRRC59 PE=1 SV=1 - [LRC59_HUMAN]	34.9089	4	0	4.61867e+07	0	0	0	0	0	0	0	1.4763e+07	0	3.2496e+07										2		2	-	-	-	1.99349	-	2.0003	#DIV/0!	1.9969	#DIV/0!
P52701	DNA mismatch repair protein Msh6 OS=Homo sapiens OX=9606 GN=MSH6 PE=1 SV=2 - [MSH6_HUMAN]	152.689	2	0	2.39794e+07	0	0	1.60719e+07	0	0	0	0	0	0	0		2											-	1.98687	-	-	-	-	1.98687	#DIV/0!	#DIV/0!
Q06203	Amidophosphoribosyltransferase OS=Homo sapiens OX=9606 GN=PPAT PE=1 SV=1 - [PUR1_HUMAN]	57.3624	9	0	2.73029e+07	0	2.32566e+07	0	2.71214e+07	2.2628e+07	2.74137e+07	0	1.40677e+07	0	0		3		3			3						-	2.98031	-	-	-	-	2.98031	#DIV/0!	#DIV/0!
O95163	Elongator complex protein 1 OS=Homo sapiens OX=9606 GN=ELP1 PE=1 SV=3 - [ELP1_HUMAN]	150.159	2	0	5.0902e+06	0	0	0	0	0	0	0	0	0	0		2											-	1.98687	-	-	-	-	1.98687	#DIV/0!	#DIV/0!
Q9NVT9	Armadillo repeat-containing protein 1 OS=Homo sapiens OX=9606 GN=ARMC1 PE=1 SV=1 - [ARMC1_HUMAN]	31.2608	3	0	1.63081e+07	1.55517e+07	0	0	0	0	9.41719e+06	0	0	0	7.11398e+06			3										-	-	3.00667	-	-	-	3.00667	#DIV/0!	#DIV/0!
Q71DI3	Histone H3.2 OS=Homo sapiens OX=9606 GN=HIST2H3A PE=1 SV=3 - [H32_HUMAN]	15.3785	4	0	2.71567e+07	42718933	0	0	0	0	0	0	0	1.3279e+07	0											2		-	-	-	-	1.99144	-	#DIV/0!	1.99144	#DIV/0!
Q9Y2Q3	Glutathione S-transferase kappa 1 OS=Homo sapiens OX=9606 GN=GSTK1 PE=1 SV=3 - [GSTK1_HUMAN]	25.4803	33	0	2.04408e+07	9066735	2.54575e+07	1.9735e+07	2.01119e+07	1.61911e+07	1.36287e+07	1.58376e+07	1.2854e+07	1.39399e+07	1.39762e+07		3		5	4	4	5	3	3	2		4	-	2.98031	-	1.99349	-	4.00061	2.98031	2.99705	#DIV/0!
Q15041	ADP-ribosylation factor-like protein 6-interacting protein 1 OS=Homo sapiens OX=9606 GN=ARL6IP1 PE=1 SV=2 - [AR6P1_HUMAN]	23.3474	2	0	6.55758e+06	9.90079e+06	0	4.42384e+06	4.63334e+06	0	1.78911e+06	0	5.82115e+06	9.08226e+06	16992660										2			-	-	-	1.99349	-	-	#DIV/0!	1.99349	#DIV/0!
P60903	Protein S100-A10 OS=Homo sapiens OX=9606 GN=S100A10 PE=1 SV=2 - [S10AA_HUMAN]	11.1955	7	0	3.74369e+07	2.83827e+07	3.2215e+07	0	0	25571623	0	2.97779e+07	0	3.69136e+07	4.95212e+07		4	3										-	3.97375	3.00667	-	-	-	3.49021	#DIV/0!	#DIV/0!
P49753	Acyl-coenzyme A thioesterase 2, mitochondrial OS=Homo sapiens OX=9606 GN=ACOT2 PE=1 SV=6 - [ACOT2_HUMAN]	53.1847	2	0	8.83415e+06	0	0	0	0	0	0	0	7.02867e+06	0	0										2			-	-	-	1.99349	-	-	#DIV/0!	1.99349	#DIV/0!
P34949	Mannose-6-phosphate isomerase OS=Homo sapiens OX=9606 GN=MPI PE=1 SV=2 - [MPI_HUMAN]	46.6258	6	0	3.04755e+07	2.50836e+07	0	0	0	9.78941e+06	0	0	0	0	0		4	2										-	3.97375	2.00445	-	-	-	2.9891	#DIV/0!	#DIV/0!
Q96EY8	Corrinoid adenosyltransferase OS=Homo sapiens OX=9606 GN=MMAB PE=1 SV=1 - [MMAB_HUMAN]	27.371	7	0	6.76001e+06	5.82096e+06	0	5.15662e+06	0	4.87422e+06	1.06831e+07	9.58402e+06	0	0	6.71686e+06								3	2			2	-	-	-	-	-	2.0003	#DIV/0!	2.0003	#DIV/0!
Q9BV86	N-terminal Xaa-Pro-Lys N-methyltransferase 1 OS=Homo sapiens OX=9606 GN=NTMT1 PE=1 SV=3 - [NTM1A_HUMAN]	25.3708	9	0	1.9267e+07	1.42635e+07	14308982	1.50152e+07	2.22875e+07	18058783	2.08819e+07	0	1.07232e+07	1.26682e+07	1.44896e+07		3	3	3									-	2.98031	3.00667	-	-	-	2.99349	#DIV/0!	#DIV/0!
Q9NQR4	Omega-amidase NIT2 OS=Homo sapiens OX=9606 GN=NIT2 PE=1 SV=1 - [NIT2_HUMAN]	30.5886	4	0	16909693	3.05461e+07	43328448	0	2.3619e+07	0	0	0	0	0	0			2			2							-	-	2.00445	-	-	-	2.00445	#DIV/0!	#DIV/0!
Q96C01	Protein FAM136A OS=Homo sapiens OX=9606 GN=FAM136A PE=1 SV=1 - [F136A_HUMAN]	15.6307	12	0	2.68057e+06	8.7825e+06	0	0	17789968	1.73759e+07	1.39524e+07	9.54566e+06	0	0	1.95956e+07			2				3	3	2			2	-	-	2.00445	-	-	2.0003	2.00445	2.0003	#DIV/0!
Q92597	Protein NDRG1 OS=Homo sapiens OX=9606 GN=NDRG1 PE=1 SV=1 - [NDRG1_HUMAN]	42.8077	3	0	4.33819e+07	4.99838e+07	0	3.49525e+07	2.62743e+07	3.11876e+07	2.51459e+07	2.1748e+07	1.37508e+07	1.59061e+07	2.31671e+07			3										-	-	3.00667	-	-	-	3.00667	#DIV/0!	#DIV/0!
P42785	Lysosomal Pro-X carboxypeptidase OS=Homo sapiens OX=9606 GN=PRCP PE=1 SV=1 - [PCP_HUMAN]	55.7639	6	0	1.41524e+07	12493263	1.01979e+07	7360072	0	0	8.14851e+06	0	10304803	0	1.34374e+07		3										3	-	2.98031	-	-	-	3.00046	2.98031	3.00046	#DIV/0!
P51965	Ubiquitin-conjugating enzyme E2 E1 OS=Homo sapiens OX=9606 GN=UBE2E1 PE=1 SV=1 - [UB2E1_HUMAN]	21.3907	9	0	3.19754e+06	11741486	0	0	0	2.06341e+07	9.9679e+06	0	0	0	0			2				4	3					-	-	2.00445	-	-	-	2.00445	#DIV/0!	#DIV/0!
Q86WB0	Nuclear-interacting partner of ALK OS=Homo sapiens OX=9606 GN=ZC3HC1 PE=1 SV=1 - [NIPA_HUMAN]	55.2261	8	0	1.08242e+06	8.89719e+06	2.31048e+06	7.13379e+06	1.59817e+06	2.49462e+06	0	1.75752e+06	2.17598e+06	1.5473e+06	7.34733e+06			3		2							3	-	-	3.00667	-	-	3.00046	3.00667	3.00046	#DIV/0!
P51151	Ras-related protein Rab-9A OS=Homo sapiens OX=9606 GN=RAB9A PE=1 SV=1 - [RAB9A_HUMAN]	22.8232	2	0	1.07484e+07	0	0	0	0	6.55585e+06	0	0	0	0	0		2											-	1.98687	-	-	-	-	1.98687	#DIV/0!	#DIV/0!
P51580	Thiopurine S-methyltransferase OS=Homo sapiens OX=9606 GN=TPMT PE=1 SV=1 - [TPMT_HUMAN]	28.1621	16	0	1.25538e+07	1.21081e+07	1.22846e+07	0	0	1.55227e+07	1.40594e+07	1.36515e+07	1.31501e+07	1.07143e+07	1.70438e+07				3			4	3			3	3	-	-	-	-	2.98715	3.00046	#DIV/0!	2.99381	#DIV/0!
P55212	Caspase-6 OS=Homo sapiens OX=9606 GN=CASP6 PE=1 SV=2 - [CASP6_HUMAN]	33.2885	5	0	1.73304e+07	3.21495e+07	1.06489e+07	1.03117e+07	1.45138e+07	1.56479e+07	1.06987e+07	3.34568e+07	13377515	7.88205e+06	0		2							3				-	1.98687	-	-	-	-	1.98687	#DIV/0!	#DIV/0!
Q96TA1	Protein Niban 2 OS=Homo sapiens OX=9606 GN=NIBAN2 PE=1 SV=3 - [NIBA2_HUMAN]	84.0847	30	0	1.14626e+07	1.11239e+07	1.38568e+07	1.28717e+07	17130183	1.44765e+07	7.54675e+06	0	0	8.67142e+06	9.89475e+06		3	3	4	3	5	4	2			3	3	-	2.98031	3.00667	-	2.98715	3.00046	2.99349	2.99381	0.98501
P62753	40S ribosomal protein S6 OS=Homo sapiens OX=9606 GN=RPS6 PE=1 SV=1 - [RS6_HUMAN]	28.663	18	0	0	1.43671e+07	1.80287e+07	1.88924e+07	1.21246e+07	1.88142e+07	4.03539e+07	4.75375e+07	1.59445e+07	1.69845e+07	1.18735e+07							3	6	6	3			-	-	-	2.99023	-	-	#DIV/0!	2.99023	#DIV/0!
Q12906	Interleukin enhancer-binding factor 3 OS=Homo sapiens OX=9606 GN=ILF3 PE=1 SV=3 - [ILF3_HUMAN]	95.2791	39	0	0	2.17486e+07	2.05503e+07	1.73239e+07	0	2.70992e+07	2.20327e+07	4.45201e+07	1.50456e+07	0	1.68208e+07				4	2		8	6	14	3		2	-	-	-	2.99023	-	2.0003	#DIV/0!	2.49527	#DIV/0!
Q14257	Reticulocalbin-2 OS=Homo sapiens OX=9606 GN=RCN2 PE=1 SV=1 - [RCN2_HUMAN]	36.8536	12	0	0	8327886	1.3543e+07	6.43406e+06	0	1.05922e+07	1.10927e+07	1.44455e+07	1.10049e+07	1.25885e+07	1.32797e+07					2					4	3	3	-	-	-	3.98698	2.98715	3.00046	#DIV/0!	3.32486	#DIV/0!
P68431	Histone H3.1 OS=Homo sapiens OX=9606 GN=H3C1 PE=1 SV=2 - [H31_HUMAN]	15.3945	12	0	0	2.89388e+07	1.86765e+07	0	1.65831e+07	1.80651e+07	0	0	1.95173e+07	0	1.16607e+07			3			4	3						-	-	3.00667	-	-	-	3.00667	#DIV/0!	#DIV/0!
Q53FA7	Quinone oxidoreductase PIG3 OS=Homo sapiens OX=9606 GN=TP53I3 PE=1 SV=2 - [QORX_HUMAN]	35.5136	29	0	0	1.06501e+07	1.03541e+07	0	0	2.24976e+07	1.66553e+07	2.04026e+07	8.97538e+06	8.79942e+06	1.12878e+07			2				6	5	3	5	4	4	-	-	2.00445	4.98372	3.98287	4.00061	2.00445	4.3224	#DIV/0!
Q9C0C9	(E3-independent) E2 ubiquitin-conjugating enzyme OS=Homo sapiens OX=9606 GN=UBE2O PE=1 SV=3 - [UBE2O_HUMAN]	141.205	2	0	0	9.0478e+06	9.03173e+06	7.10224e+06	8.04454e+06	8.64516e+06	0	0	6.64851e+06	8.73684e+06	1.08807e+07												2	-	-	-	-	-	2.0003	#DIV/0!	2.0003	#DIV/0!
Q15404	Ras suppressor protein 1 OS=Homo sapiens OX=9606 GN=RSU1 PE=1 SV=3 - [RSU1_HUMAN]	31.5207	2	0	0	1.14594e+07	0	0	0	9.84021e+06	0	7.33448e+06	0	0	1.01693e+07			2										-	-	2.00445	-	-	-	2.00445	#DIV/0!	#DIV/0!
Q08623	Pseudouridine-5'-phosphatase OS=Homo sapiens OX=9606 GN=PUDP PE=1 SV=3 - [HDHD1_HUMAN]	25.2329	17	0	0	7.92652e+06	1.50443e+07	1.36801e+07	1.20863e+07	0	0	0	0	0	0			2	5	5	5							-	-	2.00445	-	-	-	2.00445	#DIV/0!	#DIV/0!
Q08752	Peptidyl-prolyl cis-trans isomerase D OS=Homo sapiens OX=9606 GN=PPID PE=1 SV=3 - [PPID_HUMAN]	40.7379	2	0	0	1.41709e+07	0	0	0	0	0	0	0	0	0			2										-	-	2.00445	-	-	-	2.00445	#DIV/0!	#DIV/0!
O15212	Prefoldin subunit 6 OS=Homo sapiens OX=9606 GN=PFDN6 PE=1 SV=1 - [PFD6_HUMAN]	14.5738	14	0	0	3.71135e+07	4.06265e+07	3.18733e+07	3.97827e+07	2.50176e+07	1.61889e+07	0	2.59909e+07	0	1.76652e+07				4	2	3	3			2			-	-	-	1.99349	-	-	#DIV/0!	1.99349	#DIV/0!
Q9Y248	DNA replication complex GINS protein PSF2 OS=Homo sapiens OX=9606 GN=GINS2 PE=1 SV=1 - [PSF2_HUMAN]	21.414	2	0	0	1.1023e+07	0	0	0	0	0	0	5.97559e+06	0	1.02353e+07			2										-	-	2.00445	-	-	-	2.00445	#DIV/0!	#DIV/0!
P02765	Alpha-2-HS-glycoprotein OS=Homo sapiens OX=9606 GN=AHSG PE=1 SV=2 - [FETUA_HUMAN]	39.3157	10	0	0	2.14208e+07	1.091e+07	2.95276e+07	3.66027e+07	3.89792e+07	6.17698e+06	0	3.33173e+07	7.94552e+06	0			2	3	3	2							-	-	2.00445	-	-	-	2.00445	#DIV/0!	#DIV/0!
P62244	40S ribosomal protein S15a OS=Homo sapiens OX=9606 GN=RPS15A PE=1 SV=2 - [RS15A_HUMAN]	14.83	31	0	0	0	1.82158e+07	1.89577e+07	1.77575e+07	3.3392e+07	5.22959e+07	8.05239e+07	2.27054e+07	1.81585e+07	1.13721e+07					4	3	4	5	4	4	4	3	-	-	-	3.98698	3.98287	3.00046	#DIV/0!	3.65677	#DIV/0!
P14854	Cytochrome c oxidase subunit 6B1 OS=Homo sapiens OX=9606 GN=COX6B1 PE=1 SV=2 - [CX6B1_HUMAN]	10.1857	23	0	0	0	6.67985e+07	4.49679e+07	6.35854e+07	0	0	0	0	0	1.4322e+07				7	7	7						2	-	-	-	-	-	2.0003	#DIV/0!	2.0003	#DIV/0!
P30050	60S ribosomal protein L12 OS=Homo sapiens OX=9606 GN=RPL12 PE=1 SV=1 - [RL12_HUMAN]	17.8075	36	0	0	0	2.01669e+07	2.07353e+07	17805671	2.23068e+07	4.794e+07	6.1861e+07	2.13907e+07	2.22352e+07	2.08497e+07					4		4	9	9	4	3	3	-	-	-	3.98698	2.98715	3.00046	#DIV/0!	3.32486	#DIV/0!
Q92616	eIF-2-alpha kinase activator GCN1 OS=Homo sapiens OX=9606 GN=GCN1 PE=1 SV=6 - [GCN1_HUMAN]	292.572	2	0	0	0	866083	0	0	0	0	0	2.9778e+06	0	1.90415e+06												2	-	-	-	-	-	2.0003	#DIV/0!	2.0003	#DIV/0!
O75368	SH3 domain-binding glutamic acid-rich-like protein OS=Homo sapiens OX=9606 GN=SH3BGRL PE=1 SV=1 - [SH3L1_HUMAN]	12.7664	2	0	0	0	8.30415e+06	0	0	1.12637e+07	0	0	0	0	1.32822e+07												2	-	-	-	-	-	2.0003	#DIV/0!	2.0003	#DIV/0!
Q8IV08	5'-3' exonuclease PLD3 OS=Homo sapiens OX=9606 GN=PLD3 PE=1 SV=1 - [PLD3_HUMAN]	54.6705	28	0	0	0	3.81139e+07	2.68428e+07	2.24539e+07	0	0	0	1.08219e+07	9.35561e+06	4.41909e+06				8	6	7				4	3		-	-	-	3.98698	2.98715	-	#DIV/0!	3.48707	#DIV/0!
Q8WZA0	Protein LZIC OS=Homo sapiens OX=9606 GN=LZIC PE=1 SV=1 - [LZIC_HUMAN]	21.4811	2	0	0	0	2.74047e+06	2.58244e+06	16719123	3.844e+06	1.75104e+07	1.29498e+07	2.23886e+06	4.41159e+06	1.12743e+07												2	-	-	-	-	-	2.0003	#DIV/0!	2.0003	#DIV/0!
P36969	Phospholipid hydroperoxide glutathione peroxidase OS=Homo sapiens OX=9606 GN=GPX4 PE=1 SV=3 - [GPX4_HUMAN]	22.161	12	0	0	0	1.63109e+07	0	0	2.18393e+07	0	0	2.43869e+07	3.06731e+07	24099867							2			3	3	4	-	-	-	2.99023	2.98715	4.00061	#DIV/0!	3.326	#DIV/0!
P0DN79	Cystathionine beta-synthase-like protein OS=Homo sapiens OX=9606 GN=CBSL PE=1 SV=1 - [CBSL_HUMAN]	60.5482	5	0	0	0	1.15789e+07	1.09385e+07	0	0	0	0	1.56971e+07	1.13191e+07	0										2	3		-	-	-	1.99349	2.98715	-	#DIV/0!	2.49032	#DIV/0!
Q9H832	Ubiquitin-conjugating enzyme E2 Z OS=Homo sapiens OX=9606 GN=UBE2Z PE=1 SV=2 - [UBE2Z_HUMAN]	38.1856	5	0	0	0	1.58972e+07	1.01099e+07	1.0978e+07	0	0	0	8.27662e+06	0	7.71866e+06						3						2	-	-	-	-	-	2.0003	#DIV/0!	2.0003	#DIV/0!
P48556	26S proteasome non-ATPase regulatory subunit 8 OS=Homo sapiens OX=9606 GN=PSMD8 PE=1 SV=2 - [PSMD8_HUMAN]	39.5868	27	0	0	0	4.00407e+07	4.17556e+07	3.01755e+07	2.27711e+07	0	0	2.63336e+07	2.76929e+07	0				4	6	4	4			4	5		-	-	-	3.98698	4.97859	-	#DIV/0!	4.48278	#DIV/0!
Q9UEW8	STE20/SPS1-related proline-alanine-rich protein kinase OS=Homo sapiens OX=9606 GN=STK39 PE=1 SV=3 - [STK39_HUMAN]	59.4365	4	0	0	0	3.34306e+06	1.02558e+07	9.14628e+06	0	8.6763e+06	5.0352e+06	9.48097e+06	1.2974e+07	9.13553e+06						2					2		-	-	-	-	1.99144	-	#DIV/0!	1.99144	#DIV/0!
P46776	60S ribosomal protein L27a OS=Homo sapiens OX=9606 GN=RPL27A PE=1 SV=2 - [RL27A_HUMAN]	16.551	21	0	0	0	0	2.41362e+07	0	2.28235e+07	4.24551e+07	6.24028e+07	0	1.35604e+07	3.37059e+07					2		4	4	4		4	3	-	-	-	-	3.98287	3.00046	#DIV/0!	3.49167	#DIV/0!
P62241	40S ribosomal protein S8 OS=Homo sapiens OX=9606 GN=RPS8 PE=1 SV=2 - [RS8_HUMAN]	24.1902	26	0	0	0	0	1.06531e+07	0	2.3896e+07	4.87549e+07	5.47244e+07	1.35264e+07	0	1.48495e+07							4	8	11	3			-	-	-	2.99023	-	-	#DIV/0!	2.99023	#DIV/0!
Q07020	60S ribosomal protein L18 OS=Homo sapiens OX=9606 GN=RPL18 PE=1 SV=2 - [RL18_HUMAN]	21.6211	24	0	0	0	0	3.51665e+07	0	2.6531e+07	4.49624e+07	7.54539e+07	2.05194e+07	1.63063e+07	1.67699e+07							5	7	8	4			-	-	-	3.98698	-	-	#DIV/0!	3.98698	#DIV/0!
P60866	40S ribosomal protein S20 OS=Homo sapiens OX=9606 GN=RPS20 PE=1 SV=1 - [RS20_HUMAN]	13.3643	19	0	0	0	0	19655419	0	44767265	4.74063e+07	4.64007e+07	2.81764e+07	2.62885e+07	9.82695e+06								6	6	3	2	2	-	-	-	2.99023	1.99144	2.0003	#DIV/0!	2.32732	#DIV/0!
P39019	40S ribosomal protein S19 OS=Homo sapiens OX=9606 GN=RPS19 PE=1 SV=2 - [RS19_HUMAN]	16.0505	19	0	0	0	0	0	1.31421e+07	2.0135e+07	3.5593e+07	3.78731e+07	1.028e+07	1.19812e+07	0						2	5	5	5	2			-	-	-	1.99349	-	-	#DIV/0!	1.99349	#DIV/0!
P47985	Cytochrome b-c1 complex subunit Rieske, mitochondrial OS=Homo sapiens OX=9606 GN=UQCRFS1 PE=1 SV=2 - [UCRI_HUMAN]	29.6494	3	0	0	0	0	0	1.04283e+07	0	0	0	1.16177e+07	9.37752e+06	1.00043e+07										3			-	-	-	2.99023	-	-	#DIV/0!	2.99023	#DIV/0!
P11279	Lysosome-associated membrane glycoprotein 1 OS=Homo sapiens OX=9606 GN=LAMP1 PE=1 SV=3 - [LAMP1_HUMAN]	44.8538	4	0	0	0	0	0	0	38326157	30337108	0	3.32839e+07	56615992	2.59358e+07										2		2	-	-	-	1.99349	-	2.0003	#DIV/0!	1.9969	#DIV/0!
P61247	40S ribosomal protein S3a OS=Homo sapiens OX=9606 GN=RPS3A PE=1 SV=2 - [RS3A_HUMAN]	29.9257	36	0	0	0	0	0	0	2.7438e+07	5.81031e+07	7.03751e+07	1.87614e+07	0	0							5	13	13	5			-	-	-	4.98372	-	-	#DIV/0!	4.98372	#DIV/0!
Q04725	Transducin-like enhancer protein 2 OS=Homo sapiens OX=9606 GN=TLE2 PE=1 SV=2 - [TLE2_HUMAN]	79.7908	2	0	0	0	0	0	0	0	17138197	0	13131101	0	1.60864e+07												2	-	-	-	-	-	2.0003	#DIV/0!	2.0003	#DIV/0!
Q9NQC3	Reticulon-4 OS=Homo sapiens OX=9606 GN=RTN4 PE=1 SV=2 - [RTN4_HUMAN]	129.851	2	0	0	0	0	0	0	0	0	0	6.86711e+07	4.73761e+07	0											2		-	-	-	-	1.99144	-	#DIV/0!	1.99144	#DIV/0!
Q9HDC9	Adipocyte plasma membrane-associated protein OS=Homo sapiens OX=9606 GN=APMAP PE=1 SV=2 - [APMAP_HUMAN]	46.4509	10	0	0	0	0	0	0	0	0	0	2.05865e+07	1.64939e+07	1.97053e+07										3	5	2	-	-	-	2.99023	4.97859	2.0003	#DIV/0!	3.32304	#DIV/0!
P31930	Cytochrome b-c1 complex subunit 1, mitochondrial OS=Homo sapiens OX=9606 GN=UQCRC1 PE=1 SV=3 - [QCR1_HUMAN]	52.6124	8	0	0	0	0	0	0	0	0	0	1.2545e+07	8.77499e+06	6.04264e+06										5	3		-	-	-	4.98372	2.98715	-	#DIV/0!	3.98544	#DIV/0!
