# Supplementary material for: Transcriptomic and Proteomic Analysis of CRISPR/Cas9-Mediated ARC-Knockout HEK293 Cells
Source: Int J Mol Sci. 2022 Apr 19;23(9):4498. doi: 10.3390/ijms23094498 (PMC9101110; doi:10.3390/ijms23094498)
Supplement: Supplementary file 1 [file ijms-23-04498-s001.zip › Supplementary Table S6.xlsx]

## Sheet: Sheet1
Supplementary Table S6. Differentially expressed proteins identified by label-free LC-MS/MS analysis.
Accession	Description	MW [kDa]	Σ# PSMs	Protein Area												#PSM												Normalized PSM
				293ARC_2G_1	293ARC_2G_2	293ARC_2G_3	293ARC_5F_1	293ARC_5F_2	293ARC_5F_3	293ARC_14F_1	293ARC_14F_2	293ARC_14F_3	293ARC_20B_1	293ARC_20B_2	293ARC_29B_3	293ARC_2G_1	293ARC_2G_2	293ARC_2G_3	293ARC_5F_1	293ARC_5F_2	293ARC_5F_3	293ARC_14F_1	293ARC_14F_2	293ARC_14F_3	293ARC_20B_1	293ARC_20B_2	293ARC_29B_3	ARC-WT_1	ARC-WT_2	ARC-WT_3	ARC-KO_1	ARC-KO_2	ARC-KO_3	Mean (ARC-WT)	Mean (ARC-KO)	Fold change	p (Student’s t test)
P0DMV8	Heat shock 70 kDa protein 1A OS=Homo sapiens OX=9606 GN=HSPA1A PE=1 SV=1 - [HS71A_HUMAN]	70.009	1531	4.23816e+09	3.56082e+09	3.42447e+09	3.35283e+09	2.54602e+09	2.98176e+09	1.49378e+09	1.40647e+09	1.33653e+09	1.2738e+09	1.2537e+09	1.67688e+09	164	166	158	159	150	149	107	99	98	98	91	92	165.128	164.911	158.351	97.6809	90.6104	92.014	162.797	93.4351	0.573937	2.36482e-05
P06733	Alpha-enolase OS=Homo sapiens OX=9606 GN=ENO1 PE=1 SV=2 - [ENOA_HUMAN]	47.1393	1633	3.12422e+09	3.19332e+09	3.16514e+09	2.6794e+09	2.45937e+09	2.51152e+09	2.67882e+09	2.51044e+09	2.48086e+09	1.8267e+09	2.14955e+09	2.33054e+09	149	152	154	151	135	141	130	127	126	117	132	119	150.025	151.002	154.343	116.619	131.435	119.018	151.79	122.357	0.806096	0.00351311
P31946	14-3-3 protein beta/alpha OS=Homo sapiens OX=9606 GN=YWHAB PE=1 SV=3 - [1433B_HUMAN]	28.0648	332	1.84865e+09	1.73886e+09	1.29256e+09	1.18893e+09	1.3253e+09	1.1915e+09	1.31516e+09	1.17101e+09	1.41986e+09	1.02968e+09	1.23972e+09	1.06626e+09	29	29	28	26	26	30	30	29	25	27	27	26	29.1995	28.8097	28.0623	26.9121	26.8844	26.004	28.6905	26.6001	0.927142	0.00950897
P09104	Gamma-enolase OS=Homo sapiens OX=9606 GN=ENO2 PE=1 SV=3 - [ENOG_HUMAN]	47.239	572	1.11841e+09	1.30041e+09	1.08746e+09	1.09657e+09	9.34616e+08	825267965	1.04512e+09	7.03077e+08	9.91683e+08	7.1494e+08	6.82418e+08	7.57572e+08	55	62	60	59	51		44	40	40	39	42		55.3783	61.5931	60.1335	38.873	41.8202	-	59.035	40.3466	0.683436	0.00592136
P04083	Annexin A1 OS=Homo sapiens OX=9606 GN=ANXA1 PE=1 SV=2 - [ANXA1_HUMAN]	38.69	423	517070958	3.60945e+08	2.58475e+08	3.74526e+08	3.41983e+08	3.41603e+08	3.84654e+08	3.05097e+08	3.47956e+08	4.24377e+08	4.53048e+08	4.81421e+08	32	34	30	35	32	37	35	34	32	40	42	40	32.2201	33.7769	30.0667	39.8698	41.8202	40.0061	32.0212	40.5653	1.26683	0.00236691
P55072	Transitional endoplasmic reticulum ATPase OS=Homo sapiens OX=9606 GN=VCP PE=1 SV=4 - [TERA_HUMAN]	89.2657	815	4.37892e+08	5.93206e+08	4.47148e+08	5.42719e+08	5.25134e+08	4.10362e+08	3.40207e+08	2.4379e+08	3.25788e+08	2.53916e+08	2.06589e+08	3.00385e+08	71	76	74	78	76	78	65	51	56	61	63	66	71.4884	75.5012	74.1646	60.8014	62.7302	66.0101	73.7181	63.1806	0.857057	0.00541384
P07437	Tubulin beta chain OS=Homo sapiens OX=9606 GN=TUBB PE=1 SV=2 - [TBB5_HUMAN]	49.639	616	2.94779e+08	4.06371e+08	3.2722e+08	5.62144e+08	3.27926e+08	3.7447e+08	4.81433e+08	3.0539e+08	2.73479e+08	5.62992e+08	4.43785e+08	6.8435e+08	47	51	49	53	47	47	56	48	49	57	55	57	47.3233	50.6653	49.109	56.8144	54.7645	57.0087	49.0325	56.1959	1.14609	0.00399399
Q9BVA1	Tubulin beta-2B chain OS=Homo sapiens OX=9606 GN=TUBB2B PE=1 SV=1 - [TBB2B_HUMAN]	49.9209	432	2.91377e+08	4.06371e+08	3.2722e+08	5.62144e+08	3.27926e+08	3.7447e+08	4.81433e+08	3.0539e+08	2.68588e+08	5.62992e+08	4.43785e+08	6.2874e+08				40		35		36		41	40	42	-	-	-	40.8665	39.8287	42.0064	#DIV/0!	40.9005	#DIV/0!	#DIV/0!
P08758	Annexin A5 OS=Homo sapiens OX=9606 GN=ANXA5 PE=1 SV=2 - [ANXA5_HUMAN]	35.9144	455	2.69104e+08	3.62166e+08	4.51109e+08	2.64232e+08	2.72682e+08	2.94045e+08	3.68844e+08	3.09042e+08	3.25061e+08	2.79263e+08	2.29854e+08	2.95411e+08	35	34	34	40	37	38	39	40	38	39	41	40	35.2407	33.7769	34.0756	38.873	40.8244	40.0061	34.3644	39.9012	1.16112	0.00154448
Q15181	Inorganic pyrophosphatase OS=Homo sapiens OX=9606 GN=PPA1 PE=1 SV=2 - [IPYR_HUMAN]	32.6392	392	2.47231e+08	2.89775e+08	3.29901e+08	2.98753e+08	2.21297e+08	2.58329e+08	2.01242e+08	1.55751e+08	1.85407e+08	1.94697e+08	1.63445e+08	2.42651e+08	33	34	35	33	35	37	37	32	30	28	28	30	33.227	33.7769	35.0779	27.9088	27.8801	30.0046	34.0272	28.5978	0.84044	0.00368565
P26038	Moesin OS=Homo sapiens OX=9606 GN=MSN PE=1 SV=3 - [MOES_HUMAN]	67.7778	487	2.28422e+08	2.47451e+08	2.16415e+08	3.06199e+08	1.98121e+08	1.92602e+08	2.7261e+08	2.30937e+08	2.79451e+08	3.01448e+08	2.40981e+08	3.24929e+08	32	33	32	40	36	39	58	47	47	41	41	41	32.2201	32.7834	32.0712	40.8665	40.8244	41.0062	32.3582	40.8991	1.26395	2.81333e-06
P06454	Prothymosin alpha OS=Homo sapiens OX=9606 GN=PTMA PE=1 SV=2 - [PTMA_HUMAN]	12.196	196	2.28389e+08	2.48891e+08	2.18091e+08	2.1027e+08	1.91784e+08	2.60981e+08	3.25013e+08	2.66344e+08	2.67168e+08	1.91737e+08	1.96124e+08	2.61491e+08	16	17	16	15	14	15	22	19	20	14	14	14	16.1101	16.8884	16.0356	13.9544	13.9401	14.0021	16.3447	13.9655	0.854438	0.000959692
P35579	Myosin-9 OS=Homo sapiens OX=9606 GN=MYH9 PE=1 SV=4 - [MYH9_HUMAN]	226.392	1885	2.27412e+08	4.36563e+08	3.15347e+08	2.39673e+08	2.91146e+08	2.46919e+08	2.81647e+08	4.0652e+08	3.83753e+08	2.55209e+08	3.39842e+08	3.09197e+08	139	152	148	139	143	142	146	178	177	172	177	172	139.956	151.002	148.329	171.44	176.242	172.026	146.429	173.236	1.18307	0.00183952
O00148	ATP-dependent RNA helicase DDX39A OS=Homo sapiens OX=9606 GN=DDX39A PE=1 SV=2 - [DX39A_HUMAN]	49.098	294	1.53726e+08	1.96447e+08	1.70362e+08	1.67236e+08	1.17333e+08	1.455e+08	1.89022e+08	1.53826e+08	1.46405e+08	1.68484e+08	1.55274e+08	1.6629e+08	24	24	24	27	22	22	29	23	22	26	26	25	24.1651	23.8425	24.0534	25.9153	25.8887	25.0038	24.0203	25.6026	1.06587	0.00729286
P04181	Ornithine aminotransferase, mitochondrial OS=Homo sapiens OX=9606 GN=OAT PE=1 SV=1 - [OAT_HUMAN]	48.5042	290	1.38254e+08	1.95775e+08	1.51736e+08	1.17135e+08	1.07334e+08	1.56591e+08	1.29967e+08	1.19512e+08	1.28127e+08	1.03405e+08	1.24094e+08	1.18798e+08	27	26	29	26	23	25	19	23	24	23	23	22	27.1857	25.8294	29.0645	22.9251	22.9015	22.0034	27.3599	22.61	0.826393	0.00853378
P61970	Nuclear transport factor 2 OS=Homo sapiens OX=9606 GN=NUTF2 PE=1 SV=1 - [NTF2_HUMAN]	14.469	144	1.37932e+08	1.76958e+08	1.80807e+08	1.50856e+08	1.05892e+08	1.40085e+08	145126080	1.18528e+08	1.26415e+08	1.57917e+08	1.93408e+08	2.12887e+08	12	11	11	11	11	12	11	11	11	14	14	15	12.0825	10.9278	11.0245	13.9544	13.9401	15.0023	11.3449	14.2989	1.26038	0.00442857
P30084	Enoyl-CoA hydratase, mitochondrial OS=Homo sapiens OX=9606 GN=ECHS1 PE=1 SV=4 - [ECHM_HUMAN]	31.3671	163	1.35693e+08	9.94799e+07	1.37571e+08	6.57876e+07	9.8595e+07	8.99526e+07	6.73874e+07	8.91182e+07	1.18639e+08	8.62574e+07	6.7693e+07	1.11108e+08	18	17	16	12	13	12	12	13	12	12	14	12	18.1238	16.8884	16.0356	11.9609	13.9401	12.0018	17.0159	12.6343	0.742496	0.00794206
Q01105	Protein SET OS=Homo sapiens OX=9606 GN=SET PE=1 SV=3 - [SET_HUMAN]	33.4687	144	1.27426e+08	1.38363e+08	1.5374e+08	3.07268e+08	2.05835e+08	2.34802e+08	3.25145e+08	2.58184e+08	2.28768e+08	8.38707e+07	6.7528e+07	1.30136e+08	12	12	12	13	14	14	14	13	13	8	9	10	12.0825	11.9212	12.0267	7.97395	8.96146	10.0015	12.0102	8.97898	0.747615	0.00669168
Q01469	Fatty acid-binding protein 5 OS=Homo sapiens OX=9606 GN=FABP5 PE=1 SV=3 - [FABP5_HUMAN]	15.1546	80	1.25294e+08	8.04385e+07	1.30945e+08	1.06833e+08	9.67527e+07	1.05308e+08	9.26954e+07	8.72293e+07	9.00886e+07	2.80912e+07	2.83164e+07	3.03862e+07	8	6	8	7	8	8	8	8	8	4	4	3	8.05503	5.96062	8.0178	3.98698	3.98287	3.00046	7.34448	3.65677	0.497893	0.00855401
P08133	Annexin A6 OS=Homo sapiens OX=9606 GN=ANXA6 PE=1 SV=3 - [ANXA6_HUMAN]	75.8256	598	1.25246e+08	1.60064e+08	1.33694e+08	1.02588e+08	9.25341e+07	9.82004e+07	1.02014e+08	9.47705e+07	9.47783e+07	1.00839e+08	1.05316e+08	1.36318e+08	50	52	51	46	43	47	51	47	46	54	55	56	50.3439	51.6587	51.1135	53.8242	54.7645	56.0085	51.0387	54.8657	1.07498	0.00660202
Q00610	Clathrin heavy chain 1 OS=Homo sapiens OX=9606 GN=CLTC PE=1 SV=5 - [CLH1_HUMAN]	191.493	510	1.00265e+08	1.01429e+08	6.96298e+07	3.97148e+07	9.00488e+07	5.36123e+07	1.29241e+07	7.77848e+07	88700925	3.67224e+07	4.04413e+07	4.24429e+07	59	59	53	18	65	37	6	66	60	25	34	28	59.4058	58.6128	53.1179	24.9186	33.8544	28.0043	57.0455	28.9258	0.507065	0.00101977
P55060	Exportin-2 OS=Homo sapiens OX=9606 GN=CSE1L PE=1 SV=3 - [XPO2_HUMAN]	110.346	229	9.5256e+07	1.91113e+07	9.77939e+07	2.9821e+07	4.95675e+07	8.29201e+07	6.95227e+07	1.1135e+08	1.21883e+08	5.97152e+07	1.0073e+08	1.02538e+08	16	10	8	23	17	22	16	15	22	26	27	27	16.1101	9.93437	8.0178	25.9153	26.8844	27.0041	11.3541	26.6013	2.34288	0.00347535
O75131	Copine-3 OS=Homo sapiens OX=9606 GN=CPNE3 PE=1 SV=1 - [CPNE3_HUMAN]	60.0921	141	9.40575e+07	9.23043e+07	6.97593e+07	5.08388e+07	5.03852e+07	6.53537e+07	4.41397e+07	3.93036e+07	4.32422e+07	4.55801e+07	2.69375e+07	4.05603e+07	17	19	17	11	13	11	10	9	7	9	8	10	17.1169	18.8753	17.0378	8.9707	7.96575	10.0015	17.6767	8.97932	0.507975	0.000490413
Q92598	Heat shock protein 105 kDa OS=Homo sapiens OX=9606 GN=HSPH1 PE=1 SV=1 - [HS105_HUMAN]	96.8037	217	9.06359e+07	8.78179e+07	9.68485e+07	8.29621e+07	7.10364e+07	6.83866e+07	4.13734e+07	6.15284e+07	5.44186e+07	5.08074e+07	7.74639e+07	5.85644e+07	25	31	26	19	24	17	10	14	12	10	15	14	25.172	30.7966	26.0578	9.96744	14.9358	14.0021	27.3421	12.9684	0.474303	0.00343962
P28072	Proteasome subunit beta type-6 OS=Homo sapiens OX=9606 GN=PSMB6 PE=1 SV=4 - [PSB6_HUMAN]	25.3414	73	9.02087e+07	8.658e+07	6.98945e+07	7.56701e+07	7.37613e+07	6.18827e+07	8.8828e+07	9.92163e+07	7.63049e+07	4.92836e+07	3.68172e+07	4.20874e+07	6	7	6	7	7	6	8	8	6	4	4	4	6.04127	6.95406	6.01335	3.98698	3.98287	4.00061	6.33623	3.99015	0.629736	0.00161569
P05387	60S acidic ribosomal protein P2 OS=Homo sapiens OX=9606 GN=RPLP2 PE=1 SV=1 - [RLA2_HUMAN]	11.6578	98	8.9809e+07	8.99634e+07	1.03909e+08	9.24168e+07	9.97328e+07	1.01473e+08	7.58206e+07	1.19514e+08	1.29516e+08	1.0687e+08	1.10111e+08	1.18461e+08	6	6	6	6	10	7	8	8	7	13	10	11	6.04127	5.96062	6.01335	12.9577	9.95718	11.0017	6.00508	11.3055	1.88266	0.00382327
P05386	60S acidic ribosomal protein P1 OS=Homo sapiens OX=9606 GN=RPLP1 PE=1 SV=1 - [RLA1_HUMAN]	11.5067	41	8.21693e+07	7.67914e+07	2.78909e+07	5.26363e+07	9.65043e+07	3.57098e+07	3.99676e+07	3.64205e+07	1.1013e+08	4.41961e+07	7.17546e+07	4.82406e+07	4		4		5	4			4	5		5	4.02751	-	4.0089	4.98372	-	5.00076	4.01821	4.99224	1.24241	0.000167792
Q86VP6	Cullin-associated NEDD8-dissociated protein 1 OS=Homo sapiens OX=9606 GN=CAND1 PE=1 SV=2 - [CAND1_HUMAN]	136.289	603	7.95936e+07	1.19828e+08	8.09042e+07	8.68206e+07	9.65213e+07	7.13792e+07	8.95623e+07	1.33863e+08	1.10235e+08	6.24066e+07	5.76408e+07	6.31232e+07	49	51	51	45	61	54	44	62	63	38	43	42	49.337	50.6653	51.1135	37.8763	42.8159	42.0064	50.3719	40.8995	0.811951	0.00426586
Q9UKK9	ADP-sugar pyrophosphatase OS=Homo sapiens OX=9606 GN=NUDT5 PE=1 SV=1 - [NUDT5_HUMAN]	24.3122	31	7.04216e+07	5.3947e+07	4.50527e+07	2.46642e+07	16526024	1.84759e+07	2.15215e+07	3.23837e+07	3.89606e+07	0	0	0	8	6	5	4				3	5				8.05503	5.96062	5.01112	-	-	-	6.34226	#DIV/0!	#DIV/0!	#DIV/0!
Q14315	Filamin-C OS=Homo sapiens OX=9606 GN=FLNC PE=1 SV=3 - [FLNC_HUMAN]	290.841	134	6.65313e+07	8.5955e+07	6.72675e+07	7.81066e+07	9.71558e+07	7.44303e+07	5.86577e+07	1.01871e+08	1.28751e+08	9.59262e+07	8.39157e+07	8.98044e+07							16	13	21	12	11	14	-	-	-	11.9609	10.9529	14.0021	#DIV/0!	12.3053	#DIV/0!	#DIV/0!
Q01581	Hydroxymethylglutaryl-CoA synthase, cytoplasmic OS=Homo sapiens OX=9606 GN=HMGCS1 PE=1 SV=2 - [HMCS1_HUMAN]	57.2574	267	6.27972e+07	8.44712e+07	5.66261e+07	6.7132e+07	6.41364e+07	6.43423e+07	3.9498e+07	4.88391e+07	4.87458e+07	8.06201e+07	7.43072e+07	8.39961e+07	23	22	19	22	24	21	17	17	17	27	30	28	23.1582	21.8556	19.0423	26.9121	29.8715	28.0043	21.352	28.2626	1.32365	0.00976085
Q96CN7	Isochorismatase domain-containing protein 1 OS=Homo sapiens OX=9606 GN=ISOC1 PE=1 SV=3 - [ISOC1_HUMAN]	32.2161	97	6.16214e+07	5.13618e+07	4.92901e+07	4.70993e+07	3.51724e+07	4.60551e+07	2.74762e+07	3.03308e+07	1.9618e+07	3.67479e+07	1.88287e+07	2.90118e+07	10	10	10	10	8	9	8	5	6	8	6	7	10.0688	9.93437	10.0222	7.97395	5.97431	7.00107	10.0085	6.98311	0.69772	0.0063915
Q9Y490	Talin-1 OS=Homo sapiens OX=9606 GN=TLN1 PE=1 SV=3 - [TLN1_HUMAN]	269.599	503	5.93461e+07	9.36136e+07	7.71059e+07	7.88578e+07	7.52059e+07	7.84106e+07	5.34683e+07	4.66182e+07	5.55789e+07	3.74706e+07	3.19288e+07	4.83588e+07	38	39	42	67	67	66	41	30	33	28	28	24	38.2614	38.7441	42.0934	27.9088	27.8801	24.0037	39.6996	26.5975	0.669969	0.00177797
Q16658	Fascin OS=Homo sapiens OX=9606 GN=FSCN1 PE=1 SV=3 - [FSCN1_HUMAN]	54.4961	220	5.82275e+07	5.78331e+07	7.0457e+07	7.1181e+07	3.42457e+07	6.70706e+07	1.46094e+08	1.17202e+08	1.0439e+08	7.8774e+07	8.6204e+07	1.01115e+08	13	13	13	16	12	15	30	24	21	20	21	22	13.0894	12.9147	13.0289	19.9349	20.9101	22.0034	13.011	20.9494	1.61013	0.000188111
Q9BX68	Histidine triad nucleotide-binding protein 2, mitochondrial OS=Homo sapiens OX=9606 GN=HINT2 PE=1 SV=1 - [HINT2_HUMAN]	17.1512	25	5.61212e+07	5.80816e+07	5.45886e+07	3.89295e+07	4.89131e+07	4.60463e+07	5.54275e+07	4.70296e+07	5.52957e+07	3.17354e+07	4.33753e+07	4.40643e+07	4	3	4	5	3	6							4.02751	2.98031	4.0089	0	0	0	3.67224	0	0	0.000446155
P49720	Proteasome subunit beta type-3 OS=Homo sapiens OX=9606 GN=PSMB3 PE=1 SV=2 - [PSB3_HUMAN]	22.9335	118	4.81692e+07	6.61816e+07	6.58626e+07	5.44416e+07	4.52114e+07	5.58029e+07	5.22079e+07	4.75976e+07	5.27262e+07	3.17429e+07	3.20989e+07	3.5175e+07	12	11	12	9	10	9	12	12	9	8	7	7	12.0825	10.9278	12.0267	7.97395	6.97003	7.00107	11.679	7.31502	0.626338	0.000949072
O95394	Phosphoacetylglucosamine mutase OS=Homo sapiens OX=9606 GN=PGM3 PE=1 SV=1 - [AGM1_HUMAN]	59.8143	128	4.63782e+07	5.54622e+07	5.25059e+07	4.53818e+07	3.99069e+07	3.84306e+07	4.37977e+07	4.78651e+07	5.95021e+07	5.42764e+07	4.63021e+07	6.19728e+07	9	11	10	8	10	6	9	12	9	14	16	14	9.0619	10.9278	10.0222	13.9544	15.9315	14.0021	10.004	14.6293	1.46235	0.00542448
Q16881	Thioredoxin reductase 1, cytoplasmic OS=Homo sapiens OX=9606 GN=TXNRD1 PE=1 SV=3 - [TRXR1_HUMAN]	70.8622	173	4.55003e+07	5.35241e+07	4.93203e+07	4.65574e+07	4.5361e+07	4.51596e+07	5.58667e+07	4.70121e+07	4.36022e+07	4.53749e+07	4.63111e+07	5.6122e+07	14	13	13	15	13	15	14	13	14	16	16	17	14.0963	12.9147	13.0289	15.9479	15.9315	17.0026	13.3466	16.294	1.22083	0.00467418
P08243	Asparagine synthetase [glutamine-hydrolyzing] OS=Homo sapiens OX=9606 GN=ASNS PE=1 SV=4 - [ASNS_HUMAN]	64.3286	152	4.21929e+07	6.4298e+07	4.60964e+07	4.47499e+07	4.47368e+07	4.51656e+07	3.46793e+07	2.68931e+07	2.74152e+07	2.00024e+07	2.24059e+07	2.45252e+07	16	15	15	20	12	15	11	10	10	9	9	10	16.1101	14.9016	15.0334	8.9707	8.96146	10.0015	15.3483	9.31123	0.606661	0.000303813
P54725	UV excision repair protein RAD23 homolog A OS=Homo sapiens OX=9606 GN=RAD23A PE=1 SV=1 - [RD23A_HUMAN]	39.5847	64	4.16539e+07	5.54713e+07	4.26916e+07	6.00875e+07	5.76151e+07	3.49721e+07	4.9676e+07	4.19862e+07	3.46376e+07	2.15437e+07	3.40046e+07	4.12442e+07	4	4	4	7	5	5	7	6	5	6	5	6	4.02751	3.97375	4.0089	5.98046	4.97859	6.00091	4.00339	5.65332	1.41214	0.00813382
P48147	Prolyl endopeptidase OS=Homo sapiens OX=9606 GN=PREP PE=1 SV=2 - [PPCE_HUMAN]	80.648	220	4.15538e+07	5.56879e+07	6.13673e+07	5.79962e+07	5.1563e+07	5.51625e+07	6.33611e+07	5.29621e+07	5.03193e+07	4.69247e+07	4.14337e+07	5.08005e+07	15	15	15	19	16	20	21	17	19	23	21	19	15.1032	14.9016	15.0334	22.9251	20.9101	19.0029	15.0127	20.946	1.39522	0.00637266
P62314	Small nuclear ribonucleoprotein Sm D1 OS=Homo sapiens OX=9606 GN=SNRPD1 PE=1 SV=1 - [SMD1_HUMAN]	13.2734	21	3.76825e+07	3.70902e+07	2.98144e+07	2.69371e+07	2.45424e+07	2.36023e+07	1.94667e+07	9.45086e+06	1.9045e+07	1.90524e+07	0	3.0693e+07	3	3	3	3	3	3			3				3.02063	2.98031	3.00667	-	-	-	3.00254	#DIV/0!	#DIV/0!	#DIV/0!
Q9UHX1	Poly(U)-binding-splicing factor PUF60 OS=Homo sapiens OX=9606 GN=PUF60 PE=1 SV=1 - [PUF60_HUMAN]	59.8376	18	3.59208e+07	3.71822e+07	2.76529e+07	0	0	0	0	0	0	0	0	0	8	6	4										8.05503	5.96062	4.0089	-	-	-	6.00818	#DIV/0!	#DIV/0!	#DIV/0!
Q16222	UDP-N-acetylhexosamine pyrophosphorylase OS=Homo sapiens OX=9606 GN=UAP1 PE=1 SV=3 - [UAP1_HUMAN]	58.7318	72	3.39979e+07	4.29395e+07	3.74194e+07	2.58078e+07	2.69545e+07	2.67523e+07	3.38331e+07	3.44903e+07	3.57535e+07	2.20688e+07	2.56058e+07	2.54346e+07	8	7	8	4	4	4	11	6	6	4	5	5	8.05503	6.95406	8.0178	3.98698	4.97859	5.00076	7.67563	4.65544	0.606523	0.00356942
Q9UBQ0	Vacuolar protein sorting-associated protein 29 OS=Homo sapiens OX=9606 GN=VPS29 PE=1 SV=1 - [VPS29_HUMAN]	20.4927	59	3.21786e+07	4.13996e+07	2.0421e+07	2.00848e+07	1.81662e+07	2.08124e+07	2.09059e+07	2.02242e+07	2.7835e+07	1.97698e+07	2.08213e+07	2.13478e+07	5		5	5	5	6	5	5	5	6	6	6	5.03439	-	5.01112	5.98046	5.97431	6.00091	5.02276	5.98523	1.19162	6.11733e-06
P31040	Succinate dehydrogenase [ubiquinone] flavoprotein subunit, mitochondrial OS=Homo sapiens OX=9606 GN=SDHA PE=1 SV=2 - [SDHA_HUMAN]	72.6453	29	3.18493e+07	3.79039e+07	2.54867e+07	2.16511e+07	2.39101e+07	3.06735e+07	1.2893e+07	1.02515e+07	1.06185e+07	1.9526e+07	0	2.8777e+07		4	4	3	3	3	3			3	3	3	-	3.97375	4.0089	2.99023	2.98715	3.00046	3.99132	2.99261	0.74978	6.18866e-06
O43432	Eukaryotic translation initiation factor 4 gamma 3 OS=Homo sapiens OX=9606 GN=EIF4G3 PE=1 SV=2 - [IF4G3_HUMAN]	176.542	56	3.13857e+07	3.86207e+07	3.04994e+07	4.79907e+07	3.66375e+07	3.00239e+07	3.2963e+07	3.41351e+07	4.08574e+07	3.8661e+07	3.15726e+07	3.42071e+07	3	3		9		5	6	8	5	5		5	3.02063	2.98031	-	4.98372	-	5.00076	3.00047	4.99224	1.66382	0.000120742
Q12874	Splicing factor 3A subunit 3 OS=Homo sapiens OX=9606 GN=SF3A3 PE=1 SV=1 - [SF3A3_HUMAN]	58.8123	79	3.12779e+07	3.28731e+07	3.06155e+07	2.42978e+07	1.94454e+07	2.28242e+07	2.21205e+07	2.67558e+07	2.31402e+07	2.09168e+07	2.84808e+07	2.6884e+07	8	8	8	5	7	5	6	6	7	6	7	6	8.05503	7.9475	8.0178	5.98046	6.97003	6.00091	8.00677	6.31714	0.788974	0.00673953
Q9NZL4	Hsp70-binding protein 1 OS=Homo sapiens OX=9606 GN=HSPBP1 PE=1 SV=2 - [HPBP1_HUMAN]	39.2775	102	3.03299e+07	3.00975e+07	3.44864e+07	4.44498e+07	4.43273e+07	3.62399e+07	1.61293e+07	1.91178e+07	2.19327e+07	1.91172e+07	1.23846e+07	2.00183e+07	8	10	9	14	12	14	6	6	7	6	5	5	8.05503	9.93437	9.02002	5.98046	4.97859	5.00076	9.00314	5.31994	0.590898	0.00439953
P30740	Leukocyte elastase inhibitor OS=Homo sapiens OX=9606 GN=SERPINB1 PE=1 SV=1 - [ILEU_HUMAN]	42.7147	51	2.90764e+07	4.09247e+07	2.79791e+07	2.76926e+07	2.34511e+07	1.91488e+07	3.84294e+07	3.02921e+07	2.84989e+07	2.07006e+07	1.81836e+07	2.70836e+07	3	3	3	2	3	4	7	7	5	5	5	4	3.02063	2.98031	3.00667	4.98372	4.97859	4.00061	3.00254	4.65431	1.55012	0.00722977
P30837	Aldehyde dehydrogenase X, mitochondrial OS=Homo sapiens OX=9606 GN=ALDH1B1 PE=1 SV=3 - [AL1B1_HUMAN]	57.1702	19	2.76468e+07	3.71614e+07	2.67121e+07	2.79472e+07	2.89116e+07	2.8744e+07	0	23030895	2.70797e+07	1.64883e+07	6.53004e+06	0	3	3	3	3	4	3							3.02063	2.98031	3.00667	-	-	-	3.00254	#DIV/0!	#DIV/0!	#DIV/0!
P62269	40S ribosomal protein S18 OS=Homo sapiens OX=9606 GN=RPS18 PE=1 SV=3 - [RS18_HUMAN]	17.7079	32	2.48603e+07	0	3.05844e+07	1.91432e+07	3.09022e+07	4.80062e+07	4.05123e+07	4.16156e+07	5.01385e+07	2.44929e+07	2.35772e+07	2.25773e+07				4		3	4	5	5	5	3	3	-	-	-	4.98372	2.98715	3.00046	#DIV/0!	3.65711	#DIV/0!	#DIV/0!
P00918	Carbonic anhydrase 2 OS=Homo sapiens OX=9606 GN=CA2 PE=1 SV=2 - [CAH2_HUMAN]	29.2279	66	2.33762e+07	3.99478e+07	2.64263e+07	3.64738e+07	3.76285e+07	3.95221e+07	2.2871e+07	1.63308e+07	2.16775e+07	1.12612e+07	1.27323e+07	1.51525e+07	7	7	8	9	8	8	5	5	4		2	3	7.04815	6.95406	8.0178	-	1.99144	3.00046	7.34	2.49595	0.340047	0.00356244
P36776	Lon protease homolog, mitochondrial OS=Homo sapiens OX=9606 GN=LONP1 PE=1 SV=2 - [LONM_HUMAN]	106.422	100	2.30107e+07	3.11154e+07	3.02639e+07	1.58812e+07	2.0235e+07	2.41935e+07	9.63351e+06	1.86444e+07	1.8704e+07	1.87628e+07	1.43216e+07	1.29434e+07	9	9	9	8	9	10	5	9	10	7	8	7	9.0619	8.94094	9.02002	6.97721	7.96575	7.00107	9.00762	7.31467	0.812054	0.00665769
Q14376	UDP-glucose 4-epimerase OS=Homo sapiens OX=9606 GN=GALE PE=1 SV=2 - [GALE_HUMAN]	38.2573	63	2.10137e+07	2.75957e+07	2.2047e+07	0	1.40602e+07	1.26606e+07	1.77115e+07	1.32461e+07	1.55974e+07	1.25747e+07	1.43373e+07	1.50465e+07	8	8	8		2	3	7	5	5	6	6	5	8.05503	7.9475	8.0178	5.98046	5.97431	5.00076	8.00677	5.65185	0.705883	0.00197204
Q14978	Nucleolar and coiled-body phosphoprotein 1 OS=Homo sapiens OX=9606 GN=NOLC1 PE=1 SV=2 - [NOLC1_HUMAN]	73.5596	28	2.01515e+07	3.58408e+07	2.52055e+07	2.0682e+07	37803062	3.85301e+07	2.03109e+07	1.12233e+07	2.071e+07	3.61016e+07	0	4.30638e+07	5	5	7	5			6						5.03439	4.96719	7.01557	-	-	-	5.67238	#DIV/0!	#DIV/0!	#DIV/0!
P06280	Alpha-galactosidase A OS=Homo sapiens OX=9606 GN=GLA PE=1 SV=1 - [AGAL_HUMAN]	48.7349	15	1.96667e+07	2.18723e+07	1.89574e+07	7.90446e+06	0	1.13737e+07	9.27215e+06	0	0	0	1.17606e+07	0	4	5	4			2							4.02751	4.96719	4.0089	-	-	-	4.33453	#DIV/0!	#DIV/0!	#DIV/0!
P50454	Serpin H1 OS=Homo sapiens OX=9606 GN=SERPINH1 PE=1 SV=2 - [SERPH_HUMAN]	46.4112	69	1.94309e+07	1.93046e+07	1.84962e+07	1.16937e+07	1.92511e+07	2.03505e+07	2.77206e+07	2.36901e+07	2.88121e+07	2.51411e+07	2.07972e+07	2.54736e+07	4	3	5	4		5	7	5	6	12	8	10	4.02751	2.98031	5.01112	11.9609	7.96575	10.0015	4.00632	9.97607	2.49008	0.00992652
P47755	F-actin-capping protein subunit alpha-2 OS=Homo sapiens OX=9606 GN=CAPZA2 PE=1 SV=3 - [CAZA2_HUMAN]	32.9286	59	1.86609e+07	3.8642e+07	2.89315e+07	5.14065e+07	4.2171e+07	3.55197e+07	2.60898e+07	2.97817e+07	3.13184e+07	2.87457e+07	3.14748e+07	3.87942e+07	3	3	3	6	4	5	6	6	6	5	6	6	3.02063	2.98031	3.00667	4.98372	5.97431	6.00091	3.00254	5.65298	1.88273	0.00137977
O15116	U6 snRNA-associated Sm-like protein LSm1 OS=Homo sapiens OX=9606 GN=LSM1 PE=1 SV=1 - [LSM1_HUMAN]	15.1701	17	1.77814e+07	2.80119e+07	2.16831e+07	2.1543e+07	0	0	1.59766e+07	1.1176e+07	1.80916e+07	0	0	1.8302e+07	3	3	3				4	4					3.02063	2.98031	3.00667	-	-	-	3.00254	#DIV/0!	#DIV/0!	#DIV/0!
P63208	S-phase kinase-associated protein 1 OS=Homo sapiens OX=9606 GN=SKP1 PE=1 SV=2 - [SKP1_HUMAN]	18.6462	37	1.61818e+07	4.40509e+06	1.45818e+07	2.02834e+07	1.39895e+07	1.53107e+07	1.89068e+07	0	2.69148e+07	3.02698e+07	1.57848e+07	1.77813e+07	7		6	3	5	4				4	4	4	7.04815	-	6.01335	3.98698	3.98287	4.00061	6.53075	3.99015	0.610979	0.00712088
P07384	Calpain-1 catalytic subunit OS=Homo sapiens OX=9606 GN=CAPN1 PE=1 SV=1 - [CAN1_HUMAN]	81.8382	8	1.57521e+07	1.53635e+07	1.19093e+07	1.68951e+07	0	1.62273e+07	0	1.2466e+07	0	0	4.64545e+06	0	2	2	2					2					2.01376	1.98687	2.00445	-	-	-	2.00169	#DIV/0!	#DIV/0!	#DIV/0!
Q13263	Transcription intermediary factor 1-beta OS=Homo sapiens OX=9606 GN=TRIM28 PE=1 SV=5 - [TIF1B_HUMAN]	88.4934	92	1.32762e+07	1.10817e+07	9.733e+06	29326950	1.5891e+07	3.01461e+07	4.65925e+07	3.70042e+07	36311951	3.82668e+07	3.73532e+07	3.82764e+07				13	4	9	20	12	13	7	5	9	-	-	-	6.97721	4.97859	9.00137	#DIV/0!	6.98572	#DIV/0!	#DIV/0!
P05141	ADP/ATP translocase 2 OS=Homo sapiens OX=9606 GN=SLC25A5 PE=1 SV=7 - [ADT2_HUMAN]	32.8312	16	1.24317e+07	19851967	14556739	1.17944e+07	1.27954e+07	1.93846e+07	0	0	20334695	4.00905e+07	3.18455e+07	2.58058e+07										7	5	4	-	-	-	6.97721	4.97859	4.00061	#DIV/0!	5.3188	#DIV/0!	#DIV/0!
Q16630	Cleavage and polyadenylation specificity factor subunit 6 OS=Homo sapiens OX=9606 GN=CPSF6 PE=1 SV=2 - [CPSF6_HUMAN]	59.1734	10	1.23086e+07	1.03093e+07	1.39476e+07	3.81333e+06	5.63749e+06	4.50575e+06	0	5.96931e+06	1.11054e+07	5.31872e+06	0	0	3	3	4										3.02063	2.98031	4.0089	-	-	-	3.33662	#DIV/0!	#DIV/0!	#DIV/0!
Q9H773	dCTP pyrophosphatase 1 OS=Homo sapiens OX=9606 GN=DCTPP1 PE=1 SV=1 - [DCTP1_HUMAN]	18.6694	61	1.14266e+07	1.72046e+07	1.7086e+07	21061806	1.37464e+07	1.45942e+07	1.81312e+07	3.02913e+07	1.37697e+07	1.48321e+07	1.63848e+07	1.54756e+07	6	6	7	6	6	6	4	4	4	4	4	4	6.04127	5.96062	7.01557	3.98698	3.98287	4.00061	6.33916	3.99015	0.629446	0.00227847
Q13630	GDP-L-fucose synthase OS=Homo sapiens OX=9606 GN=TSTA3 PE=1 SV=1 - [FCL_HUMAN]	35.87	9	1.0857e+07	15279235	1.48957e+07	0	0	0	1.20911e+07	0	0	0	0	1.21991e+07	2	2	2				3						2.01376	1.98687	2.00445	-	-	-	2.00169	#DIV/0!	#DIV/0!	#DIV/0!
O94979	Protein transport protein Sec31A OS=Homo sapiens OX=9606 GN=SEC31A PE=1 SV=3 - [SC31A_HUMAN]	132.931	15	1.05258e+07	6.04699e+06	7.88643e+06	4.59064e+06	1.44307e+07	8.14767e+06	0	9.33545e+06	5.67265e+06	8.76047e+06	0	0	4	3	3	2					3				4.02751	2.98031	3.00667	-	-	-	3.33817	#DIV/0!	#DIV/0!	#DIV/0!
Q00535	Cyclin-dependent-like kinase 5 OS=Homo sapiens OX=9606 GN=CDK5 PE=1 SV=3 - [CDK5_HUMAN]	33.2832	19	1.00462e+07	7.53646e+06	0	7.23408e+06	7.82456e+06	8.09288e+06	7.36054e+06	8.9527e+06	6.66063e+06	8.53902e+06	7.26546e+06	6.96202e+06				2	3	2			3	4	2	3	-	-	-	3.98698	1.99144	3.00046	#DIV/0!	2.99296	#DIV/0!	#DIV/0!
P62701	40S ribosomal protein S4, X isoform OS=Homo sapiens OX=9606 GN=RPS4X PE=1 SV=2 - [RS4X_HUMAN]	29.5791	33	6.95253e+06	1.68186e+07	1.24438e+07	1.39491e+07	1.67842e+07	1.4652e+07	2.17751e+07	3.33034e+07	3.26137e+07	2.2729e+07	1.63112e+07	1.48534e+07				3	3	3	4	4	5	4	4	3	-	-	-	3.98698	3.98287	3.00046	#DIV/0!	3.65677	#DIV/0!	#DIV/0!
Q16401	26S proteasome non-ATPase regulatory subunit 5 OS=Homo sapiens OX=9606 GN=PSMD5 PE=1 SV=3 - [PSMD5_HUMAN]	56.1604	40	6.48942e+06	0	0	2.24624e+07	1.65124e+07	1.87911e+07	9.56329e+06	1.2921e+07	1.31175e+07	1.60775e+07	1.29975e+07	1.19277e+07				6	5	8	4	3	4	3	3	4	-	-	-	2.99023	2.98715	4.00061	#DIV/0!	3.326	#DIV/0!	#DIV/0!
Q8N543	Prolyl 3-hydroxylase OGFOD1 OS=Homo sapiens OX=9606 GN=OGFOD1 PE=1 SV=1 - [OGFD1_HUMAN]	63.2061	15	3.82791e+06	5.71959e+06	4.83117e+06	9.25961e+06	4.26278e+06	8.74923e+06	2.93853e+06	2.7153e+06	2.22901e+06	7.78515e+06	7.79134e+06	8.5329e+06				3		4				3	2	3	-	-	-	2.99023	1.99144	3.00046	#DIV/0!	2.66071	#DIV/0!	#DIV/0!

## Sheet: 工作表1
293ARC_20B_1	293ARC_20B_2	293ARC_29B_3
97.6809	90.6104	92.014
123.596	139.401	132.02
116.619	131.435	119.018
156.489	167.281	169.026
118.613	112.516	105.016
-	-	-
97.6809	104.55	85.013
147.518	144.379	160.024
-	-	-
43.8567	39.8287	46.007
27.9088	30.8673	35.0053
70.7688	69.7003	69.0105
26.9121	27.8801	30.0046
26.9121	26.8844	26.004
17.9414	18.9186	18.0027
20.9316	21.9058	20.003
18.9381	19.9144	19.0029
39.8698	40.8244	41.0062
29.9023	31.863	31.0047
30.8991	32.8587	32.0049
111.635	112.516	117.018
28.9056	34.8501	36.0055
112.632	104.55	107.016
43.8567	45.803	46.007
48.8405	48.7902	54.0082
109.642	110.525	98.0149
7.97395	9.95718	8.00122
38.873	41.8202	-
41.8633	44.8073	40.0061
54.8209	57.7517	59.009
29.9023	31.863	30.0046
20.9316	21.9058	26.004
135.557	130.439	145.022
22.9251	21.9058	21.0032
29.9023	30.8673	32.0049
55.8177	59.7431	63.0096
33.8893	33.8544	37.0056
56.8144	57.7517	60.0091
64.7884	65.7174	73.0111
33.8893	32.8587	33.005
16.9446	18.9186	20.003
31.8958	34.8501	37.0056
21.9284	19.9144	21.0032
7.97395	6.97003	9.00137
10.9642	10.9529	11.0017
23.9219	25.8887	27.0041
43.8567	40.8244	44.0067
39.8698	41.8202	40.0061
-	-	-
9.96744	12.9443	13.002
92.6972	98.5761	99.0151
43.8567	43.8116	41.0062
13.9544	16.9272	18.0027
2.99023	3.98287	4.00061
21.9284	22.9015	23.0035
7.97395	4.97859	6.00091
60.8014	62.7302	66.0101
17.9414	17.9229	19.0029
22.9251	21.9058	23.0035
180.411	179.229	182.028
50.8339	52.7731	57.0087
32.8926	34.8501	36.0055
20.9316	26.8844	19.0029
63.7916	68.7046	67.0102
13.9544	15.9315	14.0021
15.9479	17.9229	17.0026
14.9512	14.9358	19.0029
35.8828	36.8416	38.0058
3.98698	3.98287	4.00061
64.7884	63.726	66.0101
25.9153	26.8844	26.004
10.9642	9.95718	11.0017
47.8437	43.8116	54.0082
21.9284	24.893	24.0037
56.8144	54.7645	57.0087
-	-	52.0079
43.8567	40.8244	-
37.8763	42.8159	44.0067
18.9381	17.9229	17.0026
47.8437	45.803	51.0078
13.9544	13.9401	14.0021
52.8274	51.7773	53.0081
40.8665	39.8287	42.0064
44.8535	40.8244	45.0069
13.9544	12.9443	16.0024
14.9512	18.9186	20.003
49.8372	49.7859	39.0059
38.873	40.8244	40.0061
59.8046	62.7302	59.009
20.9316	24.893	26.004
44.8535	44.8073	45.0069
36.8795	34.8501	39.0059
27.9088	29.8715	31.0047
12.9577	13.9401	13.002
9.96744	9.95718	7.00107
3.98698	-	3.00046
7.97395	7.96575	8.00122
15.9479	14.9358	16.0024
13.9544	14.9358	12.0018
44.8535	46.7988	44.0067
27.9088	27.8801	30.0046
8.9707	7.96575	12.0018
6.97721	5.97431	8.00122
62.7949	61.7345	65.0099
29.9023	29.8715	30.0046
28.9056	29.8715	30.0046
38.873	43.8116	32.0049
40.8665	40.8244	41.0062
-	-	22.0034
13.9544	13.9401	14.0021
36.8795	36.8416	45.0069
171.44	176.242	172.026
54.8209	48.7902	58.0088
40.8665	42.8159	38.0058
15.9479	14.9358	17.0026
20.9316	18.9186	20.003
30.8991	28.8758	28.0043
14.9512	12.9443	14.0021
-	15.9315	17.0026
9.96744	9.95718	11.0017
56.8144	56.7559	60.0091
62.7949	64.7217	41.0062
17.9414	19.9144	20.003
4.98372	6.97003	4.00061
17.9414	14.9358	18.0027
22.9251	20.9101	22.0034
42.86	40.8244	42.0064
19.9349	22.9015	20.003
17.9414	18.9186	19.0029
22.9251	19.9144	17.0026
32.8926	31.863	31.0047
-	-	-
19.9349	24.893	25.0038
29.9023	27.8801	28.0043
46.847	47.7945	31.0047
10.9642	10.9529	12.0018
44.8535	45.803	47.0072
17.9414	19.9144	19.0029
34.886	32.8587	36.0055
12.9577	13.9401	15.0023
17.9414	16.9272	15.0023
35.8828	45.803	43.0066
19.9349	19.9144	22.0034
7.97395	8.96146	10.0015
46.847	46.7988	43.0066
32.8926	34.8501	37.0056
19.9349	19.9144	20.003
43.8567	40.8244	28.0043
25.9153	25.8887	25.0038
35.8828	33.8544	31.0047
14.9512	13.9401	18.0027
45.8502	41.8202	46.007
3.98698	3.98287	4.00061
14.9512	13.9401	20.003
42.86	42.8159	41.0062
34.886	33.8544	33.005
12.9577	14.9358	13.002
13.9544	15.9315	18.0027
44.8535	41.8202	41.0062
43.8567	41.8202	40.0061
16.9446	19.9144	17.0026
15.9479	16.9272	15.0023
50.8339	46.7988	54.0082
13.9544	14.9358	13.002
22.9251	22.9015	22.0034
13.9544	13.9401	15.0023
15.9479	16.9272	18.0027
59.8046	58.7474	60.0091
9.96744	7.96575	9.00137
11.9609	13.9401	12.0018
22.9251	23.8972	24.0037
7.97395	7.96575	12.0018
-	-	4.00061
9.96744	9.95718	10.0015
13.9544	14.9358	15.0023
15.9479	18.9186	14.0021
24.9186	32.8587	30.0046
7.97395	8.96146	10.0015
7.97395	7.96575	10.0015
23.9219	24.893	24.0037
29.9023	27.8801	30.0046
3.98698	3.98287	3.00046
53.8242	54.7645	56.0085
-	-	-
-	-	-
3.98698	2.98715	3.00046
30.8991	32.8587	32.0049
4.98372	5.97431	6.00091
6.97721	6.97003	9.00137
16.9446	17.9229	22.0034
12.9577	10.9529	12.0018
19.9349	19.9144	20.003
46.847	40.8244	48.0073
25.9153	30.8673	29.0044
14.9512	15.9315	20.003
44.8535	47.7945	39.0059
10.9642	10.9529	12.0018
83.7265	91.6061	91.0139
10.9642	12.9443	14.0021
10.9642	9.95718	11.0017
6.97721	4.97859	-
14.9512	12.9443	16.0024
3.98698	3.98287	4.00061
20.9316	16.9272	24.0037
-	-	-
2.99023	2.98715	3.00046
-	-	-
4.98372	5.97431	6.00091
7.97395	6.97003	9.00137
7.97395	8.96146	12.0018
24.9186	33.8544	28.0043
19.9349	19.9144	21.0032
24.9186	24.893	25.0038
14.9512	16.9272	15.0023
11.9609	11.9486	13.002
20.9316	17.9229	17.0026
5.98046	5.97431	8.00122
48.8405	57.7517	51.0078
7.97395	7.96575	8.00122
16.9446	14.9358	3.00046
25.9153	30.8673	30.0046
19.9349	22.9015	22.0034
11.9609	11.9486	11.0017
12.9577	11.9486	11.0017
25.9153	26.8844	27.0041
25.9153	31.863	31.0047
2.99023	2.98715	-
8.9707	7.96575	10.0015
18.9381	23.8972	26.004
11.9609	14.9358	14.0021
24.9186	20.9101	23.0035
43.8567	47.7945	39.0059
11.9609	11.9486	14.0021
14.9512	17.9229	17.0026
9.96744	14.9358	14.0021
5.98046	5.97431	5.00076
3.98698	3.98287	4.00061
12.9577	9.95718	11.0017
10.9642	12.9443	10.0015
18.9381	14.9358	17.0026
13.9544	14.9358	14.0021
16.9446	14.9358	18.0027
34.886	33.8544	36.0055
19.9349	17.9229	20.003
9.96744	8.96146	9.00137
13.9544	13.9401	13.002
13.9544	12.9443	12.0018
18.9381	18.9186	18.0027
6.97721	4.97859	5.00076
8.9707	7.96575	7.00107
10.9642	7.96575	8.00122
-	17.9229	-
-	-	17.0026
17.9414	-	17.0026
20.9316	20.9101	27.0041
-	2.98715	4.00061
18.9381	20.9101	22.0034
4.98372	-	5.00076
12.9577	10.9529	11.0017
16.9446	23.8972	19.0029
12.9577	14.9358	9.00137
-	-	-
13.9544	13.9401	15.0023
12.9577	10.9529	11.0017
13.9544	11.9486	14.0021
12.9577	8.96146	15.0023
37.8763	42.8159	42.0064
8.9707	8.96146	6.00091
16.9446	15.9315	17.0026
6.97721	7.96575	7.00107
4.98372	-	4.00061
10.9642	12.9443	10.0015
19.9349	17.9229	24.0037
13.9544	13.9401	14.0021
24.9186	22.9015	25.0038
5.98046	3.98287	5.00076
3.98698	3.98287	4.00061
17.9414	18.9186	19.0029
5.98046	4.97859	4.00061
12.9577	15.9315	17.0026
4.98372	4.97859	9.00137
8.9707	8.96146	12.0018
45.8502	40.8244	49.0075
26.9121	26.8844	25.0038
4.98372	5.97431	6.00091
30.8991	33.8544	33.005
-	3.98287	3.00046
11.9609	12.9443	12.0018
3.98698	-	-
14.9512	15.9315	19.0029
-	-	-
10.9642	11.9486	12.0018
11.9609	12.9443	9.00137
14.9512	17.9229	19.0029
20.9316	21.9058	22.0034
20.9316	21.9058	17.0026
23.9219	22.9015	22.0034
64.7884	70.696	55.0084
11.9609	12.9443	17.0026
3.98698	3.98287	5.00076
26.9121	21.9058	23.0035
9.96744	11.9486	9.00137
13.9544	9.95718	12.0018
5.98046	4.97859	4.00061
10.9642	10.9529	12.0018
21.9284	19.9144	23.0035
11.9609	10.9529	14.0021
32.8926	28.8758	32.0049
16.9446	18.9186	13.002
14.9512	16.9272	13.002
19.9349	17.9229	24.0037
10.9642	8.96146	9.00137
6.97721	7.96575	6.00091
11.9609	11.9486	8.00122
14.9512	13.9401	18.0027
7.97395	8.96146	7.00107
13.9544	13.9401	11.0017
6.97721	4.97859	7.00107
14.9512	14.9358	21.0032
7.97395	8.96146	10.0015
14.9512	18.9186	18.0027
8.9707	9.95718	7.00107
20.9316	14.9358	18.0027
26.9121	29.8715	28.0043
4.98372	4.97859	5.00076
11.9609	9.95718	12.0018
23.9219	17.9229	20.003
5.98046	5.97431	6.00091
-	3.98287	-
13.9544	11.9486	14.0021
15.9479	13.9401	16.0024
5.98046	3.98287	5.00076
36.8795	40.8244	33.005
7.97395	5.97431	7.00107
-	4.97859	-
24.9186	22.9015	21.0032
6.97721	7.96575	6.00091
15.9479	14.9358	15.0023
-	-	-
9.96744	11.9486	8.00122
9.96744	11.9486	12.0018
18.9381	19.9144	18.0027
27.9088	29.8715	26.004
23.9219	26.8844	28.0043
27.9088	27.8801	24.0037
16.9446	13.9401	16.0024
12.9577	15.9315	13.002
13.9544	12.9443	-
9.96744	9.95718	12.0018
23.9219	21.9058	23.0035
8.9707	3.98287	7.00107
15.9479	14.9358	14.0021
-	2.98715	-
19.9349	20.9101	22.0034
18.9381	19.9144	20.003
10.9642	13.9401	15.0023
4.98372	3.98287	4.00061
8.9707	8.96146	6.00091
9.96744	10.9529	9.00137
14.9512	15.9315	19.0029
-	-	-
-	-	4.00061
24.9186	25.8887	23.0035
4.98372	3.98287	5.00076
21.9284	21.9058	21.0032
3.98698	6.97003	6.00091
31.8958	31.863	26.004
33.8893	28.8758	32.0049
12.9577	12.9443	13.002
9.96744	11.9486	11.0017
9.96744	10.9529	12.0018
19.9349	17.9229	19.0029
8.9707	8.96146	10.0015
22.9251	14.9358	6.00091
7.97395	8.96146	8.00122
4.98372	2.98715	7.00107
7.97395	9.95718	10.0015
16.9446	14.9358	15.0023
30.8991	30.8673	25.0038
10.9642	9.95718	11.0017
18.9381	17.9229	17.0026
10.9642	10.9529	10.0015
12.9577	10.9529	15.0023
20.9316	20.9101	21.0032
16.9446	13.9401	19.0029
2.99023	2.98715	-
4.98372	5.97431	7.00107
6.97721	7.96575	8.00122
22.9251	25.8887	25.0038
10.9642	9.95718	9.00137
3.98698	2.98715	-
6.97721	7.96575	7.00107
4.98372	8.96146	7.00107
23.9219	17.9229	22.0034
3.98698	3.98287	3.00046
5.98046	7.96575	7.00107
56.8144	58.7474	62.0094
4.98372	3.98287	6.00091
24.9186	18.9186	23.0035
18.9381	14.9358	14.0021
-	-	-
16.9446	21.9058	21.0032
15.9479	15.9315	19.0029
11.9609	11.9486	-
15.9479	12.9443	14.0021
12.9577	13.9401	12.0018
12.9577	10.9529	12.0018
9.96744	7.96575	10.0015
7.97395	6.97003	7.00107
10.9642	8.96146	11.0017
17.9414	19.9144	20.003
3.98698	2.98715	3.00046
9.96744	10.9529	13.002
3.98698	3.98287	4.00061
4.98372	2.98715	3.00046
5.98046	6.97003	8.00122
-	-	-
8.9707	9.95718	12.0018
5.98046	7.96575	5.00076
5.98046	3.98287	3.00046
4.98372	3.98287	5.00076
13.9544	15.9315	14.0021
21.9284	20.9101	23.0035
9.96744	13.9401	13.002
11.9609	13.9401	7.00107
3.98698	-	-
15.9479	15.9315	17.0026
13.9544	12.9443	14.0021
6.97721	6.97003	5.00076
-	-	-
19.9349	19.9144	15.0023
9.96744	6.97003	10.0015
7.97395	5.97431	8.00122
12.9577	11.9486	10.0015
4.98372	3.98287	4.00061
8.9707	7.96575	8.00122
13.9544	11.9486	14.0021
9.96744	6.97003	9.00137
11.9609	10.9529	9.00137
34.886	36.8416	33.005
12.9577	10.9529	3.00046
12.9577	12.9443	16.0024
14.9512	13.9401	18.0027
39.8698	41.8202	38.0058
23.9219	20.9101	17.0026
13.9544	11.9486	14.0021
20.9316	20.9101	27.0041
6.97721	9.95718	5.00076
9.96744	-	12.0018
7.97395	8.96146	11.0017
7.97395	4.97859	5.00076
8.9707	8.96146	10.0015
-	2.98715	4.00061
7.97395	8.96146	7.00107
8.9707	11.9486	12.0018
13.9544	15.9315	10.0015
5.98046	4.97859	6.00091
32.8926	32.8587	30.0046
22.9251	20.9101	19.0029
5.98046	6.97003	8.00122
2.99023	4.97859	3.00046
13.9544	15.9315	14.0021
3.98698	5.97431	6.00091
-	-	4.00061
8.9707	7.96575	9.00137
5.98046	6.97003	8.00122
-	2.98715	-
-	-	8.00122
10.9642	8.96146	12.0018
2.99023	2.98715	-
7.97395	7.96575	8.00122
13.9544	11.9486	13.002
6.97721	6.97003	9.00137
6.97721	7.96575	8.00122
5.98046	8.96146	4.00061
-	2.98715	2.0003
6.97721	8.96146	8.00122
10.9642	9.95718	9.00137
4.98372	3.98287	3.00046
4.98372	6.97003	5.00076
8.9707	6.97003	9.00137
10.9642	11.9486	9.00137
5.98046	4.97859	7.00107
2.99023	3.98287	4.00061
5.98046	5.97431	4.00061
3.98698	4.97859	6.00091
4.98372	5.97431	9.00137
12.9577	14.9358	17.0026
-	-	-
4.98372	2.98715	4.00061
2.99023	4.97859	4.00061
9.96744	11.9486	10.0015
-	-	-
-	-	-
7.97395	8.96146	7.00107
4.98372	3.98287	5.00076
5.98046	6.97003	6.00091
4.98372	4.97859	3.00046
13.9544	12.9443	16.0024
5.98046	4.97859	8.00122
10.9642	14.9358	11.0017
4.98372	2.98715	3.00046
8.9707	8.96146	8.00122
3.98698	-	-
8.9707	-	9.00137
8.9707	7.96575	6.00091
3.98698	4.97859	5.00076
8.9707	7.96575	-
9.96744	10.9529	8.00122
1.99349	-	-
2.99023	2.98715	6.00091
10.9642	8.96146	10.0015
8.9707	8.96146	12.0018
4.98372	5.97431	6.00091
6.97721	4.97859	6.00091
4.98372	5.97431	5.00076
7.97395	6.97003	6.00091
17.9414	19.9144	17.0026
11.9609	11.9486	11.0017
-	3.98287	2.0003
8.9707	10.9529	9.00137
3.98698	2.98715	3.00046
4.98372	3.98287	4.00061
-	-	-
2.99023	2.98715	-
10.9642	11.9486	16.0024
10.9642	10.9529	10.0015
11.9609	11.9486	15.0023
5.98046	5.97431	6.00091
12.9577	9.95718	14.0021
4.98372	4.97859	5.00076
16.9446	15.9315	15.0023
4.98372	4.97859	6.00091
-	20.9101	-
14.9512	29.8715	8.00122
5.98046	6.97003	6.00091
2.99023	2.98715	3.00046
4.98372	-	-
3.98698	4.97859	7.00107
-	-	6.00091
5.98046	3.98287	5.00076
2.99023	2.98715	3.00046
-	4.97859	4.00061
9.96744	9.95718	9.00137
4.98372	-	5.00076
8.9707	7.96575	6.00091
5.98046	8.96146	11.0017
5.98046	6.97003	6.00091
-	-	-
8.9707	6.97003	9.00137
7.97395	9.95718	11.0017
4.98372	2.98715	6.00091
2.99023	2.98715	3.00046
-	-	-
3.98698	3.98287	5.00076
4.98372	6.97003	-
2.99023	2.98715	4.00061
11.9609	8.96146	10.0015
5.98046	4.97859	5.00076
2.99023	-	2.0003
4.98372	4.97859	7.00107
6.97721	7.96575	8.00122
16.9446	16.9272	14.0021
12.9577	14.9358	13.002
16.9446	11.9486	13.002
-	5.97431	8.00122
7.97395	-	-
3.98698	2.98715	5.00076
6.97721	5.97431	-
11.9609	14.9358	12.0018
10.9642	11.9486	11.0017
11.9609	10.9529	11.0017
8.9707	9.95718	12.0018
3.98698	-	-
4.98372	5.97431	5.00076
5.98046	2.98715	6.00091
3.98698	3.98287	5.00076
1.99349	-	-
3.98698	2.98715	4.00061
11.9609	8.96146	11.0017
4.98372	4.97859	6.00091
4.98372	4.97859	4.00061
-	2.98715	3.00046
4.98372	2.98715	5.00076
4.98372	7.96575	7.00107
6.97721	4.97859	6.00091
3.98698	7.96575	7.00107
5.98046	3.98287	6.00091
14.9512	11.9486	15.0023
10.9642	7.96575	7.00107
11.9609	11.9486	14.0021
-	-	-
10.9642	12.9443	11.0017
4.98372	4.97859	6.00091
6.97721	8.96146	4.00061
7.97395	6.97003	6.00091
4.98372	2.98715	4.00061
-	-	-
6.97721	4.97859	5.00076
-	-	-
-	-	-
8.9707	6.97003	6.00091
5.98046	4.97859	5.00076
2.99023	2.98715	3.00046
1.99349	-	-
-	-	-
7.97395	5.97431	6.00091
2.99023	1.99144	4.00061
4.98372	4.97859	8.00122
2.99023	2.98715	2.0003
10.9642	12.9443	10.0015
6.97721	7.96575	-
4.98372	5.97431	6.00091
2.99023	3.98287	6.00091
-	-	-
4.98372	4.97859	5.00076
4.98372	3.98287	4.00061
-	-	-
4.98372	-	4.00061
13.9544	13.9401	13.002
4.98372	4.97859	4.00061
10.9642	9.95718	11.0017
-	-	-
1.99349	4.97859	5.00076
3.98698	3.98287	7.00107
-	3.98287	-
11.9609	8.96146	-
-	2.98715	3.00046
3.98698	5.97431	8.00122
-	-	-
7.97395	6.97003	7.00107
-	-	-
2.99023	2.98715	4.00061
-	-	-
-	1.99144	2.0003
7.97395	5.97431	8.00122
5.98046	3.98287	5.00076
4.98372	3.98287	7.00107
-	-	-
6.97721	3.98287	7.00107
8.9707	10.9529	9.00137
4.98372	5.97431	6.00091
12.9577	12.9443	9.00137
-	-	-
3.98698	4.97859	5.00076
10.9642	10.9529	8.00122
-	-	-
4.98372	6.97003	5.00076
4.98372	2.98715	3.00046
4.98372	5.97431	6.00091
8.9707	4.97859	9.00137
5.98046	4.97859	6.00091
1.99349	3.98287	-
2.99023	-	3.00046
-	-	3.00046
-	-	-
3.98698	6.97003	4.00061
3.98698	3.98287	4.00061
3.98698	3.98287	6.00091
2.99023	3.98287	-
6.97721	4.97859	7.00107
1.99349	2.98715	-
2.99023	-	4.00061
3.98698	5.97431	5.00076
9.96744	8.96146	12.0018
-	-	-
3.98698	4.97859	4.00061
2.99023	2.98715	5.00076
5.98046	4.97859	6.00091
2.99023	5.97431	5.00076
4.98372	3.98287	6.00091
-	1.99144	3.00046
-	-	-
6.97721	6.97003	6.00091
5.98046	5.97431	8.00122
1.99349	5.97431	4.00061
6.97721	7.96575	7.00107
-	-	-
3.98698	-	4.00061
-	6.97003	10.0015
4.98372	5.97431	7.00107
2.99023	-	-
6.97721	8.96146	10.0015
5.98046	6.97003	9.00137
13.9544	7.96575	13.002
5.98046	2.98715	5.00076
1.99349	2.98715	5.00076
3.98698	3.98287	4.00061
5.98046	9.95718	7.00107
2.99023	-	-
7.97395	5.97431	9.00137
13.9544	13.9401	14.0021
3.98698	6.97003	6.00091
11.9609	10.9529	12.0018
3.98698	5.97431	2.0003
4.98372	3.98287	6.00091
3.98698	3.98287	3.00046
3.98698	-	-
5.98046	4.97859	5.00076
8.9707	8.96146	6.00091
-	-	-
4.98372	3.98287	4.00061
-	1.99144	-
4.98372	4.97859	6.00091
2.99023	3.98287	4.00061
8.9707	7.96575	6.00091
3.98698	4.97859	3.00046
1.99349	3.98287	4.00061
3.98698	3.98287	6.00091
6.97721	7.96575	10.0015
-	-	-
4.98372	4.97859	4.00061
5.98046	5.97431	5.00076
13.9544	9.95718	9.00137
5.98046	3.98287	5.00076
2.99023	7.96575	5.00076
-	-	-
5.98046	6.97003	6.00091
-	2.98715	-
-	-	5.00076
-	1.99144	-
4.98372	3.98287	9.00137
3.98698	4.97859	-
-	-	-
2.99023	1.99144	2.0003
2.99023	4.97859	3.00046
3.98698	3.98287	-
8.9707	8.96146	7.00107
-	-	-
-	-	-
-	2.98715	5.00076
2.99023	-	-
6.97721	4.97859	3.00046
-	-	-
4.98372	5.97431	6.00091
2.99023	1.99144	2.0003
-	-	-
2.99023	-	4.00061
-	-	-
2.99023	3.98287	4.00061
-	-	-
2.99023	1.99144	-
3.98698	2.98715	3.00046
3.98698	3.98287	4.00061
3.98698	-	5.00076
11.9609	7.96575	10.0015
-	-	2.0003
5.98046	8.96146	8.00122
2.99023	4.97859	3.00046
7.97395	4.97859	5.00076
2.99023	1.99144	-
1.99349	-	-
3.98698	3.98287	5.00076
3.98698	3.98287	-
3.98698	5.97431	4.00061
-	-	4.00061
2.99023	-	-
2.99023	-	3.00046
4.98372	1.99144	4.00061
-	-	-
-	-	-
-	2.98715	-
4.98372	5.97431	6.00091
5.98046	5.97431	5.00076
3.98698	3.98287	5.00076
2.99023	-	3.00046
-	-	-
4.98372	3.98287	6.00091
12.9577	13.9401	14.0021
7.97395	7.96575	7.00107
-	-	-
5.98046	3.98287	7.00107
3.98698	2.98715	4.00061
5.98046	7.96575	8.00122
12.9577	11.9486	10.0015
-	-	2.0003
3.98698	3.98287	4.00061
2.99023	2.98715	4.00061
-	-	-
4.98372	3.98287	3.00046
-	-	-
4.98372	-	3.00046
8.9707	2.98715	8.00122
4.98372	5.97431	4.00061
-	-	-
2.99023	3.98287	3.00046
5.98046	5.97431	6.00091
3.98698	5.97431	4.00061
3.98698	3.98287	3.00046
2.99023	5.97431	4.00061
-	-	-
-	-	3.00046
6.97721	6.97003	-
-	-	-
-	-	-
1.99349	2.98715	-
4.98372	4.97859	5.00076
2.99023	1.99144	-
4.98372	6.97003	6.00091
-	-	3.00046
-	-	-
-	1.99144	2.0003
3.98698	2.98715	4.00061
3.98698	3.98287	4.00061
-	-	3.00046
-	2.98715	3.00046
4.98372	3.98287	2.0003
3.98698	2.98715	3.00046
-	-	3.00046
-	-	2.0003
7.97395	9.95718	7.00107
3.98698	3.98287	4.00061
13.9544	15.9315	7.00107
3.98698	-	2.0003
5.98046	3.98287	7.00107
2.99023	-	-
7.97395	9.95718	10.0015
-	-	-
-	2.98715	-
2.99023	-	-
3.98698	4.97859	4.00061
4.98372	3.98287	-
5.98046	5.97431	3.00046
-	1.99144	-
-	-	3.00046
2.99023	-	-
1.99349	-	-
8.9707	11.9486	14.0021
-	1.99144	3.00046
5.98046	-	3.00046
4.98372	4.97859	5.00076
3.98698	5.97431	3.00046
2.99023	-	3.00046
2.99023	2.98715	5.00076
-	2.98715	-
-	-	-
-	-	-
5.98046	3.98287	7.00107
2.99023	-	2.0003
-	-	-
3.98698	6.97003	7.00107
3.98698	3.98287	3.00046
5.98046	1.99144	2.0003
-	-	3.00046
3.98698	-	-
-	1.99144	3.00046
3.98698	-	2.0003
2.99023	1.99144	3.00046
-	-	-
1.99349	-	-
3.98698	3.98287	5.00076
-	-	2.0003
3.98698	3.98287	3.00046
2.99023	2.98715	-
-	-	-
2.99023	-	-
1.99349	-	3.00046
3.98698	3.98287	3.00046
-	1.99144	-
2.99023	-	3.00046
-	-	-
6.97721	4.97859	9.00137
5.98046	3.98287	6.00091
-	-	-
7.97395	2.98715	-
1.99349	-	-
2.99023	2.98715	3.00046
5.98046	3.98287	4.00061
-	-	-
2.99023	-	3.00046
-	-	-
2.99023	2.98715	-
-	-	-
3.98698	3.98287	4.00061
-	-	-
-	-	-
2.99023	3.98287	5.00076
-	-	-
7.97395	7.96575	9.00137
3.98698	4.97859	3.00046
5.98046	3.98287	5.00076
6.97721	4.97859	4.00061
4.98372	4.97859	5.00076
-	-	-
2.99023	2.98715	-
-	1.99144	3.00046
-	-	-
4.98372	3.98287	3.00046
2.99023	2.98715	4.00061
2.99023	3.98287	4.00061
2.99023	2.98715	2.0003
-	-	-
3.98698	4.97859	3.00046
2.99023	3.98287	4.00061
-	1.99144	2.0003
-	2.98715	3.00046
2.99023	2.98715	2.0003
4.98372	4.97859	4.00061
5.98046	3.98287	4.00061
-	-	-
-	-	-
2.99023	3.98287	3.00046
3.98698	3.98287	4.00061
1.99349	1.99144	-
4.98372	3.98287	-
-	-	-
-	3.98287	-
3.98698	2.98715	3.00046
2.99023	2.98715	-
-	-	-
-	-	-
3.98698	2.98715	3.00046
-	-	3.00046
-	-	-
1.99349	-	-
3.98698	3.98287	4.00061
1.99349	1.99144	3.00046
1.99349	2.98715	2.0003
-	-	-
3.98698	5.97431	4.00061
-	-	-
-	-	-
-	-	4.00061
1.99349	-	-
3.98698	2.98715	4.00061
7.97395	2.98715	5.00076
1.99349	4.97859	3.00046
8.9707	6.97003	5.00076
-	1.99144	-
1.99349	-	-
3.98698	-	5.00076
3.98698	1.99144	3.00046
-	-	-
-	1.99144	-
1.99349	-	-
1.99349	-	4.00061
5.98046	4.97859	6.00091
4.98372	3.98287	2.0003
-	-	-
4.98372	5.97431	3.00046
1.99349	-	4.00061
2.99023	-	-
-	1.99144	4.00061
1.99349	-	-
-	-	-
-	-	3.00046
1.99349	-	-
-	-	-
-	-	-
-	-	-
2.99023	-	-
-	-	-
-	-	-
-	-	-
-	-	-
-	-	2.0003
2.99023	-	3.00046
3.98698	3.98287	6.00091
-	-	-
2.99023	-	2.0003
8.9707	7.96575	12.0018
2.99023	-	3.00046
-	-	-
7.97395	7.96575	5.00076
-	-	-
-	4.97859	6.00091
3.98698	3.98287	3.00046
-	-	-
8.9707	4.97859	3.00046
2.99023	4.97859	2.0003
-	2.98715	-
-	-	-
2.99023	2.98715	4.00061
-	-	4.00061
-	1.99144	-
-	-	-
-	-	-
-	-	-
-	-	-
3.98698	1.99144	4.00061
-	-	-
-	2.98715	4.00061
-	-	-
-	1.99144	5.00076
-	-	-
-	-	-
-	2.98715	2.0003
-	-	2.0003
-	-	-
2.99023	1.99144	3.00046
-	-	-
-	-	-
1.99349	-	-
-	-	-
2.99023	3.98287	3.00046
1.99349	-	-
-	-	-
-	-	-
2.99023	-	3.00046
-	-	-
-	-	-
-	-	-
2.99023	-	-
-	-	-
-	-	-
2.99023	-	-
-	-	2.0003
-	-	-
-	-	-
2.99023	3.98287	3.00046
2.99023	-	2.0003
1.99349	-	2.0003
-	1.99144	3.00046
-	-	-
-	-	-
3.98698	-	-
-	-	-
2.99023	3.98287	5.00076
2.99023	-	3.00046
2.99023	-	-
-	-	-
-	-	-
-	-	-
4.98372	1.99144	7.00107
-	-	-
-	2.98715	-
-	-	-
-	-	-
-	-	-
-	2.98715	-
3.98698	2.98715	-
1.99349	-	-
3.98698	3.98287	4.00061
2.99023	3.98287	4.00061
-	1.99144	-
-	-	-
-	-	-
-	-	-
1.99349	-	2.0003
-	-	-
-	-	-
-	-	-
-	-	-
-	-	-
-	-	-
-	-	-
-	1.99144	-
1.99349	-	4.00061
1.99349	-	-
-	-	-
-	-	-
1.99349	-	-
-	-	-
-	-	-
-	-	2.0003
-	-	-
-	-	-
-	-	2.0003
-	-	-
-	-	-
-	-	3.00046
-	-	-
-	-	-
-	-	-
-	-	-
-	-	-
-	-	-
-	-	3.00046
-	-	-
-	2.98715	3.00046
-	-	-
-	-	-
-	-	-
-	2.98715	3.00046
-	-	-
-	-	-
-	-	-
-	-	-
-	-	-
2.99023	-	-
-	-	-
-	-	-
2.99023	-	2.0003
-	-	-
-	-	-
3.98698	2.98715	3.00046
-	-	-
4.98372	3.98287	4.00061
-	-	2.0003
-	-	-
-	-	-
-	-	-
-	-	-
-	-	-
-	-	-
-	-	-
1.99349	-	-
-	-	-
-	-	-
-	-	-
-	-	-
-	-	-
-	-	-
3.98698	3.98287	3.00046
-	-	-
-	-	-
-	-	-
-	-	2.0003
3.98698	2.98715	3.00046
-	-	2.0003
-	-	-
-	-	2.0003
-	-	-
-	-	-
3.98698	2.98715	-
-	-	-
-	-	-
-	-	-
-	-	-
-	-	-
-	-	-
-	-	-
-	-	-
-	-	2.0003
-	-	-
2.99023	2.98715	4.00061
1.99349	2.98715	-
-	-	-
-	-	-
-	-	2.0003
3.98698	4.97859	-
-	1.99144	-
-	-	-
-	-	-
-	3.98287	3.00046
-	-	-
-	-	-
2.99023	-	-
3.98698	-	-
-	-	-
-	-	-
2.99023	1.99144	2.0003
-	-	-
-	-	-
-	-	-
-	-	-
1.99349	-	-
-	-	-
-	-	-
2.99023	-	-
-	-	-
1.99349	-	2.0003
-	-	-
-	-	-
4.98372	-	-
-	-	-
-	-	-
-	-	-
-	-	-
-	-	-
-	-	-
-	-	-
-	-	-
-	-	-
-	-	-
-	-	-
-	-	-
-	-	-
-	-	-
-	-	-
-	-	-
-	-	2.0003
-	1.99144	-
2.99023	4.97859	2.0003
4.98372	2.98715	-
